# Supplementary material for: Preconditioning donors with corticosteroids improves early lung graft immunity
Source: Front Immunol. 2025 Oct 28;16:1668591. doi: 10.3389/fimmu.2025.1668591 (PMC12602223; doi:10.3389/fimmu.2025.1668591)
Supplement: Supplementary file 1 [file Presentation1.zip]

Archive with 7 entries (7 files):
- Additonal file 4.DOCX
- Additonal file 1.DOCX
- Additonal file 2.DOCX
- Additional files 3-6-8-10-11-12-13.PDF
- Additonal file 9.XLSX
- Additonal file 5.XLSX
- Additonal file 7.DOCX
