# Supplementary material for: Preconditioning donors with corticosteroids improves early lung graft immunity
Source: Front Immunol. 2025 Oct 28;16:1668591. doi: 10.3389/fimmu.2025.1668591 (PMC12602223; doi:10.3389/fimmu.2025.1668591)
Supplement: Supplementary file 1 [file Presentation1.zip › Additonal file 9.XLSX]

## Sheet: Legend
Additional file 9. The corticosteroid treatments modify the representation of the cell subsets among donor (CFSEneg) and among recipient (CFSEpos) cells in lung grafts: mean and standard deviation values. Tab "CFSEpos cells vs total live":the percent of CFSEpos amond total live cells are reported for each pig of the 3 experimental groups (UT = no treatment, CR = corticosteroid treatment to the re…

## Sheet: CFSEpos cells vs total live
	CFSEpos cells among total live cells
		UT				CR				CDR
		0H	6H	10H		0H	6H	10H		0H	6H	10H
	pig 1	0.1	36.5	31.2		0.41	20.6	13		0	27.13	25.8
	pig 2	0.38	17.6	18.4		0.74	18.3	17.5		0	35.15	31.2
	pig 3	0.44	31	25.5		0.44	27.3	24		0.31	39.4	28.7
	pig 4	0.25	37.7	30.6		0.54	34.6	31.7		0.26	44.7	37.4
	Mean	0.2925	30.7	26.425		0.5325	25.2	21.55		0.1425	36.595	30.775
	sd	0.150859	9.20761	5.9298		0.149081	7.33803	8.1349		0.165806	7.42144	4.93719

## Sheet: subsets in  CFSEpos cells
	CD3
	UT		CR		CDR
	6H	10H	6H	10H	6H	10H
mean	11.825	16.35	6.845	9.985	3.34	3.9225
sd	4.44958	2.71477	0.950105	5.68801	0.596098	1.42449
	CD4
	UT		CR		CDR
	6H	10H	6H	10H	6H	10H
mean	2.415	2.98	1.655	2.05	0.765	0.6875
sd	0.894967	0.516333	0.390427	0.87609	0.37063	0.40302
	CD8
	UT		CR		CDR
	6H	10H	6H	10H	6H	10H
mean	3.2375	6.875	2.5025	4.915	0.9375	1.32
sd	1.32419	1.94087	0.606211	3.19671	0.111766	0.672359
	NK
	UT		CR		CDR
	6H	10H	6H	10H	6H	10H
mean	3.7125	6.14	1.5375	2.2425	1.58	2.2275
sd	1.48552	0.632297	0.912629	0.906619	0.584637	0.896563
	B
	UT		CR		CDR
	6H	10H	6H	10H	6H	10H
mean	3.30333	3.78333	2.4275	3.09	2.1875	2.3225
sd	1.08519	0.565184	0.456463	0.440681	0.505934	0.994564
	CD172Ahi
	UT		CR		CDR
	6H	10H	6H	10H	6H	10H
mean	9.1425	9.2675	8.9825	13.6575	11.475	14.5075
sd	2.61074	2.48603	3.17125	3.35577	2.96764	4.40374
	CD14
	UT		CR		CDR
	6H	10H	6H	10H	6H	10H
mean	2.72	2.50667	4.7	6.36	6.635	8.375
sd	0.15	0.582437	1.3695	3.19374	1.1031	4.04751
	CD16
	UT		CR		CDR
	6H	10H	6H	10H	6H	10H
mean	4.55	4.98333	3.81	6.6325	4.6825	5.96
sd	1.38112	0.690604	2.0536	1.50054	2.10293	1.0355
	PMN
	UT		CR		CDR
	6H	10H	6H	10H	6H	10H
mean	47.05	36.375	48.075	37	63.175	60.325
sd	6.29841	5.57517	7.77576	5.68683	5.10214	4.6686

## Sheet: subsets in CFSEneg
	CD3
	UT			CR			CDR
	0H	6H	10H	0H	6H	10H	0H	6H	10H
mean	27.225	16.1	19.125	21.475	9.73	9.29	8.44	5.5425	5.2175
sd	4.35	5.5851	4.48284	3.29178	3.2737	4.85353	0.808084	0.646858	1.22954
	CD4
	UT			CR			CDR
	0H	6H	10H	0H	6H	10H	0H	6H	10H
mean	8.84	4.195	4.64	6.645	2.275	2.175	1.365	1.225	1.02
sd	4.43658	1.43002	1.28429	1.30508	0.743886	0.93561	0.525706	0.527478	0.459202
	CD8
	UT			CR			CDR
	0H	6H	10H	0H	6H	10H	0H	6H	10H
mean	8.9625	7.365	9.7525	6.265	4.5575	4.5225	4.365	2.52	2.355
sd	1.89976	2.27157	2.84951	2.95429	2.50677	2.42622	1.13814	0.278687	0.683593
	NK
	UT			CR			CDR
	0H	6H	10H	0H	6H	10H	0H	6H	10H
mean	5.535	4.145	5.2425	6.3625	3.5325	6.17	2.3475	1.595	1.4125
sd	2.27688	1.17094	1.16774	2.32024	1.93607	3.48051	0.872291	0.671838	0.513898
	B
	UT			CR			CDR
	0H	6H	10H	0H	6H	10H	0H	6H	10H
mean	4.4525	3.2	3.535	4.385	2.0175	2.685	4.5025	3.81	3.875
sd	3.01585	1.76969	2.40475	1.86202	0.329886	0.735459	0.915036	0.442116	1.13884
	CD172high
	UT			CR			CDR
	0H	6H	10H	0H	6H	10H	0H	6H	10H
mean	8.7075	8.6625	11.5225	4.835	8.6425	13.4	14.625	14.55	18.625
sd	3.9037	2.89582	2.74081	0.721688	4.49421	1.1431	4.44925	2.28838	1.44539
	CD14
	UT			CR			CDR
	0H	6H	10H	0H	6H	10H	0H	6H	10H
mean	2.14667	2.57333	3.71333	1.355	3.27	3.83	5.8275	6.2975	6.6375
sd	0.81525	0.882742	0.673968	0.395011	1.84776	1.3696	2.70211	1.88709	1.81894
	CD16
	UT			CR			CDR
	0H	6H	10H	0H	6H	10H	0H	6H	10H
mean	6.59	5.11667	7.47667	3.32	4.9825	9.12	8.3625	7.9325	11.675
sd	3.23031	2.05525	2.09362	0.602384	2.45912	2.41541	1.36888	1.95955	2.70522
	PMN
	UT			CR			CDR
	0H	6H	10H	0H	6H	10H	0H	6H	10H
mean	13.9	31.225	27.1	9.505	30.775	28.6	33.025	37.525	39.55
sd	1.93563	6.6835	8.18169	5.98352	13.247	10.4521	2.90445	4.2797	5.65243
