# Supplementary material for: Preconditioning donors with corticosteroids improves early lung graft immunity
Source: Front Immunol. 2025 Oct 28;16:1668591. doi: 10.3389/fimmu.2025.1668591 (PMC12602223; doi:10.3389/fimmu.2025.1668591)
Supplement: Supplementary file 1 [file Presentation1.zip › Additonal file 5.XLSX]

## Sheet: Legend
Additional file 5. Top expressed markers in the 20 clusters of the pig lung cell UMAP (MHC class II enriched) and cluster identification. The differentially expressed gene markers for each cluster were selected based on their Log 2 fold change > 0.6 and they were ranked from high to low expression fold changes. The common genes between the top differentially expressed gene markers and the canonic…

## Sheet: C0-CD3E-Tcells
	p_val	avg_log2FC	pct.1	pct.2	p_val_adj		Canonical markers - CD3Epos T cells
GNLY	0	4.74019	0.526	0.14	0		CD8A
GZMH	0	4.29053	0.645	0.106	0		CD3E
PRF1	0	4.24598	0.404	0.066	0		CD8B
ENSSSCG00000000640	1.06765e-169	4.19627	0.127	0.016	1.93799e-165		CCL5
ENSSSCG00000037364	0	4.19555	0.371	0.057	0		CORO1A
ENSSSCG00000032810	0	4.18584	0.296	0.047	0		GZMH
KLRG1	4.00765e-240	4.12718	0.14	0.021	7.27468e-236		GZMK
CCL5	0	4.11709	0.873	0.345	0		CD40LG
CTSW	0	4.03006	0.784	0.131	0		PTPRC
TRAT1	0	4.00935	0.579	0.097	0		TRAT1
KLRK1	0	3.99782	0.513	0.079	0		DUSP2
GZMA.1	0	3.9097	0.55	0.084	0		CD53
GFI1	0	3.85698	0.324	0.065	0
CD8A	0	3.84663	0.339	0.062	0
ENSSSCG00000029596	0	3.83976	0.629	0.099	0
ENSSSCG00000026217	1.83774e-186	3.82542	0.115	0.019	3.33587e-182
PTPN4	0	3.82495	0.314	0.082	0
ENSSSCG00000015447	1.65519019060199e-313	3.81631	0.211	0.039	0
CST7	0	3.78668	0.676	0.127	0
ENSSSCG00000049669	0	3.78294	0.216	0.05	0
IL12RB2	1.84761e-246	3.75296	0.16	0.028	3.35378e-242
CD40LG	5.42985e-173	3.71441	0.125	0.023	9.85626e-169
GZMK	8.37939e-240	3.70003	0.191	0.034	1.52103e-235
S1PR5	5.54402e-232	3.64444	0.116	0.032	1.00635e-227
CD2	0	3.63446	0.762	0.182	0
CD3E	0	3.59606	0.787	0.135	0
ZAP70	0	3.56967	0.235	0.051	0
ENSSSCG00000050796	1.06024e-189	3.56488	0.125	0.027	1.92455e-185
CD3D	0	3.56022	0.441	0.088	0
CD226	3.97721e-217	3.54098	0.138	0.031	7.21943e-213
SH2D2A	0	3.53315	0.324	0.074	0
ENSSSCG00000029668	0	3.53311	0.381	0.09	0
ENSSSCG00000023584	9.41407e-270	3.5229	0.22	0.044	1.70884e-265
ADGRG1	0	3.51912	0.382	0.097	0
CD6	7.09635e-253	3.49588	0.164	0.038	1.28813e-248
CRTAM	0	3.48572	0.384	0.08	0
DAPK2	2.95942e-193	3.45498	0.111	0.03	5.37194e-189
SKAP1	0	3.43635	0.253	0.063	0
ENSSSCG00000016475	0	3.42982	0.532	0.105	0
SH2D1A	8.86795e-306	3.42262	0.219	0.047	1.60971e-301
SCML4	5.40329952917821e-319	3.42067	0.223	0.048	9.80806930536428e-315
ENSSSCG00000044736	0	3.38711	0.382	0.093	0
ITK	0	3.38494	0.488	0.097	0
ST8SIA1	1.5855e-249	3.37131	0.154	0.042	2.87799e-245
XCL1	7.2833e-115	3.3395	0.113	0.032	1.32206e-110
ENSSSCG00000043909	0	3.33861	0.272	0.068	0
LAX1	0	3.3275	0.313	0.09	0
CD96	1.81533e-185	3.32036	0.135	0.033	3.2952e-181
LCK	0	3.29776	0.385	0.093	0
PVRIG	0	3.24862	0.282	0.07	0
ZNF683	6.76553e-143	3.20732	0.107	0.022	1.22808e-138
SYTL3	0	3.20604	0.298	0.098	0
CX3CR1	1.89855e-220	3.18586	0.138	0.044	3.44624e-216
MED12L	0	3.16396	0.719	0.371	0
SYTL2	0	3.15198	0.198	0.094	0
RORA	0	3.14603	0.478	0.133	0
ENSSSCG00000004081	8.15769e-168	3.09224	0.112	0.036	1.48078e-163
CD8B	1.43912e-157	3.08656	0.106	0.031	2.61229e-153
ENSSSCG00000046216	8.50141e-207	3.06531	0.123	0.042	1.54318e-202
GPR171	0	3.06402	0.674	0.334	0
UBD	7.32551e-136	3.06134	0.11	0.029	1.32973e-131
TTF2	0	3.03714	0.319	0.147	0
S100A1	4.73352e-167	2.99747	0.124	0.055	8.59229e-163
CD5	2.76964e-256	2.98547	0.184	0.055	5.02745e-252
PCED1B	0	2.9374	0.324	0.116	0
CXCR3	1.13797e-198	2.93343	0.132	0.053	2.06565e-194
IKZF3	0	2.89558	0.361	0.131	0
IL7R	1.17516e-170	2.89458	0.174	0.066	2.13316e-166
GPR18	0	2.87044	0.268	0.105	0
TBX21	9.8501e-164	2.84841	0.115	0.041	1.78799e-159
EMB	0	2.81945	0.362	0.139	0
ENSSSCG00000046768	1.4576e-192	2.81081	0.128	0.051	2.64584e-188
GBP2	0	2.78156	0.221	0.087	0
TXK	3.47428e-183	2.77622	0.13	0.047	6.30652e-179
STAT4	2.94265498663046e-320	2.75671	0.243	0.09	5.34150733173162e-316
CD247	0	2.74678	0.282	0.113	0
TMEM71	9.66634e-291	2.69951	0.179	0.088	1.75463e-286
ENSSSCG00000024973	0	2.69313	0.824	0.361	0
ENSSSCG00000027790	1.78329e-187	2.6351	0.116	0.052	3.23703e-183
GATA3	4.40074e-179	2.56523	0.153	0.051	7.98822e-175
SEPTIN1	0	2.56446	0.355	0.163	0
SUSD1	2.17864e-200	2.5469	0.114	0.065	3.95467e-196
STK39	1.43417e-208	2.52031	0.152	0.067	2.6033e-204
ENSSSCG00000007322	0	2.519	0.384	0.218	0
ETS1	0	2.51538	0.871	0.376	0
ENSSSCG00000046319	4.05257e-269	2.5003	0.164	0.097	7.35623e-265
PDE4D	1.65939e-254	2.47893	0.197	0.094	3.01212e-250
ENSSSCG00000040535	1.40561e-267	2.47448	0.17	0.093	2.55146e-263
SP4	8.17675e-190	2.47018	0.12	0.061	1.48424e-185
NCALD	1.07006e-170	2.45149	0.147	0.053	1.94237e-166
ENSSSCG00000005095	5.53521e-223	2.44529	0.186	0.072	1.00475e-218
TBC1D10C	1.19311e-192	2.44238	0.137	0.068	2.16573e-188
ENSSSCG00000005949	0	2.43692	0.562	0.332	0
PTPN22	0	2.43532	0.244	0.108	1.02112e-304
CCR5	1.35678e-201	2.43238	0.137	0.075	2.46283e-197
ENSSSCG00000039706	6.25571e-281	2.42646	0.154	0.104	1.13554e-276
UBXN11	2.26218515946019e-311	2.42477	0.137	0.108	4.10632e-307
PARP8	0	2.41699	0.296	0.216	0
SCG5	9.33569e-211	2.4112	0.161	0.069	1.69462e-206
ENSSSCG00000030801	0	2.40426	0.348	0.181	0
CBLB	0	2.4031	0.529	0.326	0
RASAL3	1.02194e-284	2.376	0.156	0.109	1.85503e-280
ZBTB41	0	2.3739	0.437	0.298	0
IL4R	0	2.34155	0.289	0.221	0
S100A4	0	2.3292	0.735	0.244	0
PIK3R1	0	2.32674	0.589	0.487	0
ENSSSCG00000036096	0	2.30273	0.426	0.221	0
CHST11	1.04187e-165	2.28553	0.117	0.062	1.8912e-161
ENSSSCG00000041783	1.13162e-213	2.27746	0.124	0.083	2.05412e-209
ENSSSCG00000035256	0	2.27206	0.254	0.206	0
RGS1	0	2.26753	0.736	0.372	0
ENSSSCG00000045040	1.60228e-237	2.24345	0.143	0.101	2.90847e-233
RUNX3	0	2.22965	0.409	0.238	0
IMMP2L	2.42234457368213e-318	2.22053	0.209	0.137	4.3970398701478e-314
ATP8A1	0	2.22018	0.424	0.243	0
TOX	3.38933e-195	2.21383	0.14	0.077	6.15232e-191
SAMHD1	6.62821e-239	2.21194	0.166	0.102	1.20315e-234
FAM185A	2.37017e-229	2.2063	0.141	0.103	4.30234e-225
CD244	2.73955e-225	2.18633	0.117	0.086	4.97282e-221
STK17B	0	2.17979	0.829	0.653	0
RAC2	0	2.17474	0.89	0.625	0
RAB27A	2.44884e-306	2.16521	0.199	0.128	4.44514e-302
ENSSSCG00000045263	0	2.15461	0.263	0.179	0
RDX	0	2.13548	0.636	0.504	0
CAMK4	5.37976e-293	2.13092	0.179	0.133	9.76534e-289
ENSSSCG00000039407	1.11623e-241	2.12104	0.121	0.101	2.02619e-237
FYN	0	2.11015	0.242	0.191	0
FAM117A	8.6629e-176	2.09205	0.122	0.077	1.57249e-171
ENSSSCG00000048896	0	2.08978	0.349	0.262	0
ARHGEF3	8.8129e-229	2.08815	0.183	0.099	1.59972e-224
ENSSSCG00000050032	2.08306e-223	2.08565	0.161	0.112	3.78117e-219
PLSCR3	4.22273e-261	2.07042	0.167	0.116	7.66509e-257
BIN1	0	2.06423	0.313	0.19	0
STK26	0	2.05663	0.285	0.206	0
TSPAN5	1.21627e-181	2.05413	0.156	0.086	2.20777e-177
PWWP2A	1.19965e-256	2.0475	0.14	0.116	2.1776e-252
ACAP1	2.62451e-174	2.04519	0.118	0.079	4.76401e-170
TES	1.94359e-198	2.03556	0.13	0.09	3.528e-194
NFATC2	7.35041e-191	2.02386	0.126	0.089	1.33425e-186
CDC14A	2.25941e-208	2.016	0.116	0.096	4.10129e-204
SFMBT2	5.33116e-201	2.00375	0.131	0.097	9.67713e-197
SATB1	1.21302e-172	2.00167	0.168	0.104	2.20187e-168
ERAP2	0	1.9894	0.251	0.202	0
MAPRE2	0	1.98438	0.552	0.418	0
NEDD9	0	1.94576	0.287	0.226	0
FBXO34	8.56786e-289	1.94057	0.141	0.133	1.55524e-284
GPR174	2.66863e-216	1.9277	0.224	0.118	4.8441e-212
NKG7	0	1.92405	0.677	0.507	0
LPIN1	1.06266e-213	1.91991	0.143	0.112	1.92894e-209
CYTIP	0	1.90685	0.593	0.494	0
SLC9A3R1	0	1.90384	0.336	0.291	0
SERPINB9	0	1.89646	0.386	0.237	0
ENSSSCG00000034868	0	1.88881	0.385	0.369	0
DUSP4	5.00798e-190	1.8848	0.202	0.123	9.09049e-186
ENSSSCG00000017791	2.6027e-206	1.88453	0.151	0.111	4.72443e-202
AGTPBP1	4.82171e-257	1.8801	0.08	0.104	8.75237e-253
FYB1	0	1.86916	0.341	0.239	0
TUT4	0	1.85662	0.345	0.325	0
ENSSSCG00000041037	7.72696e-236	1.8561	0.159	0.134	1.4026e-231
KIF21B	2.73964e-171	1.8489	0.101	0.085	4.973e-167
TESC	0	1.83343	0.268	0.266	0
CSF1	3.34667e-117	1.81784	0.113	0.063	6.07488e-113
SNRK	0	1.8178	0.321	0.259	0
KAT6B	0	1.81368	0.273	0.25	0
SPSB3	3.57263e-294	1.81209	0.129	0.136	6.48503e-290
ENSSSCG00000012517	1.91614e-204	1.80837	0.131	0.109	3.47817e-200
IKZF2	0	1.80791	0.246	0.262	0
SEPTIN6	0	1.80264	0.43	0.389	0
ENSSSCG00000010448	0	1.79919	0.146	0.17	0
ENSSSCG00000017749	0	1.79597	0.297	0.279	0
TNIK	0	1.79393	0.184	0.213	0
AKNA	8.35213e-221	1.79345	0.099	0.106	1.51608e-216
SIGIRR	2.94954e-214	1.79342	0.128	0.112	5.35401e-210
ENSSSCG00000051610	0	1.79217	0.553	0.417	0
WHAMM	0	1.79162	0.211	0.204	0
ITGAL	0	1.78981	0.323	0.336	0
ENSSSCG00000031897	0	1.78911	0.311	0.281	0
PIM1	0	1.77725	0.285	0.264	0
SEMA4A	4.01694e-248	1.77639	0.124	0.124	7.29156e-244
RCHY1	0	1.77527	0.191	0.217	0
RIPOR2	2.45651e-286	1.75967	0.258	0.181	4.45905e-282
ITGB7	2.0078383187907e-318	1.75481	0.26	0.194	3.64462811626888e-314
CDC25B	7.6682e-191	1.74757	0.111	0.106	1.39193e-186
TUBA4A	0	1.74609	0.252	0.213	0
STK4	0	1.74409	0.496	0.447	0
ENSSSCG00000013568	0	1.74355	0.219	0.227	0
SIT1	1.97909e-205	1.73858	0.199	0.135	3.59245e-201
KCNAB2	2.51948e-293	1.73163	0.112	0.139	4.57336e-289
CCND2	0	1.73005	0.302	0.219	0
EHD1	2.43055e-305	1.72871	0.17	0.167	4.41193e-301
ENSSSCG00000030582	0	1.71979	0.166	0.189	0
ARHGAP26	7.66777e-252	1.71743	0.098	0.117	1.39185e-247
LPCAT2	3.07294e-189	1.71172	0.118	0.1	5.578e-185
SLF1	2.79815e-218	1.70587	0.105	0.114	5.07919e-214
LIMD2	1.02606e-268	1.70468	0.223	0.165	1.86251e-264
STRBP	0	1.6994	0.134	0.169	0
ENSSSCG00000045622	2.50167e-203	1.69687	0.127	0.124	4.54104e-199
APBB1IP	0	1.69237	0.429	0.431	0
ENSSSCG00000033734	0	1.68048	0.987	0.936	0
KIAA1109	0	1.67285	0.245	0.24	0
ENSSSCG00000006452	1.05964e-157	1.66956	0.115	0.093	1.92346e-153
ZNF292	0	1.66472	0.329	0.301	0
EHBP1	1.1158e-170	1.66091	0.106	0.1	2.02541e-166
IL16	7.18293e-256	1.65832	0.126	0.141	1.30384e-251
CEMIP2	3.87123e-297	1.65768	0.202	0.182	7.02707e-293
TRIOBP	2.98259e-212	1.65725	0.125	0.123	5.41399e-208
ENSSSCG00000002918	0	1.65607	0.469	0.409	0
ENSSSCG00000044204	0	1.65508	0.184	0.19	0
ADGRE5	0	1.65268	0.702	0.639	0
IQGAP2	0	1.64946	0.236	0.233	0
NDFIP2	0	1.64616	0.362	0.394	0
RASA3	0	1.64368	0.319	0.29	0
MLLT6	4.73931e-231	1.63928	0.135	0.131	8.6028e-227
TNFAIP3	0	1.63382	0.553	0.426	0
ZFP36L2	0	1.63125	0.872	0.784	0
LYSMD3	0	1.63092	0.187	0.223	0
ENSSSCG00000033786	1.65122e-189	1.62836	0.113	0.113	2.9973e-185
AAK1	0	1.62261	0.275	0.304	0
OGT	0	1.61527	0.22	0.23	0
ATXN7L1	8.00568e-279	1.60925	0.156	0.16	1.45319e-274
HERPUD2	0	1.60803	0.167	0.209	0
INPP5D	0	1.60664	0.297	0.286	0
STK38	0	1.60652	0.209	0.244	0
RASGRP1	1.26123e-173	1.59161	0.119	0.105	2.28938e-169
ENSSSCG00000001398	0	1.58885	0.644	0.639	0
PRKAR2B	2.66261e-157	1.58794	0.101	0.093	4.83317e-153
LEPROTL1	0	1.5855	0.297	0.358	0
ENSSSCG00000017868	1.38245e-154	1.58259	0.12	0.101	2.50942e-150
ELF1	0	1.58028	0.594	0.585	0
ENSSSCG00000004082	9.6652e-242	1.57516	0.132	0.14	1.75443e-237
SASH3	0	1.57361	0.216	0.254	0
NR4A2	0	1.56757	0.564	0.411	0
ENSSSCG00000036595	0	1.56397	0.304	0.371	0
MEX3C	0	1.55104	0.186	0.217	0
TRAF3IP3	0	1.53942	0.243	0.249	0
FAM102A	1.16159e-249	1.53126	0.221	0.169	2.10851e-245
PTPRE	1.88283e-295	1.52981	0.25	0.214	3.4177e-291
RPAP2	0	1.5266	0.2	0.231	0
RAB4A	3.79648e-193	1.52119	0.098	0.115	6.89138e-189
PTPRCAP	0	1.5049	0.451	0.44	0
CBX4	0	1.50444	0.186	0.199	0
CRY1	1.8936e-218	1.50316	0.077	0.112	3.43727e-214
ENSSSCG00000028092	0	1.50293	0.499	0.505	0
MIA3	0	1.49552	0.315	0.342	0
RBL2	6.21285e-270	1.4915	0.112	0.146	1.12776e-265
TSC22D3	0	1.48629	0.347	0.425	0
ENSSSCG00000008686	2.01016e-213	1.4824	0.128	0.129	3.64884e-209
UBAC2	0	1.47952	0.196	0.237	0
IKZF1	0	1.47564	0.234	0.255	0
ENSSSCG00000024162	1.51958e-232	1.47512	0.083	0.122	2.75835e-228
RASSF5	0	1.4742	0.193	0.215	0
SSBP4	0	1.46966	0.186	0.249	0
PSTPIP1	6.54276e-204	1.46747	0.144	0.137	1.18764e-199
PITPNM1	4.05187e-203	1.46587	0.084	0.113	7.35495e-199
ENSSSCG00000042798	0	1.46171	0.196	0.232	0
PSIP1	0	1.46145	0.334	0.331	0
NAF1	0	1.45775	0.179	0.212	0
DGKZ	1.50472e-268	1.45302	0.142	0.17	2.73138e-264
S100A6	0	1.45105	0.67	0.314	0
ENSSSCG00000008898	2.77125e-251	1.44913	0.234	0.127	5.03036e-247
CD69	4.78008e-121	1.44718	0.204	0.14	8.67681e-117
STIM1	1.15761e-213	1.44528	0.08	0.112	2.10129e-209
TAF7	0	1.4445	0.272	0.304	0
MAST3	6.85819e-237	1.44002	0.086	0.125	1.2449e-232
ENSSSCG00000044542	4.74663e-161	1.43937	0.105	0.104	8.61608e-157
FAM126A	0	1.43859	0.248	0.296	0
CDK8	7.24874e-220	1.43681	0.091	0.124	1.31579e-215
ENSSSCG00000050966	5.13424e-167	1.43524	0.103	0.117	9.31967e-163
CCDC69	1.12169e-264	1.42937	0.181	0.178	2.0361e-260
CD37	0	1.42935	0.351	0.374	0
ENSSSCG00000049339	0	1.42846	0.198	0.204	4.88185e-305
RSBN1L	0	1.42386	0.255	0.324	0
UBXN2A	0	1.41759	0.184	0.252	0
B3GNT2	0	1.41442	0.323	0.376	0
SLAMF7	3.25036e-146	1.4144	0.13	0.119	5.90006e-142
PRKACB	0	1.41252	0.328	0.331	0
CCL4	1.09662e-164	1.40692	0.359	0.214	1.99058e-160
DOCK10	0	1.40417	0.294	0.377	0
ENSSSCG00000027565	0	1.40289	0.301	0.37	0
PRR7	2.23449e-159	1.39782	0.104	0.103	4.05605e-155
RNF6	1.10661e-216	1.39709	0.086	0.131	2.00873e-212
JMY	3.71714e-230	1.38453	0.137	0.156	6.74735e-226
RBM38	1.58512e-292	1.38187	0.167	0.195	2.87731e-288
MOB3A	0	1.37744	0.197	0.279	0
ENSSSCG00000049862	5.32655e-193	1.37143	0.126	0.137	9.66876e-189
ENSSSCG00000025253	1.24672e-209	1.3704	0.099	0.133	2.26304e-205
CGAS	0	1.36653	0.15	0.214	0
ABLIM1	1.60316e-240	1.36548	0.27	0.21	2.91005e-236
NBN	0	1.36523	0.19	0.262	0
PREX1	0	1.36483	0.207	0.255	0
ENSSSCG00000000145	1.74956e-298	1.35819	0.134	0.178	3.17581e-294
ENSSSCG00000009625	0	1.35483	0.177	0.214	0
ARHGDIB	0	1.35122	0.873	0.771	0
TLK1	0	1.35053	0.233	0.328	0
ENSSSCG00000036524	3.14525e-281	1.34782	0.179	0.202	5.70926e-277
SPNS1	0	1.3475	0.229	0.329	0
CDC42SE2	2.39219e-200	1.34746	0.098	0.132	4.34229e-196
PDE3B	0	1.347	0.189	0.252	0
LBR	0	1.34688	0.361	0.37	0
PAPOLG	4.38672e-208	1.34586	0.099	0.131	7.96278e-204
DENND1C	1.6015e-213	1.34476	0.078	0.118	2.90704e-209
ENSSSCG00000046636	1.34006e-166	1.34271	0.074	0.105	2.43247e-162
CDK17	3.7054e-233	1.34156	0.129	0.154	6.72605e-229
ENSSSCG00000042087	9.45206e-203	1.33852	0.087	0.126	1.71574e-198
ENSSSCG00000042474	4.14949e-227	1.3381	0.114	0.148	7.53216e-223
LAPTM5	0	1.33656	0.793	0.721	0
PTPRC	0	1.32964	0.959	0.813	0
PPP1R18	0	1.32951	0.301	0.384	0
OSBPL8	0	1.32383	0.381	0.486	0
STK17A	0	1.32123	0.772	0.749	0
RAP1B	0	1.32071	0.75	0.773	0
C2orf49	6.45651e-171	1.31907	0.072	0.106	1.17199e-166
HMOX2	2.15452146838451e-319	1.31607	0.172	0.214	3.91088736941156e-315
TDG	0	1.31516	0.234	0.298	0
ENSSSCG00000048185	5.76315e-174	1.31516	0.098	0.121	1.04613e-169
ZKSCAN1	0	1.31279	0.201	0.279	0
JARID2	0	1.30926	0.507	0.579	0
CARNMT1	1.82363e-206	1.3076	0.078	0.122	3.31025e-202
LPXN	0	1.30621	0.168	0.279	0
ENSSSCG00000005255	0	1.30079	0.234	0.284	0
GLMN	7.75439e-175	1.29879	0.069	0.105	1.40758e-170
PTGER4	0	1.29596	0.292	0.367	0
RAB29	9.33815e-178	1.28834	0.085	0.114	1.69506e-173
ATP11B	1.40897640881007e-319	1.28517	0.161	0.214	2.55757397727203e-315
ITGA4	0	1.28451	0.516	0.532	0
KLF6	0	1.28409	0.488	0.52	0
ENSSSCG00000040586	1.14742e-232	1.27866	0.086	0.134	2.0828e-228
PLCL2	0	1.27469	0.149	0.221	0
CRLF3	0	1.27212	0.266	0.367	0
ARHGAP15	0	1.26971	0.223	0.281	0
MFAP1	0	1.26628	0.348	0.455	0
DCLRE1C	7.50917e-201	1.26558	0.086	0.128	1.36306e-196
JAK3	2.17006e-212	1.26496	0.102	0.135	3.93908e-208
ENSSSCG00000027348	0	1.2642	0.391	0.492	0
PNRC1	0	1.26292	0.832	0.851	0
ENSSSCG00000043604	8.62247e-233	1.26052	0.13	0.162	1.56515e-228
EIF2B4	4.73093e-184	1.25789	0.068	0.108	8.58758e-180
ZBTB8OS	0	1.25257	0.151	0.236	0
SGTA	7.26978e-299	1.25247	0.113	0.181	1.31961e-294
INPP5B	8.79397e-152	1.25224	0.078	0.102	1.59628e-147
ENSSSCG00000016263	0	1.25078	0.337	0.432	0
RETREG1	8.4831071390942e-321	1.25049	0.177	0.222	1.53985360788838e-316
ENSSSCG00000048295	3.26409e-259	1.24725	0.113	0.162	5.92498e-255
RSRP1	2.30981e-288	1.24711	0.188	0.226	4.19276e-284
LNPEP	0	1.24492	0.201	0.273	0
TRPS1	0	1.24015	0.14	0.21	4.45447e-305
FGD3	4.06881e-218	1.23983	0.109	0.147	7.38571e-214
SRPK1	0	1.23837	0.222	0.305	0
GRK6	0	1.23805	0.204	0.28	0
CCDC88C	1.10418e-173	1.23505	0.099	0.12	2.00431e-169
PRKCQ	0	1.23258	0.156	0.233	0
PPM1A	0	1.2317	0.165	0.253	0
RHOF	0	1.22365	0.174	0.267	0
DIS3L2	1.49552e-199	1.2234	0.083	0.126	2.71466e-195
ENSSSCG00000046390	7.18739e-178	1.22253	0.103	0.127	1.30466e-173
DOCK2	0	1.22227	0.292	0.379	0
ITGAE	2.13436e-160	1.22206	0.069	0.101	3.87428e-156
CXCR4	0	1.21513	0.761	0.633	0
TRMO	2.41317e-169	1.21469	0.077	0.114	4.38038e-165
PRDM1	2.75246e-306	1.21165	0.204	0.24	4.99626e-302
CMC1	0	1.20892	0.232	0.358	0
CASC3	2.07104e-289	1.20829	0.144	0.196	3.75934e-285
VAMP5	0	1.20551	0.214	0.312	0
TRIM26	1.3528e-199	1.20261	0.088	0.128	2.45561e-195
NUB1	0	1.19972	0.329	0.432	0
MED21	1.45279e-208	1.19876	0.096	0.14	2.6371e-204
MYCBP2	0	1.19596	0.448	0.573	0
KAT7	1.13642e-196	1.19304	0.086	0.132	2.06284e-192
LCP2	0	1.1904	0.397	0.488	0
TTC31	4.71068e-191	1.19019	0.083	0.125	8.55083e-187
CHD3	0	1.18791	0.257	0.332	0
VCL	9.90783e-267	1.18633	0.188	0.221	1.79847e-262
STAT5B	1.57651e-250	1.18617	0.123	0.175	2.86169e-246
SMG6	2.55836e-178	1.18499	0.088	0.119	4.64394e-174
DYRK2	1.17581e-159	1.1795	0.082	0.11	2.13432e-155
NSD3	0	1.1793	0.31	0.429	0
ZBTB11	1.1811e-221	1.17684	0.114	0.159	2.14393e-217
C10orf143	6.85336e-247	1.17621	0.089	0.149	1.24402e-242
FMNL1	0	1.17529	0.194	0.312	0
ENSSSCG00000030438	2.1094e-233	1.17482	0.078	0.135	3.82898e-229
ENSSSCG00000050687	0	1.17181	0.41	0.513	0
CHRAC1	0	1.17154	0.346	0.477	0
SUN2	0	1.17114	0.183	0.272	0
LARP7	0	1.16979	0.255	0.341	0
HECA	0	1.16649	0.227	0.322	0
ZBTB25	5.24532e-154	1.16504	0.08	0.107	9.5213e-150
FUNDC1	0	1.1637	0.277	0.397	0
WAS	0	1.16251	0.314	0.417	0
JAK1	0	1.16201	0.666	0.761	0
ENSSSCG00000022322	0	1.15855	0.379	0.41	0
CEP120	1.08235e-277	1.15794	0.12	0.181	1.96468e-273
ENSSSCG00000046352	1.92552e-220	1.15184	0.106	0.151	3.4952e-216
ENSSSCG00000041364	2.68263e-231	1.14997	0.1	0.149	4.86951e-227
PIK3R5	0	1.14941	0.144	0.245	0
ATXN1	7.42178e-219	1.14881	0.075	0.129	1.3472e-214
CSNK1G2	0	1.14642	0.165	0.25	0
UBE2E3	1.2847e-232	1.1457	0.073	0.134	2.33199e-228
CASP8	0	1.14316	0.152	0.25	0
FYCO1	1.74494e-205	1.14144	0.097	0.143	3.16742e-201
AGO2	0	1.14082	0.204	0.305	0
ENSSSCG00000029752	0	1.13877	0.225	0.339	0
LFNG	0	1.13515	0.236	0.308	0
SERTAD3	1.49136e-287	1.13448	0.1	0.171	2.70712e-283
SCO2	1.08626e-205	1.13011	0.073	0.126	1.97177e-201
KLHL28	4.42236183329916e-318	1.12617	0.151	0.225	8.02747119980464e-314
LSP1	0	1.12611	0.569	0.622	0
FOXN3	0	1.12506	0.22	0.305	0
ENSSSCG00000046138	2.63281e-164	1.1235	0.064	0.107	4.77908e-160
RANBP9	0	1.12152	0.15	0.231	0
ENSSSCG00000039201	0	1.12031	0.373	0.536	0
ENSSSCG00000047910	1.49609e-143	1.11892	0.072	0.101	2.71571e-139
ING1	1.14372e-262	1.11701	0.107	0.17	2.07608e-258
ARPC5L	0	1.11575	0.385	0.434	0
MID1IP1	1.05747e-299	1.1142	0.155	0.222	1.91951e-295
CLK1	0	1.1121	0.468	0.583	0
LRRC8C	5.72401e-225	1.11001	0.099	0.149	1.03902e-220
GSAP	0	1.10758	0.228	0.363	0
UTRN	0	1.10754	0.35	0.423	0
CAB39L	0	1.10411	0.126	0.231	0
ENSSSCG00000051575	1.89741e-168	1.10246	0.086	0.123	3.44419e-164
CITED2	7.16976e-241	1.10197	0.147	0.19	1.30146e-236
PNN	0	1.10156	0.619	0.726	0
TP53RK	1.36552e-191	1.1004	0.055	0.111	2.4787e-187
ENSSSCG00000041368	2.09921e-218	1.09906	0.087	0.15	3.81049e-214
NFATC3	4.95823e-287	1.09724	0.134	0.207	9.00018e-283
ASXL1	9.49933e-206	1.09655	0.07	0.126	1.72432e-201
ENSSSCG00000037324	2.82121e-203	1.09525	0.093	0.137	5.12107e-199
ADD1	1.20542136272347e-319	1.09328	0.183	0.245	2.18808085761565e-315
G3BP2	0	1.09257	0.29	0.438	0
ARHGAP30	0	1.08926	0.313	0.443	0
ELOVL5	6.69738e-269	1.08841	0.098	0.169	1.21571e-264
ENSSSCG00000031462	2.17912e-211	1.08682	0.092	0.145	3.95555e-207
PARP14	2.78133316601603e-317	1.0868	0.206	0.275	5.04867596295229e-313
ITM2C	0	1.08604	0.457	0.613	0
CCNYL1	4.51017e-223	1.08357	0.153	0.195	8.18687e-219
MBP	0	1.08303	0.144	0.277	0
ENSSSCG00000047016	4.08652e-207	1.08174	0.077	0.136	7.41785e-203
ZBTB44	4.84746e-273	1.08002	0.134	0.202	8.79911e-269
SMYD3	1.53656e-228	1.07965	0.098	0.151	2.78916e-224
SEPTIN9	0	1.07834	0.358	0.494	0
PHKG2	8.58144e-172	1.07779	0.073	0.114	1.5577e-167
RNF125	6.43252e-125	1.07661	0.102	0.113	1.16763e-120
ENSSSCG00000036618	0	1.0763	0.851	0.699	0
CCSER2	2.20341e-238	1.07605	0.139	0.182	3.99963e-234
CREBZF	0	1.07404	0.211	0.325	0
ENSSSCG00000006418	0	1.07289	0.34	0.396	0
ARAP2	7.36855052599917e-311	1.07234	0.188	0.235	1.33754e-306
ENSSSCG00000048805	7.70891e-260	1.07174	0.15	0.204	1.39932e-255
ZC3H7A	0	1.07065	0.178	0.302	0
MAGOHB	0	1.06802	0.194	0.308	0
CNOT6L	0	1.06596	0.419	0.546	0
SF3B1	0	1.06482	0.639	0.759	0
PFKP	6.29067e-292	1.0647	0.128	0.199	1.14188e-287
ENSSSCG00000000563	5.61614e-241	1.0641	0.143	0.189	1.01944e-236
UPF2	0	1.06194	0.233	0.34	0
FNBP4	0	1.06143	0.346	0.471	0
PDCD7	1.51114e-266	1.06089	0.11	0.179	2.74302e-262
FAM53B	0	1.05947	0.228	0.36	0
UBALD2	0	1.05751	0.289	0.423	0
LENG8	0	1.05579	0.217	0.322	0
TSPAN14	0	1.05515	0.122	0.218	0
IFIH1	1.18575755001899e-322	1.05508	0.191	0.256	2.15238710479447e-318
ENSSSCG00000038260	4.28147e-178	1.05444	0.077	0.125	7.77173e-174
ARHGAP4	1.59103e-227	1.05274	0.144	0.182	2.88804e-223
ENSSSCG00000025499	0	1.05249	0.459	0.562	0
FAM78A	1.01972e-197	1.05214	0.11	0.151	1.85099e-193
BRD8	4.47977e-240	1.04807	0.096	0.164	8.13167e-236
SETX	0	1.0452	0.292	0.392	0
FBXW7	0	1.04215	0.184	0.297	0
RNF103	1.4181e-263	1.04122	0.098	0.171	2.57414e-259
ANKRA2	2.9999e-209	1.03986	0.083	0.145	5.44541e-205
ENSSSCG00000047982	6.9125e-198	1.03432	0.102	0.152	1.25476e-193
KIF2A	0	1.03365	0.238	0.346	0
ENSSSCG00000038963	2.51275e-251	1.0324	0.111	0.177	4.56115e-247
CHCHD3	5.74038e-278	1.03188	0.113	0.198	1.04199e-273
TNRC6B	0	1.0296	0.229	0.354	0
ENSSSCG00000005508	9.33982e-191	1.02776	0.083	0.133	1.69536e-186
STAG1	0	1.02729	0.16	0.253	0
TGIF1	3.94531e-194	1.02474	0.081	0.136	7.16154e-190
FGFR1OP2	2.71082e-227	1.02456	0.09	0.149	4.92068e-223
XRN1	0	1.0245	0.267	0.404	0
MED4	0	1.02353	0.278	0.411	0
LY9	4.31591e-132	1.02274	0.083	0.106	7.83425e-128
TRIM44	1.18291e-271	1.0227	0.095	0.173	2.14723e-267
ENSSSCG00000034448	0	1.02255	0.987	0.977	0
ENSSSCG00000045086	1.76272e-202	1.02225	0.082	0.138	3.19969e-198
RHOH	0	1.02092	0.258	0.386	0
ENSSSCG00000007188	0	1.02078	0.596	0.718	0
OTULIN	0	1.02069	0.243	0.353	0
ENSSSCG00000036944	1.41392e-160	1.01687	0.057	0.105	2.56656e-156
RAP2A	1.15065e-163	1.0168	0.071	0.115	2.08866e-159
METRNL	0	1.01452	0.343	0.41	0
LENG1	3.17747e-222	1.01448	0.079	0.146	5.76775e-218
SOCS1	2.13777e-232	1.01387	0.16	0.193	3.88048e-228
IFI44L	0	1.01027	0.2	0.297	0
ENSSSCG00000001533	0	1.01019	0.152	0.272	0
TNFRSF1B	0	1.00732	0.562	0.595	0
SH3KBP1	0	1.00642	0.239	0.374	0
PPM1K	2.08054e-212	1.00617	0.13	0.177	3.7766e-208
ANXA6	1.2939e-198	1.00558	0.182	0.201	2.34869e-194
LEO1	2.12616e-199	1.00517	0.071	0.131	3.85941e-195
TMEM134	0	1.00392	0.162	0.289	0
ENSSSCG00000041466	4.06638e-168	1.00306	0.075	0.124	7.38129e-164
ANKRD49	5.31841756902575e-317	1.00159	0.129	0.218	9.65399157129553e-313
RANBP6	6.16193e-238	1.00152	0.12	0.181	1.11851e-233
PRRC2B	2.76751e-302	0.999908	0.157	0.235	5.02359e-298
DMTF1	1.69372e-148	0.999317	0.064	0.107	3.07445e-144
PELP1	1.61374e-214	0.997386	0.073	0.138	2.92925e-210
ENSSSCG00000046461	0	0.996917	0.355	0.486	0
SAMD9	0	0.994514	0.279	0.411	0
CDPF1	3.90179e-186	0.992431	0.056	0.116	7.08252e-182
ENSSSCG00000012397	0	0.992276	0.314	0.451	0
ENSSSCG00000006510	1.82761e-220	0.991418	0.089	0.15	3.31748e-216
RSBN1	0	0.989705	0.146	0.257	0
RBM3	0	0.989113	0.579	0.704	0
RASSF1	0	0.987904	0.32	0.476	0
DBR1	1.23049e-185	0.987241	0.058	0.114	2.23359e-181
IL10	6.37397e-112	0.987069	0.118	0.104	1.157e-107
MKRN1	1.37458e-262	0.984885	0.095	0.175	2.49513e-258
CDKN1B	0	0.983247	0.166	0.251	0
MCOLN2	3.50665e-160	0.978845	0.073	0.119	6.36527e-156
CCDC66	1.73844e-145	0.977625	0.067	0.11	3.15561e-141
BCAS3	9.76189e-150	0.977452	0.081	0.115	1.77198e-145
GPR183	7.72439e-208	0.972067	0.54	0.444	1.40213e-203
FAM49A	3.12624e-185	0.972015	0.103	0.142	5.67475e-181
NTAN1	0	0.970907	0.294	0.457	0
CCDC50	2.68859e-249	0.970883	0.224	0.249	4.88032e-245
ENSSSCG00000041983	5.8738e-148	0.970296	0.092	0.125	1.06621e-143
ATF1	0	0.966942	0.121	0.236	0
FBXL20	0	0.966854	0.165	0.284	0
SNU13	0	0.966587	0.365	0.54	0
ENSSSCG00000014267	0	0.965352	0.255	0.385	0
ST8SIA4	4.95845e-272	0.964377	0.171	0.241	9.00057e-268
DENND3	3.18502e-210	0.963345	0.06	0.124	5.78145e-206
FBXO33	0	0.962725	0.203	0.308	0
CEP295	2.78246e-298	0.962137	0.141	0.224	5.05072e-294
RAB35	0	0.961655	0.146	0.267	0
TFDP2	1.34973e-251	0.961407	0.1	0.179	2.45002e-247
METTL14	2.30382e-174	0.961271	0.055	0.109	4.1819e-170
ZNF217	3.74286e-245	0.960577	0.097	0.171	6.79404e-241
TPST2	8.63576e-276	0.959766	0.117	0.197	1.56756e-271
ENSSSCG00000042638	9.51043e-274	0.957703	0.131	0.214	1.72633e-269
DYNLT1	0	0.955319	0.243	0.398	0
FRYL	5.29169e-209	0.953629	0.102	0.15	9.60547e-205
SAT1	0	0.951339	0.915	0.885	0
FKBP5	0	0.951296	0.374	0.514	0
SFXN1	4.3772e-167	0.95124	0.054	0.103	7.9455e-163
CYFIP2	0	0.949094	0.216	0.337	0
ENSSSCG00000002266	0	0.946128	0.29	0.442	0
ENSSSCG00000020706	6.75537e-143	0.945949	0.06	0.104	1.22623e-138
ENSSSCG00000038304	5.78863e-259	0.945785	0.102	0.182	1.05075e-254
NCL	0	0.944773	0.589	0.698	0
RMND5A	8.29464e-300	0.944748	0.12	0.208	1.50564e-295
LANCL2	7.6481361976225e-321	0.943928	0.127	0.227	1.38828968259244e-316
MYLIP	9.12841e-263	0.943922	0.184	0.229	1.65699e-258
PTBP2	6.75153e-186	0.943719	0.081	0.134	1.22554e-181
SIK3	1.97682e-153	0.94354	0.059	0.106	3.58833e-149
GPSM3	2.96048e-244	0.943532	0.118	0.189	5.37386e-240
ENSSSCG00000027988	5.43799e-227	0.943062	0.089	0.16	9.87103e-223
PRR5	1.41641e-290	0.941328	0.105	0.193	2.57106e-286
DUSP2	0	0.939455	0.319	0.355	0
EPC2	6.39826e-252	0.939138	0.108	0.184	1.16141e-247
MIER1	0	0.937978	0.336	0.5	0
SLC35C2	1.84961e-175	0.937911	0.071	0.126	3.35741e-171
SMARCD1	2.01481e-283	0.937884	0.113	0.197	3.65728e-279
TCP11L2	1.97185e-205	0.936741	0.089	0.147	3.57931e-201
ENSSSCG00000027491	0	0.936414	0.256	0.441	0
CNOT4	0	0.935296	0.264	0.425	0
R3HDM4	0	0.935142	0.143	0.246	0
C14orf119	4.09275e-226	0.934498	0.077	0.15	7.42915e-222
ENSSSCG00000011493	0	0.933711	0.178	0.274	0
RIT1	4.29803e-180	0.932176	0.064	0.121	7.80178e-176
KRT10	1.79800369834546e-319	0.932031	0.117	0.218	3.26373631323669e-315
KANSL1	7.53818e-217	0.930618	0.093	0.156	1.36833e-212
PIP4K2A	0	0.929107	0.264	0.381	0
ENSSSCG00000017378	1.5358e-248	0.92632	0.107	0.179	2.78779e-244
ARHGAP9	4.93884e-251	0.924838	0.079	0.164	8.96499e-247
ENSSSCG00000026746	4.75918e-166	0.92339	0.049	0.104	8.63887e-162
CDK2AP2	0	0.922599	0.303	0.462	0
LATS2	0	0.921546	0.141	0.244	0
CCND3	0	0.920698	0.392	0.548	0
PLAGL2	4.32351e-146	0.919925	0.062	0.106	7.84804e-142
GPX4	0	0.9196	0.484	0.66	0
CCDC186	0	0.919165	0.214	0.349	0
KCTD10	6.59238e-243	0.918636	0.082	0.156	1.19665e-238
ENSSSCG00000016451	1.57602e-238	0.91817	0.064	0.143	2.86079e-234
PHF3	0	0.916544	0.223	0.373	0
PHF12	1.18147e-244	0.915209	0.111	0.19	2.1446e-240
PRDX6	5.00511e-288	0.913085	0.098	0.19	9.08528e-284
MBNL1	0	0.912997	0.695	0.812	0
ENSSSCG00000000657	0	0.912744	0.465	0.602	0
FNBP1	0	0.912263	0.36	0.491	0
ENSSSCG00000024555	3.65878e-236	0.911799	0.117	0.2	6.64142e-232
UNC119	0	0.911163	0.25	0.397	0
CORO1A	0	0.908264	0.648	0.606	0
RCN2	0	0.906997	0.168	0.3	0
SMNDC1	0	0.904984	0.453	0.613	0
CASC4	0	0.904593	0.164	0.267	0
PHC3	3.7429e-205	0.90298	0.089	0.152	6.79411e-201
RABGAP1L	0	0.90183	0.234	0.369	0
ICK	1.66521e-168	0.898992	0.072	0.125	3.02268e-164
CHIC2	0	0.89743	0.264	0.44	0
SOCS4	8.08743e-262	0.897026	0.112	0.195	1.46803e-257
ZNF830	0	0.895946	0.132	0.231	0
NRDE2	9.42194e-159	0.895646	0.061	0.112	1.71027e-154
EZH2	4.96975e-178	0.89236	0.086	0.136	9.02109e-174
SPOCK2	7.96147e-97	0.890409	0.119	0.108	1.44517e-92
VPS41	0	0.890226	0.13	0.241	0
ARL15	1.20852e-195	0.889788	0.135	0.176	2.1937e-191
GSE1	2.78255e-193	0.888933	0.141	0.181	5.05088e-189
CD38	2.03418e-166	0.888925	0.099	0.144	3.69244e-162
ANGEL2	1.26633e-276	0.888352	0.128	0.205	2.29864e-272
ENSSSCG00000038991	3.02536e-289	0.887855	0.552	0.56	5.49163e-285
ENSSSCG00000043635	5.0416e-145	0.887119	0.079	0.121	9.15151e-141
TLE5	0	0.887099	0.278	0.357	0
NCK2	0	0.886089	0.179	0.317	0
OGA	0	0.885889	0.253	0.407	0
CLK4	0	0.884614	0.17	0.299	0
ENSSSCG00000038825	5.56578e-296	0.88364	0.13	0.225	1.0103e-291
ADD3	0	0.880822	0.238	0.366	0
CENPC	0	0.880419	0.13	0.253	0
CAB39	0	0.879585	0.18	0.344	0
USP45	4.20075e-169	0.878828	0.061	0.12	7.62521e-165
HNRNPA0	0	0.878618	0.322	0.491	0
ZNF654	2.0249e-292	0.878352	0.112	0.207	3.6756e-288
ENSSSCG00000051290	3.41803e-237	0.876164	0.139	0.209	6.20441e-233
POP5	1.35081e-270	0.876043	0.092	0.18	2.452e-266
GGPS1	4.65119e-197	0.875855	0.065	0.129	8.44284e-193
RIPK2	3.7589e-145	0.875779	0.055	0.101	6.82316e-141
RESF1	0	0.875626	0.401	0.541	0
ITGB1	0	0.874052	0.711	0.757	0
AUH	1.67876e-208	0.873783	0.082	0.144	3.04729e-204
CELF2	0	0.873549	0.377	0.565	0
ENSSSCG00000035376	1.22826e-233	0.87252	0.078	0.16	2.22955e-229
SH3BGRL3	0	0.869689	0.866	0.898	0
CSGALNACT2	0	0.869183	0.23	0.384	0
SLC4A7	0	0.868371	0.201	0.308	0
AHI1	4.78895e-224	0.866917	0.236	0.259	8.6929e-220
ESCO1	2.98773e-294	0.866676	0.158	0.245	5.42333e-290
ENSSSCG00000041401	0	0.866313	0.236	0.369	0
ENSSSCG00000051254	5.18141e-167	0.865001	0.067	0.122	9.40529e-163
SMAD4	0	0.864582	0.168	0.304	0
FAM172A	0	0.862905	0.171	0.314	0
SNRNP48	1.15711e-253	0.861819	0.096	0.185	2.10038e-249
ARID2	2.34887e-303	0.861666	0.13	0.228	4.26367e-299
INTS10	3.59726e-235	0.861659	0.094	0.171	6.52975e-231
R3HDM1	0	0.861619	0.149	0.279	0
MPHOSPH8	0	0.859255	0.375	0.557	0
RIF1	0	0.858768	0.143	0.248	0
CRNKL1	3.7002e-291	0.858753	0.106	0.205	6.71659e-287
MAP4K1	3.83480859188619e-317	0.857988	0.125	0.23	6.96094455599181e-313
TTC14	0	0.856173	0.175	0.27	0
ISCU	0	0.854787	0.333	0.528	0
RNF115	0	0.853251	0.121	0.23	0
ENSSSCG00000009341	0	0.852522	0.318	0.498	0
ZNF800	0	0.850974	0.193	0.346	0
SAMSN1	1.30199e-212	0.850183	0.191	0.264	2.36337e-208
MAP3K14	7.90044e-147	0.850031	0.06	0.108	1.43409e-142
IKZF5	0	0.849693	0.114	0.226	0
MED31	0	0.849577	0.132	0.28	0
FOXO1	3.82032e-187	0.849547	0.111	0.162	6.93464e-183
ME2	0	0.849203	0.196	0.353	0
ADNP	0	0.849174	0.158	0.273	0
TRMT11	2.10504e-153	0.848997	0.053	0.105	3.82107e-149
RCAN3	1.1556e-240	0.847734	0.08	0.162	2.09765e-236
SENP2	2.43184e-208	0.847655	0.078	0.148	4.41428e-204
C21orf91	0	0.847327	0.352	0.545	0
ATG101	5.49831e-272	0.846754	0.091	0.185	9.98053e-268
TNIP2	1.6027e-178	0.84658	0.065	0.127	2.90922e-174
GABPB2	1.44569e-218	0.845639	0.067	0.146	2.62422e-214
C12orf49	2.08279e-207	0.845109	0.089	0.155	3.78067e-203
ENSSSCG00000008451	1.96856e-263	0.844837	0.098	0.186	3.57333e-259
BROX	1.39036e-271	0.844495	0.092	0.19	2.52378e-267
BFAR	6.32551e-189	0.844273	0.07	0.134	1.14821e-184
IGF2R	0	0.843312	0.14	0.274	0
SUPT4H1	0	0.842962	0.365	0.577	0
ENSSSCG00000045735	0	0.842639	0.336	0.527	0
ENSSSCG00000030015	2.09064e-267	0.840669	0.092	0.181	3.79494e-263
GPBP1L1	0	0.839336	0.173	0.314	0
MXD4	0	0.838447	0.146	0.281	0
EPB41	0	0.837676	0.183	0.287	0
ENSSSCG00000042504	3.61421e-93	0.834799	0.106	0.114	6.56052e-89
GCHFR	0	0.833921	0.176	0.302	0
LEMD3	1.33399e-137	0.831978	0.058	0.108	2.42147e-133
STK10	0	0.830978	0.155	0.3	0
CAMK2G	1.52332e-228	0.830188	0.081	0.162	2.76514e-224
CNP	1.77038e-198	0.829121	0.086	0.152	3.21359e-194
CCDC174	0	0.828522	0.179	0.328	0
MXI1	2.19553e-186	0.828511	0.071	0.135	3.98532e-182
NRF1	7.08302395894433e-311	0.82841	0.132	0.24	1.28571e-306
RBM48	5.27147e-211	0.828275	0.066	0.14	9.56877e-207
DDX3X	0	0.828027	0.549	0.71	0
MAP3K8	0	0.827943	0.305	0.437	0
KLF13	0	0.827159	0.346	0.498	0
RAD21	0	0.826793	0.326	0.485	0
DIAPH1	0	0.826187	0.298	0.499	0
RBM41	1.47277e-196	0.826095	0.089	0.161	2.67337e-192
PPP2R5A	0	0.825995	0.194	0.333	0
RTF1	0	0.825216	0.354	0.572	0
ENSSSCG00000040918	0	0.825215	0.136	0.255	0
FUBP1	0	0.824508	0.217	0.373	0
SMAP1	0	0.824194	0.225	0.408	0
TCF7	0	0.824098	0.337	0.422	0
DDX52	8.06741e-140	0.823872	0.05	0.105	1.4644e-135
RBM5	0	0.821345	0.24	0.415	0
AMZ2	0	0.820734	0.118	0.241	0
WDR48	2.40716e-262	0.819298	0.103	0.196	4.36947e-258
CD53	0	0.818565	0.591	0.695	0
PACS1	2.72574e-195	0.817083	0.086	0.154	4.94776e-191
NT5C3A	8.05292e-285	0.815312	0.12	0.221	1.46177e-280
ENSSSCG00000042711	2.59583e-209	0.813184	0.176	0.224	4.71195e-205
TRAK2	5.87237e-171	0.810563	0.056	0.116	1.06595e-166
ACP5	1.37965e-151	0.810144	0.161	0.165	2.50433e-147
FAM177A1	5.69681e-289	0.809887	0.09	0.191	1.03408e-284
PAG1	0	0.809525	0.144	0.29	0
SYF2	0	0.808492	0.301	0.516	0
HBP1	0	0.808436	0.236	0.407	0
RBM22	5.77612e-279	0.807758	0.104	0.202	1.04848e-274
UPRT	8.96345e-216	0.807231	0.065	0.139	1.62705e-211
NUP98	3.86558e-230	0.806832	0.086	0.16	7.0168e-226
ENSSSCG00000041434	1.10508e-98	0.805719	0.083	0.101	2.00593e-94
DCAF11	0	0.804749	0.134	0.283	0
S1PR1	1.86053e-124	0.803425	0.2	0.195	3.37723e-120
ZNF622	0	0.802715	0.149	0.284	0
SRRM2	0	0.802532	0.553	0.734	0
TPT1	0	0.801895	0.998	0.998	0
MSL2	1.02040137303422e-313	0.801126	0.109	0.218	0
ANKRD44	2.46418e-255	0.800793	0.134	0.219	4.47298e-251
SMCHD1	0	0.799997	0.326	0.499	0
N4BP1	0	0.799805	0.311	0.485	0
PARN	4.46271e-227	0.799241	0.072	0.154	8.10071e-223
ENSSSCG00000046044	4.63808e-262	0.798862	0.227	0.279	8.41904e-258
CLCN3	9.23549e-182	0.797845	0.075	0.137	1.67643e-177
XPC	4.5303e-198	0.797332	0.083	0.157	8.22341e-194
MSL1	9.27872e-242	0.797189	0.09	0.176	1.68427e-237
SLC12A6	2.4117e-253	0.796352	0.081	0.173	4.37773e-249
ENSSSCG00000041410	2.73301e-187	0.796135	0.087	0.151	4.96095e-183
CYLD	0	0.795457	0.212	0.373	0
PNISR	0	0.79479	0.351	0.553	0
RNGTT	1.73947e-235	0.793978	0.075	0.158	3.15749e-231
ENSSSCG00000032552	4.2496e-283	0.789546	0.068	0.167	7.71388e-279
C5orf24	0	0.789186	0.232	0.398	0
RGS2	3.52725e-194	0.789125	0.251	0.273	6.40266e-190
PTPN2	0	0.788872	0.222	0.413	0
TOPORS	0	0.788768	0.351	0.521	0
CPD	1.90912e-240	0.78845	0.121	0.198	3.46543e-236
ENSSSCG00000038507	0	0.787748	0.994	0.99	0
KDM5A	0	0.786738	0.139	0.25	0
ENSSSCG00000045453	2.54121e-155	0.786729	0.057	0.118	4.61281e-151
PAFAH2	3.29597e-122	0.785388	0.067	0.105	5.98285e-118
NUP50	0	0.784965	0.29	0.489	0
OSGEPL1	6.34742e-136	0.7847	0.06	0.112	1.15218e-131
AFTPH	0	0.784651	0.166	0.327	0
IFIT1	1.35631e-219	0.784166	0.178	0.231	2.46198e-215
H2AZ2	0	0.782497	0.644	0.759	0
SLK	0	0.782217	0.159	0.296	0
NAA16	1.17182e-226	0.781452	0.093	0.173	2.12709e-222
TMEM128	6.48061e-169	0.780446	0.053	0.114	1.17636e-164
ENSSSCG00000051090	4.56741e-143	0.780122	0.051	0.101	8.29076e-139
SBF1	2.59423e-158	0.779585	0.057	0.112	4.70904e-154
ENSSSCG00000016970	0	0.777352	0.196	0.384	0
ENSSSCG00000000807	2.87721e-103	0.776185	0.092	0.116	5.22272e-99
SIRT1	2.4189e-229	0.776135	0.111	0.191	4.39078e-225
TMEM165	0	0.775782	0.174	0.346	0
ALDH3A2	1.99581e-129	0.77547	0.074	0.115	3.6228e-125
COG5	5.74931e-143	0.774841	0.062	0.111	1.04362e-138
AKAP9	0	0.773809	0.355	0.539	0
H1-2	1.22346e-144	0.772975	0.084	0.123	2.22083e-140
GFM1	1.81969e-305	0.772556	0.111	0.222	3.3031e-301
MBD2	0	0.771243	0.244	0.439	0
CMTM7	0	0.767603	0.283	0.418	0
ENSSSCG00000039085	6.66144e-255	0.765394	0.089	0.183	1.20919e-250
KLHL20	1.01794e-166	0.764044	0.054	0.117	1.84777e-162
PRKD3	0	0.763904	0.259	0.429	0
ENSSSCG00000018027	1.56874e-205	0.76356	0.078	0.155	2.84758e-201
NSD1	0	0.763096	0.161	0.309	0
CPPED1	0	0.762266	0.12	0.237	0
ENSSSCG00000041896	2.36896e-159	0.762181	0.056	0.115	4.30013e-155
HMCES	6.21927e-239	0.761897	0.119	0.194	1.12892e-234
ENSSSCG00000028423	0	0.761745	0.355	0.562	0
CTBP1	0	0.756116	0.126	0.245	0
SLC35A1	1.72319e-261	0.754317	0.083	0.18	3.12794e-257
PAIP2	0	0.753682	0.315	0.535	0
AKIRIN1	1.69835e-307	0.753576	0.122	0.235	3.08284e-303
ZNF24	7.36411e-284	0.753163	0.115	0.218	1.33673e-279
CHD6	4.28041e-300	0.752498	0.122	0.234	7.7698e-296
ACTN4	0	0.751787	0.174	0.288	0
CDC37L1	3.70031e-283	0.75167	0.107	0.209	6.7168e-279
SMARCA2	0	0.751494	0.203	0.368	0
ENSSSCG00000014094	3.44757075871347e-316	0.750474	0.12	0.238	6.25803044121668e-312
RPRD1A	7.15435e-142	0.75004	0.051	0.104	1.29866e-137
ZCCHC9	2.47318e-299	0.750011	0.114	0.226	4.48932e-295
ENSSSCG00000011237	0	0.749805	0.229	0.418	0
ENSSSCG00000044573	3.96048e-306	0.749599	0.141	0.258	7.18906e-302
USP34	0	0.749185	0.153	0.278	0
YTHDC1	0	0.748232	0.288	0.49	0
DOCK8	0	0.748103	0.324	0.523	0
ENSSSCG00000023324	0	0.747532	0.172	0.293	0
BUD23	0	0.747294	0.277	0.49	0
FOXK1	1.15138e-168	0.74652	0.066	0.131	2.08998e-164
LUC7L	7.50717754581005e-313	0.745921	0.114	0.233	0
RNF166	1.35622e-230	0.745315	0.074	0.162	2.46181e-226
DAZAP1	0	0.744509	0.589	0.787	0
SRSF9	1.65273e-221	0.744028	0.065	0.149	3.00003e-217
ZBTB1	0	0.74295	0.195	0.345	0
STAG2	0	0.742905	0.354	0.572	0
SMARCA5	0	0.742599	0.492	0.693	0
TM2D3	4.68182e-254	0.742521	0.074	0.172	8.49844e-250
TERF2IP	0	0.742408	0.176	0.317	0
SLC30A6	1.3976e-226	0.740332	0.078	0.163	2.53692e-222
PTK2B	3.79245e-250	0.739659	0.081	0.174	6.88405e-246
CCDC85B	0	0.739337	0.214	0.388	0
ATF7IP	0	0.739253	0.208	0.379	0
MECP2	3.28819e-216	0.73909	0.065	0.145	5.96873e-212
ENSSSCG00000013768	1.0064e-212	0.739004	0.128	0.191	1.82682e-208
LRRC42	2.3772e-238	0.738334	0.071	0.162	4.3151e-234
ENSSSCG00000002963	0	0.738247	0.785	0.881	0
ENSSSCG00000014343	0	0.737162	0.472	0.684	0
CFLAR	0	0.736969	0.222	0.391	0
MTIF2	1.36542e-224	0.736769	0.07	0.166	2.47851e-220
ENSSSCG00000001396	0	0.736767	0.32	0.518	0
STRADB	1.07371e-222	0.736211	0.086	0.171	1.949e-218
SEPTIN7	0	0.736045	0.692	0.826	0
ENSSSCG00000034711	0	0.735408	0.153	0.31	0
ENSSSCG00000010954	0	0.734891	0.344	0.548	0
TSTD2	1.44926e-195	0.733794	0.061	0.139	2.6307e-191
TTC1	0	0.733602	0.164	0.341	0
ENSSSCG00000022947	1.07683e-274	0.73332	0.098	0.202	1.95467e-270
PNRC2	0	0.731161	0.334	0.545	0
RPF1	0	0.731055	0.139	0.274	0
PHF21A	1.61709e-135	0.730999	0.053	0.101	2.93534e-131
CREM	0	0.730823	0.587	0.7	0
CWC25	0	0.730508	0.171	0.323	0
CDADC1	0	0.729948	0.182	0.358	0
CEP164	2.17776e-154	0.729728	0.046	0.106	3.95307e-150
BHLHE40	0	0.728537	0.209	0.353	0
ACIN1	0	0.728476	0.255	0.436	0
LCP1	1.40933e-282	0.72801	0.734	0.741	2.55822e-278
DCP2	8.89318162514244e-323	0.724944	0.138	0.255	1.61429032859586e-318
TMEM160	0	0.724938	0.202	0.399	0
SLU7	0	0.724545	0.238	0.424	0
ENSSSCG00000011732	1.872e-225	0.72411	0.055	0.139	3.39805e-221
NEK7	5.42542e-194	0.721728	0.064	0.137	9.84823e-190
ARID4A	0	0.721598	0.267	0.463	0
PWWP3A	4.04448e-268	0.72083	0.092	0.198	7.34153e-264
GATAD2B	2.28060702120319e-320	0.720599	0.116	0.232	4.13975786488804e-316
ENSSSCG00000021380	1.72626e-272	0.720174	0.081	0.186	3.13352e-268
ST6GALNAC4	6.59772e-247	0.719952	0.247	0.307	1.19762e-242
FOSL2	1.50683e-189	0.719802	0.095	0.163	2.7352e-185
SIRT7	0	0.719251	0.122	0.258	0
RNF7	0	0.718927	0.182	0.361	0
PRKAA1	5.36418e-262	0.718223	0.085	0.19	9.73706e-258
RICTOR	2.21451e-291	0.718109	0.111	0.218	4.01978e-287
LUC7L3	0	0.717807	0.322	0.527	0
PNPLA8	0	0.717374	0.208	0.386	0
YAF2	0	0.717159	0.151	0.302	0
PLEKHA1	8.31426e-126	0.716658	0.068	0.108	1.5092e-121
BTG1	0	0.715635	0.193	0.315	0
ACOT13	0	0.715564	0.37	0.593	0
TMEM131L	1.4865e-219	0.715139	0.117	0.197	2.69829e-215
RAP1GDS1	8.91798e-248	0.713782	0.072	0.169	1.61879e-243
TFAM	0	0.713404	0.146	0.285	0
DDX6	0	0.713297	0.288	0.513	0
ENSSSCG00000020870	0	0.713053	0.164	0.319	0
ZNF148	0	0.712125	0.146	0.28	0
ENSSSCG00000039071	0	0.711636	0.546	0.721	0
C2orf68	8.89756e-236	0.711388	0.08	0.173	1.61509e-231
HP1BP3	0	0.711194	0.272	0.481	0
BOD1L1	0	0.70934	0.219	0.393	0
KLHDC4	5.0585e-164	0.707584	0.079	0.14	9.18219e-160
TBL1XR1	3.83558e-263	0.707109	0.085	0.181	6.96235e-259
FNIP2	2.20065e-222	0.707024	0.073	0.159	3.99463e-218
ABHD6	2.54463e-173	0.706958	0.049	0.116	4.61902e-169
SRSF2	0	0.705708	0.556	0.752	0
UNC13D	1.29419e-228	0.70557	0.06	0.146	2.34922e-224
COX6A2	4.43159e-284	0.704353	0.097	0.203	8.04423e-280
RFESD	6.66408e-167	0.70288	0.048	0.11	1.20966e-162
ARL6IP5	0	0.702805	0.235	0.422	0
WAC	0	0.702745	0.216	0.401	0
RC3H2	7.43817e-260	0.70222	0.089	0.188	1.35018e-255
ITGA2B	0	0.699999	0.15	0.302	0
ILRUN	0	0.699537	0.116	0.246	0
MFNG	2.71794e-116	0.699283	0.091	0.119	4.9336e-112
IL10RA	5.16035e-224	0.698844	0.092	0.177	9.36706e-220
HDDC2	7.61971e-173	0.697888	0.046	0.112	1.38313e-168
ANAPC5	3.73279e-218	0.69756	0.056	0.14	6.77576e-214
BPTF	0	0.696537	0.343	0.551	0
UBE2V2	1.88344e-159	0.696337	0.046	0.107	3.41881e-155
PRPF3	2.31107e-206	0.696107	0.081	0.157	4.19505e-202
ENSSSCG00000009911	1.27799e-177	0.695116	0.059	0.13	2.31981e-173
DNAJB6	0	0.694335	0.404	0.631	0
MIS12	8.01615630412251e-312	0.693454	0.109	0.23	1.45509e-307
ABHD15	0	0.692236	0.143	0.28	0
ENSSSCG00000007023	1.34269e-149	0.692162	0.059	0.113	2.43725e-145
DNAJC5	0	0.691089	0.134	0.291	0
TWISTNB	0	0.690811	0.185	0.362	0
SMIM7	0	0.690136	0.322	0.559	0
TESK2	1.95931e-198	0.688827	0.059	0.144	3.55654e-194
CWF19L2	0	0.688594	0.15	0.305	0
PPP3CB	0	0.688346	0.154	0.299	0
ENSSSCG00000048556	5.66064e-177	0.687867	0.051	0.123	1.02752e-172
FAR1	5.25423e-229	0.686302	0.089	0.175	9.53748e-225
ENSSSCG00000005725	1.37189e-156	0.685925	0.052	0.114	2.49025e-152
ARF6	0	0.685487	0.472	0.695	0
USP25	3.31518048359476e-321	0.685185	0.113	0.237	6.01771561382122e-317
GTF3C2	5.27925e-156	0.685066	0.047	0.106	9.5829e-152
GPANK1	4.69778e-190	0.684909	0.057	0.134	8.52741e-186
VHL	7.7401e-277	0.684638	0.111	0.216	1.40498e-272
STRN	8.77692e-286	0.684577	0.086	0.201	1.59319e-281
PARP12	2.91286e-278	0.684364	0.092	0.201	5.28741e-274
ZC3HAV1	0	0.682975	0.228	0.391	0
ORMDL1	3.54498e-141	0.682913	0.056	0.108	6.43484e-137
CCNB1IP1	1.61384e-245	0.68214	0.101	0.2	2.92944e-241
ENSSSCG00000050251	0	0.681738	0.137	0.286	0
MED11	5.94096e-186	0.681076	0.063	0.136	1.0784e-181
ENSSSCG00000047701	8.58933e-183	0.680951	0.063	0.136	1.55913e-178
ATP2A3	5.51736e-246	0.680713	0.117	0.202	1.00151e-241
PLEKHA3	1.00774e-286	0.680628	0.104	0.217	1.82925e-282
AKAP8	2.40172e-254	0.678992	0.092	0.193	4.3596e-250
ANKRD12	0	0.678978	0.556	0.75	0
PIK3IP1	2.32478e-265	0.678956	0.106	0.208	4.21993e-261
ENSSSCG00000014565	0	0.678111	0.784	0.792	0
SIPA1	0	0.677889	0.137	0.281	0
ENSSSCG00000031838	0	0.677106	0.997	0.993	0
SRP9	0	0.676606	0.102	0.245	0
LSM8	0	0.676482	0.17	0.336	0
RSRC2	0	0.67588	0.533	0.763	0
HCLS1	0	0.675373	0.35	0.562	0
ENSSSCG00000039894	0	0.675373	0.71	0.845	0
ARL6IP1	0	0.675177	0.317	0.514	0
WDR33	0	0.675119	0.188	0.367	0
ENSSSCG00000017146	0	0.67457	0.168	0.288	0
GK5	8.79435e-180	0.673984	0.041	0.11	1.59635e-175
IQCG	9.91687e-118	0.672787	0.054	0.101	1.80011e-113
SNAPC1	0	0.672065	0.189	0.349	0
PHIP	0	0.671629	0.135	0.278	0
CMAH	3.91155e-129	0.671273	0.071	0.121	7.10025e-125
KDM2A	1.80613e-235	0.671126	0.078	0.169	3.27849e-231
ENSSSCG00000005915	0	0.671085	0.195	0.384	0
HUWE1	0	0.67076	0.172	0.312	0
CERK	6.76952e-184	0.670643	0.058	0.133	1.2288e-179
KLF11	9.70464e-161	0.670463	0.083	0.142	1.76159e-156
SRSF7	0	0.670267	0.608	0.782	0
LRRFIP1	0	0.669835	0.376	0.595	0
SLC35A5	9.17298e-186	0.668774	0.049	0.132	1.66508e-181
PPIL4	1.15337e-241	0.667474	0.088	0.186	2.0936e-237
DDX17	0	0.666793	0.548	0.766	0
HSD17B7	1.15122e-136	0.666791	0.052	0.106	2.0897e-132
ZNF207	0	0.665911	0.152	0.319	0
TMEM106B	0	0.665828	0.16	0.337	0
ENSSSCG00000000025	0	0.664967	0.192	0.345	0
HYI	2.16017e-214	0.664632	0.066	0.151	3.92114e-210
UBE2B	0	0.664603	0.43	0.672	0
ENSSSCG00000051747	5.03023e-156	0.663411	0.068	0.129	9.13087e-152
ENSSSCG00000023160	2.11906e-165	0.662092	0.048	0.114	3.84652e-161
BDP1	0	0.661941	0.182	0.338	0
CNOT6	1.8514e-140	0.661765	0.052	0.108	3.36066e-136
ENSSSCG00000041751	1.29255e-199	0.661482	0.073	0.15	2.34624e-195
EXOC2	1.65937e-283	0.661313	0.11	0.223	3.01209e-279
SAYSD1	3.23481e-173	0.661131	0.042	0.108	5.87182e-169
MBIP	8.39911597930119e-323	0.660922	0.142	0.265	1.52460753256275e-318
RNMT	0	0.660817	0.24	0.451	0
CXXC1	5.03173e-286	0.65899	0.095	0.207	9.1336e-282
YJU2	1.06175e-140	0.658916	0.046	0.101	1.92729e-136
PPP4R3A	0	0.658699	0.291	0.481	0
NUDT1	1.52736e-280	0.658657	0.077	0.187	2.77247e-276
TUBB2B	0	0.658435	0.342	0.51	0
ARHGEF6	8.01077e-306	0.657968	0.106	0.229	1.45412e-301
SRRM1	0	0.657824	0.585	0.781	0
ENSSSCG00000017106	0	0.657713	0.155	0.322	0
TAF15	0	0.656843	0.151	0.301	0
ENSSSCG00000032573	0	0.65617	0.141	0.282	0
TAF1D	0	0.655005	0.491	0.701	0
ILK	0	0.654424	0.211	0.418	0
RBMX2	2.69194e-197	0.654239	0.056	0.14	4.8864e-193
C15orf48	4.16522e-147	0.653874	0.125	0.175	7.56071e-143
HBS1L	0	0.653417	0.197	0.408	0
GOT1	1.93281e-173	0.652734	0.044	0.111	3.50844e-169
NPAT	9.28496e-203	0.65199	0.067	0.149	1.68541e-198
PFN1	0	0.65115	0.435	0.623	0
EMC10	0	0.650716	0.135	0.292	0
MAN1A2	6.34084e-240	0.650684	0.083	0.182	1.15099e-235
ELF4	1.29903e-186	0.649705	0.045	0.123	2.35801e-182
THAP5	2.24824e-270	0.64957	0.087	0.196	4.08101e-266
MYSM1	1.27594e-305	0.647705	0.116	0.237	2.3161e-301
TLN1	0	0.647525	0.431	0.655	0
GLS	0	0.64692	0.299	0.514	0
ENSSSCG00000022925	0	0.64647	0.235	0.426	0
ENSSSCG00000031661	1.76508e-115	0.645664	0.084	0.126	3.20396e-111
XPA	5.72649e-226	0.645294	0.069	0.161	1.03947e-221
ENSSSCG00000050347	3.81098e-242	0.645077	0.061	0.155	6.9177e-238
AP5Z1	1.81654e-185	0.644755	0.064	0.137	3.29738e-181
FAM133B	1.47812195670449e-314	0.643521	0.132	0.269	2.68308697580999e-310
PPP4R2	0	0.64239	0.215	0.425	0
MYO1F	0	0.642087	0.119	0.273	0
KCTD20	8.78918e-269	0.641988	0.095	0.2	1.59541e-264
ZRANB2	0	0.638903	0.344	0.582	0
HNRNPH2	8.00258e-177	0.638519	0.049	0.116	1.45263e-172
UBE2D4	1.75186e-139	0.638359	0.045	0.102	3.17999e-135
TPR	0	0.638261	0.295	0.52	0
GOLM1	1.03193e-294	0.637683	0.132	0.246	1.87317e-290
MIDN	0	0.637464	0.132	0.262	0
ATF2	3.53866e-294	0.637184	0.104	0.22	6.42338e-290
ENSSSCG00000051070	0	0.635449	0.789	0.91	0
ISG20L2	2.65194e-131	0.634395	0.047	0.101	4.8138e-127
DGKE	6.46292e-151	0.633819	0.074	0.134	1.17315e-146
KAT14	6.05487e-149	0.63377	0.047	0.105	1.09908e-144
MARK2	1.1898e-173	0.633678	0.048	0.117	2.15972e-169
ZNF131	5.33618026555828e-312	0.633151	0.11	0.24	9.68623e-308
SNIP1	2.03135e-189	0.632795	0.063	0.139	3.68731e-185
ARID4B	0	0.631852	0.42	0.664	0
MON1B	0	0.630942	0.131	0.285	0
ENSSSCG00000017670	1.09922e-232	0.630537	0.08	0.173	1.9953e-228
RBM25	0	0.630379	0.412	0.658	0
ENSSSCG00000009356	8.16761e-199	0.630211	0.059	0.141	1.48259e-194
ENSSSCG00000049184	1.47280969025276e-319	0.630203	0.113	0.245	2.6734441497468e-315
ENSSSCG00000041698	6.59149e-175	0.629045	0.083	0.149	1.19649e-170
CIR1	0	0.628437	0.22	0.453	0
TAP1	0	0.626165	0.214	0.347	0
ENSSSCG00000015712	0	0.625151	0.21	0.378	0
ABHD17B	0	0.625128	0.109	0.257	0
XPO1	0	0.624905	0.2	0.399	0
YEATS2	1.17903e-167	0.623678	0.049	0.117	2.14018e-163
TNFSF9	1.23743e-196	0.623497	0.101	0.201	2.24619e-192
HSD11B1L	0	0.623451	0.981	0.974	0
ARRDC3	1.1971e-221	0.623091	0.126	0.221	2.17298e-217
ENSSSCG00000004983	1.00645e-179	0.622359	0.061	0.135	1.8269e-175
VPS13B	2.44516e-195	0.622262	0.066	0.145	4.43845e-191
EXOC4	3.40386e-229	0.620207	0.071	0.163	6.17868e-225
ENSSSCG00000002259	0	0.620015	0.277	0.504	0
TXNDC9	0	0.61907	0.183	0.396	0
EXOC3	0	0.618962	0.123	0.265	0
PPTC7	1.06283e-303	0.618764	0.093	0.216	1.92926e-299
SNRNP70	0	0.61849	0.306	0.532	0
PSMB9	0	0.618407	0.389	0.605	0
ENSSSCG00000037777	0	0.618035	0.25	0.48	0
ENSSSCG00000039249	0	0.617514	0.229	0.439	0
GTF2F1	3.11389e-292	0.615194	0.109	0.227	5.65233e-288
ARHGAP12	6.38235e-138	0.61438	0.048	0.104	1.15852e-133
ZBTB43	8.65486e-196	0.614154	0.049	0.134	1.57103e-191
DERL1	0	0.613769	0.293	0.538	0
TSC22D2	0	0.613703	0.141	0.271	0
DCUN1D5	1.12996e-272	0.613673	0.11	0.222	2.05111e-268
DDX23	4.74297e-251	0.613053	0.093	0.201	8.60944e-247
SMPD1	0	0.611519	0.162	0.34	0
AVL9	3.91046e-196	0.611196	0.055	0.135	7.09826e-192
SARAF	0	0.61022	0.214	0.428	0
ATP2B1	0	0.610046	0.416	0.64	0
CCDC127	1.89502e-255	0.60999	0.07	0.173	3.43985e-251
DPF2	5.65771e-270	0.609677	0.071	0.176	1.02699e-265
MDM4	0	0.609663	0.246	0.46	0
TRIM25	0	0.609495	0.134	0.271	0
PIBF1	8.24989e-242	0.609003	0.084	0.188	1.49752e-237
DDX46	0	0.608291	0.356	0.58	0
TMEM87A	0	0.60718	0.244	0.464	0
TLE3	0	0.606135	0.117	0.28	0
KANSL2	1.15478e-151	0.605524	0.054	0.119	2.09615e-147
COQ10B	0	0.605236	0.339	0.567	0
EMC9	3.88112e-252	0.605155	0.072	0.176	7.045e-248
MRTFA	4.36497e-195	0.604965	0.059	0.142	7.9233e-191
TGS1	3.9853e-243	0.604925	0.068	0.17	7.23412e-239
ITGA5	6.4106e-142	0.603529	0.082	0.137	1.16365e-137
FAM104A	6.65388e-223	0.602667	0.062	0.158	1.20781e-218
TGFBR2	0	0.602563	0.209	0.362	0
CCDC25	0	0.602106	0.282	0.525	0
BRI3BP	5.34463e-151	0.601896	0.038	0.102	9.70158e-147
KIAA2026	2.5261e-299	0.601844	0.113	0.238	4.58538e-295
CRYBG1	4.56966e-194	0.601215	0.062	0.14	8.29486e-190
RAB22A	7.0963e-242	0.600533	0.09	0.192	1.28812e-237

## Sheet: C1-CLEC12A-Mac
	p_val	avg_log2FC	pct.1	pct.2	p_val_adj		Canonical markers - CLEC12Apos Lung Macrophages
FCN2	0	4.58227	1	0.192	0		CLEC12B
ENSSSCG00000008965	0	4.52343	0.959	0.05	0		MSR1
CYP7A1	0	4.52236	0.995	0.084	0		MRC1
DUOXA2	0	4.41663	0.874	0.043	0		CLEC7A
ACKR4	0	4.4025	0.941	0.057	0		FCER1G
PPBP	0	4.38509	0.94	0.086	0		LGALS3
LGALS3	0	4.38179	1	0.205	0		FCN2
ENSSSCG00000039880	0	4.32393	0.977	0.063	0		PPARG
ENSSSCG00000035331	0	4.31071	0.459	0.03	0		PON1
ENSSSCG00000006588	0	4.26583	1	0.16	0		APOE
ENPP1	0	4.25135	0.991	0.074	0		CD163
CLEC12B	0	4.2507	0.677	0.035	0		ARG1
ENSSSCG00000033457	0	4.24894	1	0.341	0
S100A12	0	4.22757	1	0.22	0
ENSSSCG00000008769	0	4.21325	0.999	0.092	0
FCAR	0	4.09329	0.499	0.021	0
ENSSSCG00000002825	0	4.08684	0.583	0.035	0
PPARG	0	4.0542	0.893	0.054	0
ENSSSCG00000034000	0	4.04279	0.771	0.041	0
ENSSSCG00000049514	0	4.03711	0.53	0.026	0
SLC1A3	0	4.03529	0.701	0.037	0
PON1	0	4.02744	0.51	0.026	0
DUOX2	0	4.02628	0.909	0.05	0
APOE	0	4.02588	1	0.242	0
WDR63	0	4.00327	0.742	0.04	0
ANGPTL4	0	3.99961	0.955	0.094	0
DUOXA1	0	3.9867	0.289	0.009	0
ENSSSCG00000027903	0	3.98116	0.644	0.032	0
NYAP2	0	3.98105	0.681	0.037	0
TMEM236	0	3.91448	0.513	0.026	0
S100A8	0	3.90328	0.893	0.079	0
UCP3	0	3.87224	0.368	0.016	0
UPP1	0	3.86812	0.937	0.088	0
ENSSSCG00000005638	0	3.85852	0.668	0.042	0
ENSSSCG00000031242	0	3.82804	0.449	0.021	0
ENSSSCG00000035342	0	3.81972	0.405	0.019	0
GPR82	0	3.80719	0.659	0.043	0
ARG1	0	3.80164	0.926	0.073	0
ENSSSCG00000038418	0	3.78899	0.873	0.059	0
PLCL1	0	3.77499	0.92	0.067	0
PTGR1	0	3.73573	0.994	0.154	0
SLC2A12	0	3.73404	0.479	0.023	0
ARX	1.2505737029305e-314	3.6916	0.285	0.012	2.27004138555944e-310
CPSF6	0	3.69024	1	0.366	0
KCTD17	0	3.6851	0.639	0.038	0
WDR93	0	3.6816	0.313	0.012	0
FCGR1A	0	3.6777	0.89	0.072	0
CYP4F3	2.23135e-308	3.66395	0.275	0.012	4.05034e-304
ENSSSCG00000038429	0	3.66281	0.89	0.073	0
CD9	0	3.64469	1	0.35	0
ENSSSCG00000041558	0	3.62877	0.419	0.021	0
ENSSSCG00000044986	8.66570514624823e-311	3.62004	0.286	0.013	1.573e-306
SCIN	0	3.61823	0.825	0.063	0
ENSSSCG00000037735	0	3.60172	0.768	0.054	0
TNFSF13	0	3.5953	0.981	0.121	0
ENSSSCG00000033183	0	3.59189	0.748	0.047	0
SORD	0	3.58405	0.772	0.059	0
HNMT	0	3.57914	0.999	0.165	0
TRAPPC3L	1.76104e-243	3.51906	0.225	0.01	3.19663e-239
DMXL2	0	3.50847	0.76	0.053	0
CTSL	0	3.50482	0.86	0.091	0
HRH1	0	3.48104	0.502	0.029	0
ENSSSCG00000049641	0	3.48101	0.368	0.024	0
ENSSSCG00000047650	4.27771e-269	3.46605	0.245	0.01	7.7649e-265
ITIH5	0	3.46347	0.836	0.055	0
SLC25A33	0	3.44327	0.763	0.06	0
GPM6B	0	3.43063	0.784	0.061	0
CLEC7A	0	3.43054	0.895	0.079	0
A4GALT	0	3.41518	0.891	0.083	0
CIDEC	0	3.4086	0.409	0.023	0
GNB5	0	3.37018	0.654	0.053	0
ADCY5	8.25897e-231	3.36032	0.213	0.009	1.49917e-226
LCA5	6.39532e-269	3.34451	0.255	0.013	1.16088e-264
ENSSSCG00000037541	0	3.3311	0.836	0.08	0
TSPAN2	0	3.33081	0.605	0.037	0
BHLHE41	0	3.32681	0.95	0.125	0
FBP1	0	3.32389	0.821	0.099	0
SRGAP1	0	3.30587	0.501	0.035	0
TRIB3	0	3.30299	0.555	0.039	0
CCR1	0	3.29396	0.682	0.057	0
SDC2	0	3.29102	0.978	0.123	0
GALNTL5	0	3.28922	0.34	0.02	0
NPL	0	3.28314	0.997	0.198	0
CTSD	0	3.27008	1	0.477	0
KLHL29	3.91361e-225	3.26591	0.223	0.013	7.10398e-221
TST	0	3.25775	0.905	0.109	0
FMN1	0	3.25235	0.36	0.026	0
ENSSSCG00000051423	0	3.25155	0.356	0.022	0
ENSSSCG00000010128	0	3.24579	0.456	0.029	0
CCDC153	7.34799e-194	3.24565	0.18	0.008	1.33381e-189
ENSSSCG00000035760	3.17738e-306	3.24186	0.284	0.015	5.76758e-302
ENSSSCG00000039179	0	3.23998	0.42	0.03	0
ATP1B1	0	3.23263	0.984	0.199	0
CPQ	0	3.23034	0.575	0.057	0
SLC2A9	1.87631e-243	3.22546	0.229	0.013	3.40587e-239
ROPN1L	0	3.21964	0.583	0.045	0
DCBLD2	0	3.21693	0.495	0.034	0
C9orf24	7.77344e-194	3.21142	0.174	0.007	1.41103e-189
SNX10	0	3.19727	1	0.364	0
ENSSSCG00000014540	0	3.19523	1	0.951	0
LIMA1	0	3.19375	0.835	0.076	0
APLP1	3.10238e-257	3.19103	0.232	0.012	5.63144e-253
EHF	0	3.18714	0.862	0.073	0
ENSSSCG00000041534	0	3.18417	0.357	0.02	0
CPT1C	0	3.18394	0.46	0.033	0
SAG	0	3.17396	0.524	0.038	0
CLEC11A	1.10273179449795e-317	3.17242	0.312	0.02	2.00167875337269e-313
ARL4A	0	3.17198	0.859	0.113	0
OLR1	0	3.16229	0.733	0.058	0
CD163	0	3.16214	0.997	0.179	0
RDH16	0	3.15913	0.317	0.019	0
ENSSSCG00000050944	0	3.14738	0.334	0.021	0
ENSSSCG00000047250	0	3.14619	0.321	0.018	0
CDC42EP3	0	3.14449	0.996	0.189	0
KIF3C	0	3.13999	0.575	0.037	0
AIFM2	0	3.13721	0.845	0.084	0
ENSSSCG00000004830	0	3.09663	0.561	0.038	0
TBC1D2	0	3.09389	0.324	0.019	0
RASSF4	0	3.08685	0.941	0.125	0
ENSSSCG00000049244	1.00779e-242	3.07886	0.214	0.01	1.82935e-238
MREG	0	3.07552	0.613	0.053	0
ENSSSCG00000051016	0	3.07542	0.397	0.027	0
IL1A	0	3.06975	0.945	0.116	0
ENSSSCG00000044197	6.55667e-163	3.05707	0.159	0.008	1.19017e-158
TGFA	0	3.0449	0.54	0.042	0
PLSCR1	0	3.03805	0.956	0.132	0
ECI2	0	3.02942	0.837	0.104	0
ENSSSCG00000045060	2.76695e-148	3.0282	0.152	0.009	5.02257e-144
MITF	0	3.0242	0.889	0.11	0
OAS1	0	3.02106	0.773	0.085	0
ACOD1	2.16903e-254	3.01318	0.275	0.021	3.93722e-250
PRR13	0	3.00636	1	0.571	0
ENSSSCG00000005453	0	2.99236	0.999	0.696	0
CEBPB	0	2.98198	1	0.372	0
ANXA4	0	2.98159	0.986	0.179	0
SLC6A6	0	2.97573	0.892	0.11	0
PTGS2	0	2.97427	0.667	0.07	0
MCOLN3	1.34294e-158	2.9658	0.156	0.008	2.4377e-154
ADGRE3	0	2.96339	0.446	0.034	0
ROGDI	0	2.96027	0.759	0.071	0
ENSSSCG00000027443	0	2.95823	0.748	0.07	0
KCNN4	2.7681e-145	2.95531	0.148	0.009	5.02465e-141
ENSSSCG00000022258	2.67543e-135	2.95204	0.221	0.034	4.85643e-131
ENSSSCG00000042043	1.04391e-271	2.94665	0.276	0.02	1.8949e-267
CSF3R	0	2.94465	0.691	0.059	0
NAAA	0	2.94078	0.928	0.136	0
CIART	0	2.93929	0.929	0.092	0
SULF1	0	2.93672	0.642	0.056	0
DCSTAMP	1.13327e-128	2.92746	0.145	0.01	2.05711e-124
SMPDL3B	1.55165e-158	2.91857	0.155	0.008	2.81655e-154
ENSSSCG00000046111	1.105e-172	2.91807	0.167	0.01	2.00579e-168
ENSSSCG00000032108	6.95689320149056e-316	2.90662	0.301	0.021	1.26281525393457e-311
EBPL	0	2.9056	0.589	0.054	0
TPPP3	0	2.90382	0.817	0.1	0
ENSSSCG00000046031	8.71175e-125	2.90305	0.125	0.007	1.58136e-120
MRC1	0	2.90065	0.995	0.153	0
CDH23	1.35489894761016e-317	2.89483	0.296	0.02	2.45941256970196e-313
ENSSSCG00000049404	1.68252e-160	2.87295	0.154	0.009	3.0541e-156
XDH	3.9483e-241	2.86429	0.251	0.018	7.16695e-237
ENSSSCG00000016184	0	2.86156	0.462	0.037	0
MGST1	0	2.86117	0.998	0.424	0
DRAM1	0	2.85449	0.873	0.105	0
TCN1	2.51618e-97	2.84862	0.101	0.005	4.56737e-93
ENSSSCG00000035736	0	2.83893	0.986	0.153	0
ENSSSCG00000046932	1.51492e-234	2.83779	0.216	0.012	2.74989e-230
EGR2	0	2.83762	0.677	0.068	0
ARSG	5.37227e-278	2.83756	0.29	0.022	9.75175e-274
ISOC1	0	2.82825	0.901	0.125	0
ENSSSCG00000049128	4.40285e-113	2.8277	0.109	0.005	7.99205e-109
CYSLTR2	0	2.81849	0.83	0.096	0
DOK6	1.13838e-162	2.81483	0.156	0.009	2.06639e-158
SLC11A1	0	2.81456	0.763	0.084	0
TNFSF13B	0	2.81428	0.872	0.121	0
CHST3	8.62762e-270	2.81326	0.279	0.022	1.56609e-265
SGMS2	0	2.80345	0.432	0.038	0
VAT1	0	2.79719	0.909	0.128	0
HK2	0	2.79538	0.583	0.051	0
CHRNA9	1.96669e-177	2.78756	0.182	0.013	3.56994e-173
TLR4	0	2.78463	0.968	0.164	0
ENSSSCG00000041446	2.21481e-225	2.77755	0.218	0.014	4.02033e-221
GRN	0	2.77539	1	0.295	0
COLEC12	0	2.77023	0.456	0.042	0
MAP7D2	2.5011e-184	2.77003	0.171	0.01	4.53999e-180
SLC7A7	0	2.76487	0.917	0.138	0
ENSSSCG00000042573	3.29208e-135	2.75977	0.136	0.008	5.97579e-131
TRAF3IP2	1.06718179501709e-321	2.75823	0.331	0.027	1.93714839431503e-317
FGFRL1	1.02449e-164	2.75417	0.165	0.011	1.85965e-160
QPCT	0	2.74169	0.476	0.041	0
ENSSSCG00000040829	0	2.73691	0.367	0.032	0
RAB20	0	2.73601	0.576	0.052	0
CAPG	0	2.73231	1	0.291	0
KIFC3	2.45089e-265	2.73178	0.252	0.017	4.44886e-261
VWA5A	0	2.73052	0.401	0.036	0
LGMN	0	2.72921	0.998	0.255	0
LAMB1	0	2.72637	0.568	0.053	0
ARHGEF11	0	2.72489	0.702	0.079	0
ENSSSCG00000029414	0	2.71942	0.951	0.113	0
SMPDL3A	0	2.71618	0.936	0.108	0
AGPS	0	2.70995	0.971	0.22	0
OCSTAMP	1.11604e-138	2.70863	0.127	0.006	2.02584e-134
TFEC	0	2.7023	0.926	0.144	0
GP91-PHOX	0	2.68878	0.999	0.284	0
ENSSSCG00000043880	2.53826e-157	2.68737	0.151	0.009	4.60746e-153
XKR8	0	2.68691	0.558	0.057	0
SERPINB8	0	2.6849	0.468	0.05	0
RNF123	0	2.68449	0.464	0.038	0
ENSSSCG00000008240	0	2.68168	0.627	0.058	0
ENSSSCG00000048831	1.37226e-183	2.68083	0.183	0.013	2.49092e-179
STARD6	6.52264e-148	2.67103	0.141	0.008	1.18399e-143
CDC42BPA	0	2.66664	0.869	0.112	0
PPM1J	0	2.65481	0.564	0.054	0
ENSSSCG00000050742	0	2.65465	0.636	0.07	0
ENSSSCG00000043280	4.14147e-112	2.63887	0.105	0.005	7.5176e-108
P2RY14	0	2.63715	0.651	0.072	0
ENSSSCG00000043928	2.41795e-179	2.62902	0.168	0.01	4.38907e-175
SCPEP1	0	2.61925	0.83	0.106	0
CSTB	0	2.61794	1	0.697	0
C3	0	2.61711	0.982	0.153	0
NFAM1	0	2.61043	0.815	0.099	0
COL15A1	0	2.60778	0.507	0.039	0
CD200R1	0	2.59188	0.479	0.048	0
UBTD1	0	2.5889	0.687	0.074	0
ENSSSCG00000007181	0	2.58711	0.513	0.057	0
EPS8	0	2.58459	0.556	0.066	0
SLC45A3	7.3072e-247	2.57923	0.255	0.022	1.3264e-242
KLF5	0	2.56785	0.506	0.055	0
REEP1	8.68095e-286	2.5659	0.272	0.02	1.57577e-281
P2RX4	9.88131291682493e-322	2.56269	0.33	0.031	1.79365592066206e-317
ENSSSCG00000022295	0	2.55968	0.996	0.319	0
PARM1	0	2.55813	0.848	0.129	0
TNNI2	0	2.55727	0.761	0.094	0
HSD3B7	0	2.55284	0.752	0.091	0
CYB5R1	0	2.55222	0.332	0.028	0
AMBN	0	2.54049	0.546	0.068	0
FHL1	0	2.53839	0.663	0.074	0
ANXA1	0	2.53146	0.999	0.4	0
CFAP161	1.93397e-104	2.52644	0.106	0.007	3.51054e-100
PTDSS1	0	2.52475	0.656	0.078	0
PLXDC2	0	2.5116	0.858	0.105	0
PGD	0	2.48938	0.869	0.139	0
C1orf54	0	2.48547	0.447	0.038	0
STEAP3	3.01619e-208	2.48511	0.225	0.02	5.47498e-204
EGFR	2.41473e-251	2.48354	0.283	0.029	4.38322e-247
TMEM92	1.02153e-151	2.4761	0.143	0.009	1.85428e-147
PHYH	0	2.47576	0.583	0.089	0
DNASE2	0	2.47198	0.99	0.247	0
ENSSSCG00000045445	7.65921e-112	2.46703	0.103	0.006	1.3903e-107
PRR5L	0	2.46063	0.531	0.047	0
CYP2D25	1.13425e-175	2.45833	0.203	0.021	2.05889e-171
TKT	0	2.45777	0.998	0.309	0
PPT1	0	2.45727	0.967	0.184	0
PGAP4	7.17681e-291	2.45257	0.29	0.026	1.30273e-286
PON2	0	2.44852	0.619	0.083	0
SLC16A6	0	2.44323	0.606	0.066	0
DSC2	1.82968e-255	2.43666	0.306	0.034	3.32123e-251
PCCB	0	2.43344	0.604	0.073	0
GPNMB	0	2.43228	0.857	0.113	0
HSPA12A	7.09884e-95	2.42623	0.103	0.008	1.28858e-90
P2RY11	0	2.42383	0.654	0.061	0
MARVELD2	2.48593e-270	2.42238	0.307	0.032	4.51246e-266
SHTN1	0	2.41952	0.835	0.128	0
PCK2	1.79119e-273	2.41088	0.303	0.033	3.25137e-269
FAM149A	0	2.39874	0.41	0.043	0
PADI2	0	2.39672	0.471	0.059	0
ADCY4	0	2.395	0.611	0.066	0
CLEC12A	6.16007e-260	2.38996	0.305	0.032	1.11818e-255
STX3	3.0252e-297	2.38964	0.354	0.041	5.49135e-293
NECAP1	0	2.38775	0.881	0.149	0
SRXN1	0	2.38719	0.535	0.068	0
ANXA5	0	2.38466	0.999	0.423	0
SLC35G1	0	2.38174	0.376	0.041	0
C11orf54	0	2.38033	0.469	0.049	0
B3GNT5	0	2.37826	0.542	0.065	0
JPH4	1.57694e-175	2.37741	0.167	0.013	2.86246e-171
ENSSSCG00000045709	1.19779e-123	2.36488	0.118	0.008	2.17422e-119
ECM1	0	2.35827	0.922	0.16	0
ARG2	1.30399e-231	2.35378	0.271	0.03	2.367e-227
ENSSSCG00000003278	0	2.35111	0.836	0.119	0
PAICS	1.9378e-301	2.35104	0.373	0.049	3.51749e-297
MCTP2	0	2.34306	0.423	0.041	0
SULF2	1.445e-275	2.31789	0.267	0.023	2.62297e-271
ALOX5	0	2.31499	0.437	0.049	0
ENSSSCG00000045173	9.8147e-120	2.31389	0.12	0.009	1.78156e-115
ENSSSCG00000045074	0	2.31011	0.408	0.045	0
LTB4R	1.55979e-138	2.30747	0.156	0.015	2.83133e-134
UBE2E2	0	2.30522	0.78	0.128	0
PDLIM1	0	2.30278	0.708	0.088	0
TBC1D20	0	2.30181	0.923	0.181	0
DTX4	2.1901e-238	2.30105	0.262	0.028	3.97547e-234
AXL	0	2.29397	0.691	0.094	0
ACO1	0	2.29347	0.582	0.074	0
ENSSSCG00000030882	0	2.29094	0.465	0.044	0
ANKRD22	4.35564e-288	2.28944	0.309	0.031	7.90636e-284
RNASE4	0	2.28603	0.94	0.181	0
SLC16A10	0	2.28139	0.47	0.06	0
SH3GL3	1.00465e-110	2.27682	0.105	0.007	1.82363e-106
CYBA	0	2.27531	1	0.593	0
ASPH	0	2.27434	0.575	0.067	0
SPI1	0	2.27423	0.997	0.273	0
CCNG1	0	2.26651	0.974	0.308	0
GMFG	0	2.26351	1	0.586	0
MTR	0	2.26235	0.35	0.037	0
FAM111B	0	2.26228	0.682	0.099	0
ISYNA1	0	2.2606	0.531	0.059	0
ENSSSCG00000041487	5.0739e-176	2.25949	0.18	0.015	9.21015e-172
IGSF6	0	2.25822	0.781	0.113	0
TCF7L2	0	2.25611	0.833	0.13	0
ENSSSCG00000049609	2.47791e-111	2.24999	0.122	0.011	4.49791e-107
PTPRO	0	2.24969	0.503	0.066	0
ENSSSCG00000013380	0	2.24804	0.566	0.074	0
ARHGEF10L	0	2.24628	0.436	0.051	0
TXNDC16	0	2.24432	0.453	0.056	0
ECHDC2	1.572e-187	2.2394	0.186	0.016	2.8535e-183
HCK	0	2.23579	0.767	0.114	0
STX1B	2.49554e-155	2.23577	0.173	0.017	4.5299e-151
ENSSSCG00000051466	0	2.2357	0.6	0.082	0
ENSSSCG00000037426	0	2.23542	0.617	0.086	0
ENSSSCG00000050204	2.99272e-108	2.22851	0.102	0.006	5.43238e-104
MX2	0	2.22686	0.794	0.127	0
OXLD1	0	2.22422	0.612	0.081	0
CAPN3	3.66686e-246	2.2137	0.271	0.029	6.65609e-242
CDK14	0	2.21141	0.695	0.086	0
SDCBP	0	2.20861	0.999	0.409	0
GPCPD1	0	2.20851	0.996	0.37	0
GCK	0	2.20806	0.36	0.036	0
KBTBD7	2.86175e-182	2.20635	0.198	0.019	5.19465e-178
ST3GAL6	0	2.20578	0.465	0.056	0
OSBPL11	0	2.20162	0.85	0.156	0
SLCO2B1	0	2.20011	0.676	0.085	0
CTIF	4.5142e-206	2.1981	0.236	0.026	8.19417e-202
CCDC88A	0	2.1975	0.961	0.218	0
TCIRG1	3.45014e-186	2.19404	0.224	0.027	6.26269e-182
NREP	0	2.19248	0.674	0.094	0
ACAA1	0	2.18921	0.811	0.146	0
TGFBR1	0	2.18901	0.92	0.192	0
CEBPD	0	2.18826	0.374	0.04	0
TRAM2	1.10553e-289	2.18411	0.363	0.05	2.00675e-285
MFSD12	0	2.18405	0.599	0.086	0
NCF2	0	2.18268	0.476	0.062	0
A2M	0	2.17838	0.33	0.031	0
ENSSSCG00000050502	3.96808e-209	2.17361	0.22	0.022	7.20286e-205
DZIP1L	6.13715e-114	2.17243	0.118	0.01	1.11402e-109
DENND2D	0	2.16901	0.618	0.076	0
LRRFIP2	0	2.15022	0.841	0.154	0
SFMBT1	3.44786e-240	2.14749	0.275	0.033	6.25855e-236
TRIM36	3.90806e-281	2.14017	0.357	0.048	7.09391e-277
DBNDD2	0	2.13975	0.71	0.108	0
ENSSSCG00000049397	2.71535e-115	2.13174	0.134	0.014	4.9289e-111
SIRPB2	1.86185e-196	2.13025	0.235	0.028	3.37962e-192
VDR	1.65136e-111	2.12728	0.152	0.019	2.99755e-107
ENSSSCG00000012566	3.53098e-290	2.12323	0.284	0.027	6.40943e-286
CEBPA	0	2.12308	0.582	0.091	0
TYROBP	0	2.12014	1	0.348	0
TTYH1	0	2.10872	0.39	0.048	0
ENSSSCG00000027665	0	2.09349	0.455	0.064	0
ENSSSCG00000008241	0	2.09343	0.37	0.043	0
ENSSSCG00000049908	3.53444e-151	2.09038	0.158	0.015	6.41571e-147
TMEM35B	0	2.08915	0.627	0.094	0
GGH	0	2.08834	0.699	0.12	0
ENSSSCG00000049302	0	2.08584	0.429	0.06	0
MYO1D	2.20316e-213	2.08303	0.228	0.025	3.99918e-209
ST14	6.09749e-228	2.07995	0.293	0.042	1.10682e-223
LMNA	0	2.07883	0.999	0.308	0
ENSSSCG00000049589	0	2.07648	0.34	0.034	0
CXCL8	0	2.07309	0.577	0.097	0
ACP2	0	2.0714	0.636	0.091	0
MAN2A2	1.83024e-307	2.0692	0.382	0.054	3.32226e-303
PLEKHH1	3.9565e-208	2.06855	0.207	0.02	7.18184e-204
DHRS7	0	2.06455	0.743	0.114	0
ERG28	0	2.06289	0.749	0.137	0
FMNL3	0	2.06009	0.466	0.055	0
SLC46A1	8.29895e-232	2.05624	0.246	0.028	1.50642e-227
B3GNT3	0	2.05413	0.561	0.069	0
ENSSSCG00000037351	1.05578e-215	2.05238	0.28	0.039	1.91645e-211
ENSSSCG00000033787	0	2.05108	0.611	0.077	0
CD68	0	2.03749	0.96	0.176	0
FAM111A	0	2.03567	0.912	0.157	0
TSPO	0	2.03393	0.999	0.554	0
ABHD17C	0	2.03346	0.525	0.067	0
ENSSSCG00000042706	0	2.03055	0.827	0.13	0
ANXA2	0	2.02962	0.999	0.454	0
CTSH	0	2.02817	1	0.406	0
ACOX2	1.06315e-123	2.02784	0.124	0.011	1.92982e-119
SCIMP	0	2.02749	0.579	0.075	0
CTSA	0	2.02693	0.996	0.325	0
TMEM237	2.41172e-229	2.02432	0.242	0.027	4.37775e-225
DDX41	0	2.01839	0.717	0.114	0
UGP2	0	2.01341	0.834	0.179	0
SNX24	0	2.01231	0.486	0.066	0
SPP1	4.44485e-216	2.01054	0.283	0.035	8.0683e-212
MMP14	0	2.01051	0.467	0.066	0
SOD2	0	2.00721	0.936	0.261	0
MEGF9	6.43599e-135	2.00555	0.138	0.013	1.16826e-130
GLMP	0	1.99985	0.758	0.135	0
ENSSSCG00000045666	5.92259e-119	1.99726	0.128	0.012	1.07507e-114
AKR7A2	0	1.99573	0.746	0.128	0
SERPINB10	1.14575e-295	1.99041	0.378	0.055	2.07977e-291
C19orf38	0	1.98753	0.581	0.084	0
ENSSSCG00000017920	0	1.98674	0.947	0.192	0
HEXB	0	1.98624	0.819	0.153	0
ENSSSCG00000012202	0	1.9854	0.663	0.12	0
RGS4	6.87898e-95	1.97842	0.126	0.015	1.24867e-90
ABHD12	0	1.97484	0.72	0.12	0
HAAO	4.93721e-200	1.97266	0.234	0.03	8.96203e-196
SEMA7A	0	1.97244	0.585	0.073	0
ENSSSCG00000039222	0	1.9712	0.944	0.21	0
VXN	9.21812e-145	1.97099	0.176	0.022	1.67327e-140
RELL1	0	1.97029	0.832	0.169	0
RIN2	0	1.96951	0.675	0.111	0
BCAT1	0	1.96876	0.703	0.121	0
ENSSSCG00000033620	0	1.96485	0.526	0.075	0
DYNC1I1	5.02212e-269	1.96297	0.334	0.048	9.11614e-265
ENSSSCG00000049451	2.5246e-114	1.95984	0.117	0.012	4.58265e-110
CLIC2	0	1.95046	0.695	0.117	0
PALMD	7.11818e-237	1.94719	0.295	0.038	1.29209e-232
ENSSSCG00000001927	0	1.94637	0.934	0.215	0
ENSSSCG00000028674	6.40138e-124	1.94371	0.2	0.033	1.16198e-119
JDP2	0	1.94151	0.709	0.119	0
TALDO1	0	1.93831	0.999	0.513	0
ENSSSCG00000051279	2.7096e-203	1.93809	0.196	0.019	4.91847e-199
PEX11A	1.72251e-117	1.93764	0.121	0.013	3.12671e-113
TREM1	2.82526162953219e-316	1.93736	0.355	0.044	5.12841490992684e-312
ENSSSCG00000045892	5.1834e-185	1.93444	0.267	0.04	9.40891e-181
SLC43A3	2.51026e-176	1.93375	0.2	0.026	4.55662e-172
PNPLA2	0	1.93148	0.76	0.12	0
CAT	0	1.92922	0.896	0.187	0
SPART	0	1.92506	0.589	0.09	0
GNS	0	1.92396	0.91	0.196	0
MPEG1	1.63272e-159	1.92079	0.205	0.029	2.96372e-155
ADA	0	1.91956	0.356	0.047	0
MORC3	0	1.9135	0.806	0.157	0
SPSB2	1.48761e-244	1.91186	0.264	0.032	2.7003e-240
SLC35D1	0	1.90702	0.395	0.053	0
ACOT4	0	1.90505	0.562	0.073	0
ENSSSCG00000004666	0	1.90343	0.929	0.208	0
GPR34	0	1.90169	0.812	0.134	0
ENSSSCG00000041738	0	1.89606	0.782	0.129	0
ENSSSCG00000015293	1.24113e-169	1.8924	0.196	0.025	2.2529e-165
ENSSSCG00000028461	0	1.88966	0.844	0.151	0
COMMD9	0	1.88921	0.842	0.164	0
ENSSSCG00000032073	0	1.88685	0.876	0.194	0
FCER1G	0	1.88527	1	0.405	0
NAPEPLD	0	1.88316	0.53	0.087	0
CLUH	3.37813e-297	1.88259	0.353	0.051	6.13198e-293
LONRF3	6.4860443920393e-319	1.8805	0.369	0.05	1.17734677804297e-314
ATP6V1F	0	1.87895	0.99	0.404	0
SEPTIN11	0	1.87761	0.973	0.273	0
TMPPE	1.75309e-296	1.87643	0.365	0.052	3.18221e-292
ENSSSCG00000028166	1.14996e-218	1.87619	0.184	0.013	2.08741e-214
SORT1	4.9978e-266	1.87551	0.303	0.041	9.07201e-262
WNT5B	4.36596e-103	1.87424	0.108	0.011	7.92509e-99
TNFAIP6	2.24801e-135	1.87192	0.193	0.027	4.08058e-131
IDH1	0	1.87161	0.633	0.106	0
ASAH1	0	1.86765	0.966	0.217	0
LRRK2	0	1.86606	0.797	0.176	0
SYNE2	0	1.8619	0.918	0.194	0
PLEKHB2	0	1.85688	0.826	0.172	0
S100A11	0	1.85522	1	0.655	0
ABCB9	4.05467e-111	1.85345	0.104	0.01	7.36004e-107
ADCK1	6.17832e-152	1.85342	0.167	0.02	1.12149e-147
FSD1L	5.07168e-298	1.85232	0.336	0.045	9.20612e-294
CD82	0	1.8522	0.707	0.098	0
C2	0	1.85207	0.366	0.054	3.58064e-304
ACP4	0	1.84829	0.624	0.09	0
GLUD1	0	1.84629	0.987	0.348	0
PLCD1	0	1.84472	0.513	0.076	0
FGR	0	1.83975	0.876	0.157	0
DHRS3	0	1.83679	0.794	0.145	0
TLR8	0	1.83593	0.577	0.099	0
APIP	0	1.82878	0.68	0.129	0
LTA4H	0	1.82379	0.641	0.121	0
TMEM132A	5.79205e-261	1.82157	0.284	0.036	1.05137e-256
LAMTOR2	0	1.82016	0.972	0.322	0
GAA	5.10474e-111	1.81468	0.112	0.012	9.26612e-107
METTL1	7.80999e-265	1.81206	0.289	0.038	1.41767e-260
SLC12A7	0	1.81096	0.522	0.079	0
UBASH3B	0	1.8093	0.58	0.085	0
PDXK	0	1.80899	0.92	0.218	0
ENSSSCG00000017164	0	1.80887	0.997	0.294	0
LMNB1	0	1.80663	0.82	0.165	0
DNASE1L1	0	1.80429	0.953	0.253	0
LGALSL	2.63979e-278	1.80415	0.414	0.075	4.79175e-274
LONP2	0	1.80389	0.53	0.077	0
ACSS1	0	1.8032	0.643	0.113	0
ALOX5AP	0	1.80165	0.856	0.165	0
FJX1	6.15651e-180	1.80122	0.232	0.032	1.11753e-175
ENSSSCG00000050402	6.56622e-249	1.79771	0.336	0.055	1.1919e-244
CRACR2B	4.10605e-146	1.79122	0.135	0.014	7.45331e-142
ZNF385A	3.57364e-302	1.79111	0.373	0.059	6.48687e-298
PM20D2	1.29598e-278	1.78927	0.328	0.047	2.35247e-274
HVCN1	0	1.78455	0.565	0.086	0
LIPA	0	1.78152	0.938	0.236	0
KDELR3	7.19736e-255	1.78128	0.26	0.032	1.30646e-250
NAGA	0	1.78085	0.844	0.186	0
RXRA	0	1.76706	0.665	0.107	0
TM6SF1	0	1.76346	0.498	0.074	0
TMEM70	0	1.76089	0.464	0.067	0
GPD1	2.41398e-213	1.75792	0.264	0.037	4.38186e-209
ENSSSCG00000044973	3.16379e-290	1.75718	0.337	0.045	5.74292e-286
C5AR1	0	1.756	0.93	0.18	0
ILVBL	2.06828e-283	1.75044	0.321	0.045	3.75433e-279
B4GALT5	0	1.74982	0.611	0.106	0
ABCB10	2.66843e-307	1.74824	0.404	0.067	4.84374e-303
RAB10	0	1.74758	0.97	0.311	0
DAB2	0	1.74635	0.965	0.165	0
PHF11	0	1.74192	0.897	0.229	0
RENBP	5.76693e-295	1.74166	0.32	0.045	1.04681e-290
MOSPD2	0	1.73826	0.623	0.114	0
ABL2	1.62156e-266	1.73298	0.419	0.081	2.94345e-262
ERI1	0	1.72836	0.501	0.087	0
ENSSSCG00000022401	0	1.72828	0.877	0.191	0
MPDZ	0	1.72742	0.485	0.071	0
HK3	0	1.72625	0.69	0.12	0
PPARGC1B	1.25494e-106	1.72597	0.114	0.013	2.27796e-102
UST	6.47222e-208	1.72553	0.23	0.03	1.17484e-203
AGPAT3	0	1.721	0.489	0.083	0
MTERF3	0	1.71853	0.986	0.368	0
GSTO1	0	1.71715	0.705	0.146	0
MBNL3	0	1.71566	0.647	0.125	0
CDC42EP2	7.14445e-289	1.71078	0.29	0.034	1.29686e-284
RHBDF2	0	1.71056	0.495	0.083	0
KCTD6	4.94065645841247e-324	1.70986	0.381	0.058	8.96827960331031e-320
PLIN1	3.58333e-132	1.70758	0.159	0.023	6.50445e-128
ATP6V0B	0	1.70733	0.996	0.425	0
MPC2	0	1.70636	0.963	0.305	0
ENSSSCG00000013556	0	1.70248	0.959	0.102	0
RAMP2	0	1.69831	0.998	0.292	0
SLC25A17	0	1.69755	0.529	0.09	0
SLC8A1	0	1.6973	0.585	0.102	0
ENSSSCG00000046967	1.44353e-138	1.69556	0.179	0.027	2.62029e-134
EXT1	0	1.69485	0.39	0.059	0
ENSSSCG00000048299	3.25387e-308	1.69279	0.389	0.062	5.90642e-304
ADAM28	3.23187e-174	1.68775	0.235	0.038	5.86648e-170
TBC1D9B	0	1.68772	0.844	0.182	0
SMS	0	1.68648	0.92	0.252	0
ATP8B4	0	1.68358	0.626	0.088	0
MERTK	0	1.67936	0.438	0.068	0
LGALS8	0	1.67678	0.676	0.129	0
MCEE	0	1.67622	0.466	0.088	0
PDHX	0	1.67609	0.436	0.069	0
GSR	0	1.67525	0.606	0.112	0
ENSSSCG00000038187	0	1.67175	0.787	0.172	0
LAMP1	0	1.66783	0.999	0.456	0
ACVR1B	1.79297e-105	1.66685	0.138	0.021	3.2546e-101
NOD2	3.14369e-156	1.66499	0.203	0.032	5.70643e-152
AVPI1	0	1.66323	0.813	0.177	0
PEX11G	9.94039e-127	1.66313	0.126	0.015	1.80438e-122
RAB7B	5.70725e-301	1.66178	0.372	0.06	1.03598e-296
NUDT7	7.4051e-221	1.66016	0.243	0.036	1.34417e-216
TNIP3	5.00686125495519e-320	1.6597	0.35	0.045	9.08845454999467e-316
SPIRE1	0	1.65787	0.359	0.05	0
HACD2	0	1.65418	0.763	0.169	0
ATP6V1A	0	1.65336	0.51	0.09	0
EEPD1	7.7791e-166	1.65269	0.18	0.024	1.41206e-161
ENSSSCG00000012875	6.63951e-157	1.64961	0.171	0.022	1.2052e-152
SIGLEC1	0	1.64897	0.474	0.06	0
ENSSSCG00000051426	9.51874e-120	1.64878	0.128	0.016	1.72784e-115
AGAP3	0	1.64648	0.358	0.049	0
SLAMF8	9.86898e-233	1.64297	0.328	0.06	1.79142e-228
SH3GLB2	0	1.64287	0.607	0.108	0
GSN	0	1.64188	0.991	0.286	0
AOAH	9.6e-246	1.64061	0.216	0.022	1.74259e-241
FURIN	0	1.63833	0.631	0.108	0
LRPAP1	0	1.637	0.965	0.28	0
ANXA7	0	1.63584	0.877	0.21	0
SLC15A3	0	1.63533	0.51	0.094	0
S100A10	0	1.63404	1	0.813	0
C1QC	0	1.63267	0.999	0.239	0
ENSSSCG00000042328	0	1.62859	0.641	0.132	0
GLUL	0	1.628	0.995	0.363	0
GPT	0	1.62782	0.422	0.066	0
FAM20C	7.32163e-205	1.62439	0.272	0.045	1.32902e-200
SCP2	0	1.62115	0.993	0.502	0
GPD2	0	1.62029	0.675	0.127	0
MPP1	0	1.61793	0.872	0.199	0
GPR137B	0	1.6164	0.777	0.152	0
FNDC3B	0	1.61632	0.67	0.133	0
SSBP3	0	1.61272	0.751	0.144	0
PPM1H	1.8163e-131	1.60933	0.147	0.019	3.29694e-127
GDE1	0	1.60742	0.527	0.085	0
VLDLR	1.14816e-122	1.60678	0.172	0.028	2.08413e-118
ENSSSCG00000024495	5.86232e-223	1.60568	0.219	0.025	1.06413e-218
COQ5	0	1.6042	0.51	0.094	0
KLHL13	2.83213e-246	1.6031	0.268	0.037	5.14087e-242
FRMD4A	2.09651e-285	1.60086	0.333	0.052	3.80559e-281
CCM2	0	1.60042	0.857	0.189	0
GBE1	0	1.59654	0.534	0.092	0
CXCL14	7.8282e-96	1.59611	0.196	0.043	1.42097e-91
TYSND1	1.1001e-203	1.59298	0.215	0.029	1.9969e-199
PRDX1	0	1.5927	0.997	0.523	0
NDUFS3	0	1.5915	0.898	0.242	0
SLC46A2	6.74607e-257	1.59018	0.352	0.062	1.22455e-252
ENSSSCG00000050398	1.2499e-119	1.58552	0.149	0.024	2.26882e-115
SCD	7.38347e-211	1.58537	0.338	0.066	1.34025e-206
FCGRT	0	1.58508	0.998	0.473	0
ENSSSCG00000033422	5.09848e-307	1.57906	0.362	0.058	9.25477e-303
ENSSSCG00000034555	0	1.5784	0.87	0.184	0
EMILIN2	0	1.57216	0.91	0.217	0
DRAM2	0	1.56869	0.669	0.139	0
SPATS2L	7.00936e-304	1.56806	0.391	0.067	1.27234e-299
ENSSSCG00000012746	0	1.56715	0.78	0.181	0
ENSSSCG00000037595	0	1.56598	0.922	0.257	0
NSMCE1	0	1.56237	0.784	0.18	0
VIM	0	1.55895	1	0.634	0
MANBA	2.69762950302233e-316	1.55837	0.378	0.064	4.89673707388613e-312
ETHE1	0	1.55738	0.829	0.199	0
PAQR8	4.574e-207	1.55408	0.254	0.041	8.30273e-203
RGS10	0	1.55327	0.845	0.184	0
PLAC9	0	1.5488	0.454	0.069	0
DOCK4	0	1.54601	0.659	0.122	0
ENSSSCG00000010734	0	1.54088	0.929	0.252	0
ENSSSCG00000000530	0	1.54077	0.848	0.228	0
PDGFC	0	1.53931	0.471	0.069	0
NPC1	0	1.53869	0.554	0.1	0
BCL2L14	3.09284e-89	1.53724	0.11	0.016	5.61412e-85
CCDC91	1.1928e-213	1.53715	0.277	0.049	2.16517e-209
SAV1	0	1.53691	0.415	0.068	0
ATP6AP2	0	1.53607	0.926	0.279	0
IER3	0	1.53272	0.784	0.207	0
HACL1	1.17447e-192	1.53261	0.199	0.027	2.1319e-188
NAV3	1.2596e-202	1.53056	0.253	0.043	2.28642e-198
NECAB3	6.86058e-144	1.53006	0.131	0.014	1.24533e-139
MAP1LC3B	0	1.52903	0.99	0.446	0
PTPRK	0	1.52889	0.365	0.055	0
POR	0	1.52783	0.724	0.154	0
ZFYVE16	0	1.52554	0.683	0.146	0
RETSAT	0	1.51979	0.423	0.074	0
CORO1B	0	1.51554	0.86	0.184	0
GJA1	2.67306e-193	1.51457	0.271	0.045	4.85214e-189
ENSSSCG00000012006	1.58261e-211	1.51219	0.276	0.047	2.87275e-207
FUCA1	0	1.50726	0.538	0.1	0
ENSSSCG00000010073	0	1.50686	0.885	0.248	0
VASP	0	1.5056	0.991	0.383	0
ENSSSCG00000010056	1.60337e-227	1.50205	0.257	0.038	2.91044e-223
PLIN2	0	1.50092	0.809	0.212	0
IRS2	0	1.49998	0.857	0.203	0
ENSSSCG00000013720	0	1.49375	0.821	0.206	0
GAS2L1	4.01367e-186	1.49356	0.225	0.037	7.28561e-182
PFKL	0	1.49321	0.637	0.128	0
NIT1	1.85347e-244	1.49136	0.293	0.052	3.36441e-240
C2CD2	3.37013e-192	1.48968	0.229	0.037	6.11745e-188
ACADL	0	1.48786	0.445	0.076	0
UCP2	0	1.48691	0.998	0.526	0
ENSSSCG00000048333	0	1.48551	0.551	0.11	0
USP33	0	1.48484	0.505	0.098	0
YBX3	0	1.4838	0.988	0.347	0
DEPDC1B	0	1.48152	0.413	0.069	0
GNG10	0	1.48127	1	0.51	0
GPI	0	1.47858	0.905	0.251	0
H6PD	3.06866e-212	1.47804	0.28	0.051	5.57023e-208
ENSSSCG00000031706	2.1906e-144	1.47507	0.164	0.024	3.97638e-140
TNFAIP8L2	0	1.46921	0.416	0.074	0
CYP2J34	6.98622e-285	1.46621	0.315	0.046	1.26814e-280
NCF1	6.37839e-152	1.46598	0.194	0.035	1.15781e-147
PAPSS1	0	1.46585	0.66	0.132	0
RHBDD3	2.28899e-170	1.46404	0.189	0.031	4.15498e-166
ENSSSCG00000047515	1.35571e-125	1.46222	0.132	0.019	2.46089e-121
PLEKHO1	0	1.46178	0.866	0.239	0
ENSSSCG00000050458	5.02716e-73	1.45996	0.106	0.019	9.12531e-69
RNF217	0	1.45981	0.56	0.105	0
GPX1	0	1.45956	1	0.797	0
AIF1	0	1.45819	0.998	0.283	0
TMEM30A	0	1.45585	0.925	0.291	0
ARPC5	0	1.4536	0.998	0.554	0
TMEM254	1.20374e-269	1.45259	0.382	0.077	2.18504e-265
SGK1	0	1.45071	0.894	0.25	0
SLC41A2	2.46858e-233	1.44958	0.313	0.06	4.48096e-229
ACER3	0	1.44787	0.804	0.19	0
AGPAT1	0	1.44534	0.446	0.085	0
PCYT1A	0	1.44462	0.727	0.168	0
PNPO	0	1.44385	0.489	0.099	0
TMEM135	2.92187e-187	1.443	0.248	0.045	5.30378e-183
ENSSSCG00000012452	0	1.44191	0.99	0.434	0
MAP3K4	2.51361e-278	1.43929	0.345	0.059	4.56271e-274
EPB41L3	0	1.4379	0.572	0.102	0
TMEM205	0	1.43658	0.658	0.134	0
SLC29A1	3.18394e-199	1.43626	0.259	0.049	5.77948e-195
ENSSSCG00000044489	8.56163e-185	1.43112	0.231	0.04	1.55411e-180
CRYBG3	0	1.43105	0.478	0.089	0
HSDL2	0	1.43048	0.56	0.119	0
CRTAP	0	1.42922	0.478	0.089	0
CARMIL1	1.48382e-266	1.42802	0.313	0.052	2.69342e-262
ERI3	0	1.42685	0.481	0.09	0
ENSSSCG00000046464	1.14662e-185	1.42638	0.201	0.029	2.08135e-181
FLVCR2	0	1.42605	0.433	0.065	0
RAB1A	0	1.42408	0.91	0.282	0
VSIG4	0	1.42083	0.838	0.137	0
PET100	0	1.41638	0.965	0.34	0
SAMD4A	0	1.41518	0.447	0.083	0
RNH1	0	1.41484	0.959	0.325	0
MEIOB	5.48991e-119	1.41375	0.152	0.027	9.96528e-115
MSMB	0	1.41039	0.52	0.106	0
CD84	0	1.41019	0.852	0.206	0
SLC31A2	2.8092e-229	1.40996	0.259	0.041	5.09925e-225
RFK	0	1.40971	0.794	0.204	0
SGPP1	0	1.40832	0.705	0.163	0
NDUFB6	0	1.40627	0.846	0.232	0
SLC27A1	7.49483e-169	1.40455	0.198	0.031	1.36046e-164
B9D2	4.03236e-244	1.4021	0.322	0.062	7.31954e-240
PYGL	0	1.40204	0.811	0.192	0
SNX16	0	1.40043	0.604	0.121	0
C16orf87	0	1.39385	0.472	0.087	0
RAC3	0	1.39285	0.417	0.079	0
TEP1	1.99433e-283	1.39143	0.309	0.05	3.62011e-279
ENSSSCG00000039545	8.25492e-114	1.38716	0.123	0.017	1.49843e-109
EEF2K	6.26028e-283	1.38613	0.364	0.069	1.13637e-278
GAB2	1.09135e-239	1.38588	0.304	0.056	1.98102e-235
IL10RB	0	1.38479	0.59	0.122	0
ENSSSCG00000033189	0	1.38327	0.414	0.065	0
GEMIN8	2.96647438548212e-317	1.38115	0.352	0.06	5.38474430452714e-313
SLC25A20	9.01909e-102	1.37891	0.112	0.016	1.63715e-97
ENSSSCG00000037071	0	1.3787	0.979	0.385	0
ATP6AP1	0	1.37853	0.877	0.241	0
NAA20	0	1.37697	0.874	0.254	0
ENSSSCG00000031398	3.78311e-242	1.37649	0.275	0.044	6.8671e-238
ETFA	0	1.37616	0.707	0.166	0
ENTPD1	0	1.37376	0.49	0.096	0
PLD1	2.81691e-150	1.37246	0.157	0.022	5.11326e-146
MFHAS1	1.70558e-236	1.37217	0.312	0.06	3.09597e-232
NR3C2	5.53638e-154	1.37161	0.174	0.027	1.00496e-149
MVP	0	1.37049	0.829	0.211	0
XPR1	2.75559275453494e-310	1.3678	0.38	0.068	5.00195e-306
ABCC5	5.26256e-264	1.36584	0.314	0.053	9.55259e-260
HSPA6	1.55936e-303	1.36361	0.52	0.118	2.83054e-299
NFE2L2	0	1.36338	0.936	0.297	0
ENSSSCG00000008383	0	1.36234	0.69	0.152	0
ZNF280B	3.6494e-165	1.3604	0.175	0.025	6.62438e-161
ATP6V0D1	0	1.35817	0.7	0.161	0
HS1BP3	4.0639e-164	1.35676	0.195	0.034	7.37678e-160
NTN4	3.47927e-307	1.35593	0.296	0.038	6.31557e-303
CLEC2B	0	1.35538	0.916	0.219	0
ENSSSCG00000028513	0	1.35368	0.562	0.126	0
LACTB	0	1.35114	0.713	0.156	0
KIF1B	0	1.34878	0.651	0.14	0
PPARD	3.14515e-255	1.34716	0.311	0.056	5.70908e-251
RSPRY1	4.29658e-257	1.34706	0.291	0.049	7.79915e-253
RHOQ	0	1.34191	0.84	0.216	0
FMC1	0	1.33888	0.59	0.128	0
PARP4	7.83184e-247	1.33732	0.31	0.058	1.42164e-242
ENSSSCG00000039473	0	1.33684	0.49	0.099	0
SLC31A1	1.7284689981629e-316	1.33514	0.493	0.111	3.13751692546529e-312
ENSSSCG00000006061	0	1.33396	0.986	0.442	0
C1QB	0	1.3337	0.995	0.273	0
SQSTM1	0	1.33183	0.985	0.468	0
CMBL	1.35412e-197	1.32668	0.264	0.054	2.45799e-193
DOP1B	6.74527e-96	1.32644	0.129	0.025	1.2244e-91
ENSSSCG00000049223	2.12612e-108	1.32542	0.108	0.014	3.85933e-104
TANC2	2.12068e-113	1.32518	0.166	0.033	3.84945e-109
SLC19A2	3.88938e-235	1.32375	0.344	0.071	7.06e-231
ESD	0	1.32187	0.99	0.5	0
ENSSSCG00000027063	4.71552e-241	1.32033	0.275	0.047	8.55961e-237
HACD4	0	1.31969	0.689	0.145	0
BLVRA	0	1.31942	0.493	0.102	0
CHEK2	8.27261e-166	1.31899	0.235	0.049	1.50164e-161
SLC25A5	0	1.31835	0.953	0.355	0
GRINA	6.71756e-270	1.31775	0.325	0.061	1.21937e-265
TXNRD1	0	1.31554	0.847	0.275	0
MAFF	0	1.31447	0.739	0.174	0
GPR35	5.85323e-277	1.31398	0.311	0.053	1.06248e-272
ZDHHC18	0	1.31157	0.482	0.09	0
WASHC3	0	1.31072	0.841	0.238	0
MFSD5	0	1.30804	0.537	0.111	0
SDCCAG8	0	1.30683	0.709	0.18	0
MTCH2	0	1.30676	0.78	0.204	0
SLC35C1	2.44035e-164	1.30557	0.213	0.042	4.42973e-160
SOCS6	6.55657e-264	1.30454	0.346	0.068	1.19015e-259
ENSSSCG00000032135	0	1.30425	0.615	0.135	0
ENSSSCG00000046092	1.10681e-153	1.30406	0.182	0.03	2.00907e-149
ENSSSCG00000002036	1.47392e-116	1.3029	0.152	0.03	2.67546e-112
FAM214B	9.88131291682493e-324	1.30156	0.368	0.064	1.79365592066206e-319
CDC26	0	1.29733	0.651	0.151	0
SGTB	5.8924e-135	1.29663	0.134	0.018	1.06959e-130
ALAS1	0	1.29501	0.444	0.085	0
HSD17B10	0	1.29179	0.779	0.208	0
STOM	0	1.29123	0.802	0.188	0
ENSSSCG00000034614	3.4043e-194	1.28933	0.243	0.045	6.17948e-190
ITGB2	0	1.28865	0.995	0.482	0
AIRE	7.29321e-132	1.28631	0.167	0.031	1.32386e-127
CXorf21	3.99668e-148	1.28227	0.22	0.047	7.25478e-144
GPAT4	0	1.28016	0.719	0.183	0
ZFAND5	0	1.27904	0.973	0.402	0
ENSSSCG00000008222	0	1.273	0.857	0.224	0
PRXL2A	0	1.27189	0.807	0.166	0
PLOD3	0	1.26991	0.546	0.117	0
SMPD1	0	1.26847	0.807	0.181	0
TBC1D9	2.30008e-277	1.26814	0.412	0.091	4.1751e-273
MYO5A	0	1.26587	0.976	0.459	0
LGALS1	0	1.26469	0.993	0.476	0
ENSSSCG00000008183	0	1.26111	0.788	0.221	0
VPS18	2.71624e-146	1.25999	0.17	0.03	4.93051e-142
TREX1	0	1.25941	0.405	0.075	0
ADAP1	3.96111e-218	1.25765	0.244	0.043	7.19021e-214
TMEM51	2.85477e-93	1.25719	0.128	0.025	5.18198e-89
PIK3C2A	0	1.25355	0.703	0.155	0
NCF4	0	1.25213	0.865	0.25	0
PAM16	0	1.25142	0.719	0.184	0
CASP1	0	1.25096	0.661	0.15	0
ARHGAP18	0	1.25083	0.686	0.151	0
PPIC	2.64739e-223	1.24905	0.249	0.041	4.80554e-219
PHLPP2	1.20043e-103	1.24734	0.105	0.015	2.17902e-99
ENSSSCG00000001850	8.2595e-228	1.24619	0.346	0.079	1.49926e-223
DAPK1	0	1.24523	0.466	0.101	0
ENPP4	0	1.24522	0.856	0.228	0
CAMK1	1.02562e-282	1.24337	0.271	0.04	1.86171e-278
SNX6	0	1.24329	0.993	0.484	0
PICALM	0	1.24254	0.909	0.278	0
CSF2RB	0	1.24015	0.894	0.228	0
ARV1	0	1.23954	0.433	0.091	0
UQCRC1	0	1.23922	0.909	0.289	0
SPTLC1	0	1.23882	0.47	0.096	0
ENSSSCG00000032501	4.71618224649667e-310	1.23815	0.414	0.084	8.56081e-306
ENSSSCG00000006777	0	1.23734	0.885	0.249	0
TIPARP	0	1.23542	0.928	0.381	0
NUDT12	5.33262e-126	1.23438	0.133	0.02	9.67978e-122
ENSSSCG00000008137	0	1.2341	0.934	0.306	0
METTL8	2.2264e-232	1.23156	0.284	0.053	4.04136e-228
AMIGO3	1.67853e-171	1.22896	0.221	0.044	3.04687e-167
SRC	2.50675e-168	1.22832	0.208	0.041	4.55026e-164
EXOC6B	5.05170329784787e-310	1.22759	0.392	0.077	9.16985e-306
ATG7	2.55145412502953e-310	1.22511	0.386	0.075	4.6314e-306
SLC26A6	5.51022e-135	1.2229	0.17	0.033	1.00021e-130
ZC3H12C	1.10384e-106	1.21973	0.182	0.042	2.00369e-102
NFIA	0	1.2168	0.413	0.078	0
EFCAB8	2.84966e-134	1.21625	0.134	0.019	5.17271e-130
ORAI1	0	1.21608	0.643	0.142	0
ENSSSCG00000037143	0	1.21532	0.984	0.427	0
GALK2	0	1.21428	0.396	0.075	0
TLR3	4.7239e-234	1.21362	0.292	0.058	8.57483e-230
UNC50	0	1.21348	0.51	0.114	0
IFI30	0	1.21337	0.987	0.375	0
GPHN	4.6201e-163	1.21019	0.202	0.038	8.38641e-159
GALNT1	0	1.21002	0.95	0.344	0
ABCA3	0	1.20854	0.408	0.06	0
MESD	0	1.20803	0.831	0.242	0
KIAA0513	6.08766e-263	1.20768	0.35	0.071	1.10503e-258
ENSSSCG00000001456	0	1.20761	0.986	0.402	0
TTC39B	1.51173e-145	1.20695	0.173	0.03	2.74408e-141
GGA2	0	1.20641	0.603	0.139	0
ENSSSCG00000030262	3.08543e-97	1.2064	0.126	0.024	5.60067e-93
BRI3	0	1.20248	0.971	0.399	0
ENSSSCG00000051054	2.65189e-77	1.20233	0.126	0.027	4.8137e-73
YKT6	0	1.2002	0.826	0.248	0
NMNAT1	8.37785e-86	1.19958	0.103	0.018	1.52075e-81
CALHM2	4.5269e-242	1.19942	0.249	0.038	8.21723e-238
ENSSSCG00000042710	1.34587e-145	1.19879	0.215	0.045	2.44302e-141
OPHN1	1.96009e-112	1.19707	0.143	0.027	3.55796e-108
SDHB	0	1.19635	0.892	0.273	0
ENSSSCG00000012916	0	1.19599	0.952	0.338	0
LIMK1	1.74157e-165	1.19495	0.188	0.031	3.16131e-161
ENSSSCG00000026229	0	1.19426	0.782	0.218	0
STXBP2	0	1.19403	0.764	0.189	0
ENSSSCG00000031306	1.40766e-227	1.19268	0.311	0.067	2.55518e-223
ADAM17	5.01262298873505e-314	1.19246	0.428	0.091	9.09891324915186e-310
UBXN8	0	1.19068	0.697	0.171	0
RASSF3	0	1.18957	0.65	0.153	0
DAGLA	6.89828e-109	1.18857	0.143	0.028	1.25218e-104
IL1RAP	8.02023e-157	1.18818	0.227	0.046	1.45583e-152
FGGY	8.96804e-172	1.18804	0.215	0.041	1.62788e-167
PDLIM7	0	1.18212	0.855	0.232	0
NFIL3	0	1.18127	0.699	0.169	0
DCBLD1	5.13011e-126	1.18015	0.163	0.032	9.31217e-122
NDUFAF2	0	1.17728	0.433	0.087	0
CRYL1	0	1.17664	0.573	0.133	0
NRIP1	0	1.175	0.54	0.132	0
MAPKAPK3	4.66775e-301	1.17473	0.391	0.083	8.47289e-297
TRAPPC2B	1.37672e-185	1.17315	0.224	0.043	2.49902e-181
DENND4C	0	1.17215	0.562	0.109	0
GALK1	0	1.1701	0.544	0.136	0
C1RL	9.07335e-137	1.16817	0.16	0.029	1.64699e-132
FAH	1.85907e-181	1.16747	0.212	0.039	3.37459e-177
FAM135A	3.19634e-247	1.16746	0.289	0.055	5.80199e-243
B9D1	2.83371e-259	1.16609	0.324	0.066	5.14375e-255
SGSH	2.57846e-156	1.16444	0.195	0.037	4.68042e-152
ENSSSCG00000046054	0	1.16116	0.926	0.228	0
ENSSSCG00000045831	1.69742e-135	1.16088	0.162	0.031	3.08116e-131
SLC17A9	2.40268e-90	1.15991	0.14	0.033	4.36135e-86
RCBTB2	5.22776047553904e-317	1.15167	0.403	0.081	9.48943081519847e-313
LPCAT3	1.08435e-298	1.15139	0.383	0.082	1.96831e-294
ENSSSCG00000038067	2.80566e-157	1.15058	0.155	0.022	5.09283e-153
AKR1A1	0	1.15011	0.895	0.294	0
ARRDC4	3.8873e-241	1.14922	0.317	0.062	7.05623e-237
ENSSSCG00000044767	1.35471e-154	1.14711	0.165	0.026	2.45907e-150
CSNK1G1	2.86767657234889e-317	1.14704	0.408	0.085	5.2054065141277e-313
CNDP2	0	1.14368	0.837	0.245	0
CDIPT	0	1.14184	0.695	0.177	0
PDLIM5	0	1.14107	0.454	0.082	0
H2AJ	0	1.13955	0.786	0.228	0
CRELD1	0	1.13823	0.409	0.08	0
ENSSSCG00000025271	0	1.13382	0.687	0.126	0
ENSSSCG00000022058	0	1.13275	0.845	0.246	0
APOBEC3B	0	1.12956	0.631	0.143	0
OPTN	0	1.1288	0.572	0.126	0
CTSZ	0	1.12852	0.975	0.342	0
ATP5MC3	0	1.12809	0.834	0.254	0
SLC39A8	8.11121e-236	1.1278	0.279	0.053	1.47235e-231
OLFM1	0	1.12688	0.445	0.096	0
DAGLB	0	1.12572	0.394	0.077	0
HEBP1	0	1.12513	0.553	0.135	0
INPP5F	0	1.12503	0.546	0.117	0
ENSSSCG00000016990	0	1.12479	0.996	0.598	0
VPS13C	0	1.12342	0.773	0.23	0
HYAL1	5.85437e-149	1.1233	0.166	0.029	1.06268e-144
FAM13A	1.687e-150	1.12234	0.201	0.043	3.06225e-146
IFNGR2	0	1.12112	0.866	0.248	0
GSDMD	0	1.12107	0.499	0.117	0
SNAP23	0	1.11915	0.861	0.247	0
CCDC124	0	1.11911	0.678	0.179	0
SARM1	3.54544e-191	1.11854	0.219	0.039	6.43568e-187
OSBPL1A	0	1.11739	0.582	0.128	0
JPT1	0	1.11726	0.998	0.588	0
MESP1	6.51323e-151	1.11706	0.169	0.029	1.18228e-146
ENSSSCG00000050625	5.34725e-158	1.11654	0.165	0.026	9.70633e-154
PNP	0	1.11572	0.709	0.191	0
MYOF	0	1.11397	0.527	0.124	0
SLA-DOA	0	1.1139	0.561	0.14	0
ENSSSCG00000011603	0	1.11386	0.551	0.119	0
RBM47	7.84918e-257	1.11349	0.409	0.103	1.42478e-252
SNX30	6.62565e-127	1.11229	0.143	0.026	1.20269e-122
ENSSSCG00000008317	0	1.10961	0.612	0.153	0
LAMP2	0	1.10769	0.974	0.423	0
MCUB	0	1.10619	0.479	0.118	0
CD63	0	1.10612	1	0.688	0
MCRIP2	3.64557e-135	1.10604	0.208	0.049	6.61743e-131
ENSSSCG00000025582	0	1.10583	0.713	0.183	0
PSAP	0	1.10433	1	0.524	0
TMEM201	8.07258e-133	1.1042	0.144	0.025	1.46534e-128
HMGN2	1.22155e-255	1.10362	0.358	0.083	2.21736e-251
CANX	0	1.09956	0.994	0.538	0
KLHL9	0	1.09927	0.519	0.102	0
LIMK2	0	1.09902	0.52	0.117	0
EHBP1L1	0	1.09465	0.803	0.209	0
POLD2	6.92599e-184	1.09457	0.248	0.054	1.25721e-179
RAB31	0	1.09425	0.497	0.119	0
GYS1	2.51778e-212	1.09373	0.262	0.055	4.57028e-208
RMDN1	0	1.09348	0.403	0.081	0
FAM151B	8.01396e-135	1.09222	0.16	0.032	1.45469e-130
COMMD3	0	1.09175	0.55	0.139	0
SGPL1	4.38180493932014e-311	1.09064	0.413	0.091	7.95385e-307
ANPEP	3.28693e-143	1.09013	0.151	0.026	5.96644e-139
FUCA2	0	1.0896	0.506	0.106	0
COX6A1	0	1.08809	0.997	0.672	0
PHF13	1.17477e-189	1.08501	0.219	0.041	2.13244e-185
FTL	0	1.08482	1	0.921	0
RNF13	0	1.08413	0.931	0.324	0
MTCH1	0	1.08382	0.946	0.366	0
BACH1	0	1.08257	0.929	0.347	0
NUS1	5.05314e-281	1.08207	0.426	0.103	9.17246e-277
CIZ1	2.80715130249727e-315	1.0807	0.404	0.086	5.09554104429305e-311
TFRC	0	1.07939	0.486	0.115	0
TMEM63B	9.27191e-256	1.07883	0.289	0.054	1.68304e-251
ARSA	2.6951e-308	1.07808	0.35	0.068	4.89214e-304
LDHA	0	1.07747	0.984	0.466	0
LNX2	7.93459e-188	1.07636	0.245	0.051	1.44029e-183
FBRSL1	0	1.07618	0.641	0.169	0
PIK3R6	3.52181e-107	1.07176	0.127	0.025	6.39279e-103
TMEM104	3.83363e-157	1.0704	0.204	0.045	6.9588e-153
MCOLN1	1.71314e-188	1.06848	0.231	0.046	3.1097e-184
APP	0	1.06675	0.925	0.259	0
ARHGAP5	0	1.0666	0.609	0.149	0
SCAMP5	2.58369e-116	1.06628	0.138	0.027	4.68992e-112
SMPD2	0	1.06623	0.455	0.091	0
NME1	0	1.06523	0.745	0.223	0
CD164	0	1.06498	0.959	0.387	0
TPD52L2	0	1.06478	0.638	0.174	0
VCPKMT	3.7627e-272	1.06267	0.339	0.069	6.83005e-268
CYP3A29	2.24716e-129	1.06066	0.211	0.048	4.07904e-125
ZNF322	2.64113e-201	1.06022	0.256	0.05	4.79419e-197
PIK3CB	3.32462e-205	1.06004	0.303	0.072	6.03486e-201
NCLN	2.95801e-291	1.05783	0.356	0.075	5.36938e-287
ENSSSCG00000001455	0	1.05716	1	0.81	0
GCNT2	0	1.0552	0.591	0.133	0
DDHD1	7.44188e-299	1.05389	0.353	0.07	1.35085e-294
MYO1E	4.31571e-204	1.05387	0.285	0.066	7.83388e-200
GCA	2.86579e-288	1.05308	0.33	0.067	5.20198e-284
ZNHIT1	0	1.05171	0.755	0.223	0
RAB32	0	1.05162	0.674	0.169	0
LRP6	9.13232e-172	1.05023	0.212	0.045	1.6577e-167
DYNLT3	0	1.04637	0.964	0.378	0
NAA50	0	1.04423	0.723	0.207	0
P2RY1	1.28255e-143	1.04423	0.188	0.04	2.32809e-139
SURF2	1.27379e-119	1.04314	0.164	0.038	2.31218e-115
NFU1	0	1.04279	0.67	0.183	0
ZMAT5	1.66863e-279	1.04191	0.39	0.093	3.0289e-275
PDZD11	9.80934e-258	1.03965	0.302	0.062	1.78059e-253
STX4	3.2741e-246	1.03881	0.291	0.059	5.94316e-242
ATP6V1C1	0	1.03878	0.597	0.153	0
TRPV2	0	1.03621	0.443	0.089	0
VAMP7	8.49306e-221	1.03535	0.315	0.074	1.54166e-216
SVIL	0	1.03375	0.703	0.14	0
SLC2A13	1.22092e-86	1.03078	0.138	0.034	2.21622e-82
ALDH7A1	1.02287e-178	1.03067	0.236	0.054	1.85672e-174
ZZEF1	1.06601e-281	1.03044	0.358	0.076	1.93501e-277
CASS4	7.61446e-153	1.02874	0.249	0.059	1.38218e-148
NDUFS6	0	1.02706	0.879	0.304	0
DPP3	1.75694e-117	1.02612	0.176	0.043	3.18921e-113
NFE2L1	0	1.02521	0.677	0.172	0
GINM1	0	1.02485	0.834	0.26	0
GMPR2	2.06486e-277	1.0224	0.393	0.096	3.74814e-273
ITSN1	9.53604e-259	1.0208	0.335	0.074	1.73098e-254
NUDT22	5.84099e-242	1.0194	0.279	0.057	1.06026e-237
ADAMTSL4	3.16551e-70	1.01919	0.111	0.029	5.74604e-66
ENSSSCG00000014361	0	1.01859	0.978	0.39	0
INTS8	4.49543e-207	1.01769	0.22	0.04	8.16011e-203
C2CD2L	2.55137e-108	1.01757	0.143	0.031	4.63124e-104
B3GALT4	1.82081e-125	1.01743	0.132	0.025	3.30514e-121
PGLS	0	1.0141	0.918	0.334	0
ENSSSCG00000033623	0	1.01149	0.401	0.075	0
PSMA5	0	1.01116	0.699	0.191	0
ENSSSCG00000042365	1.66292e-109	1.01025	0.11	0.017	3.01853e-105
DPCD	4.07922e-185	1.00982	0.287	0.073	7.4046e-181
ENSSSCG00000009072	0	1.00967	0.6	0.158	0
ZFYVE26	1.09855e-230	1.00867	0.272	0.055	1.99409e-226
PCMT1	0	1.00559	0.882	0.306	0
BYSL	0	1.00508	0.482	0.118	0
PEA15	0	1.00355	0.925	0.33	0
ENSSSCG00000025316	0	1.00348	0.471	0.107	0
ENSSSCG00000039731	0	1.00281	0.924	0.287	0
HMMR	2.66787e-217	1.00199	0.301	0.067	4.84271e-213
KLHL21	2.74218e-101	1.0008	0.127	0.026	4.9776e-97
PTRH1	7.96383e-187	0.999241	0.235	0.053	1.44559e-182
CCDC180	4.68002e-188	0.999184	0.216	0.041	8.49517e-184
ENSSSCG00000032652	4.98822e-229	0.998605	0.285	0.059	9.05462e-225
TMLHE	7.114e-103	0.996046	0.119	0.024	1.29133e-98
HSPB11	3.25932e-94	0.994702	0.112	0.023	5.91632e-90
ENSSSCG00000032134	0	0.991696	0.499	0.115	0
ATP5F1D	0	0.990367	0.72	0.203	0
OGFRL1	0	0.988513	0.793	0.227	0
NKIRAS1	1.45125e-84	0.986765	0.101	0.02	2.63432e-80
ATF5	1.14674e-199	0.986431	0.366	0.1	2.08156e-195
ARSB	1.70256e-130	0.985793	0.169	0.036	3.09049e-126
LTBR	0	0.985547	0.428	0.095	0
TLR2	0	0.983261	0.592	0.145	0
FPGS	1.52812e-135	0.982473	0.168	0.036	2.77384e-131
ANKRD50	3.38144e-283	0.982283	0.329	0.063	6.13799e-279
CYP4V2	0	0.981837	0.456	0.099	0
FAM92A	2.71143e-176	0.980563	0.197	0.04	4.9218e-172
NT5C3B	6.8941e-197	0.980546	0.239	0.05	1.25142e-192
ENSSSCG00000042400	7.39259e-89	0.980009	0.11	0.023	1.3419e-84
RPS6KA3	0	0.979548	0.723	0.204	0
PGPEP1	1.30588e-212	0.97898	0.222	0.041	2.37043e-208
VPS37A	0	0.978661	0.427	0.091	0
RNASEK	1.60693e-248	0.978492	0.252	0.044	2.9169e-244
PFKFB4	2.65453e-102	0.978423	0.114	0.022	4.81851e-98
CIDEB	3.34922e-107	0.978169	0.139	0.03	6.0795e-103
ZNF32	3.73853e-100	0.977984	0.109	0.02	6.78617e-96
ATG3	0	0.976152	0.8	0.249	0
TMEM69	2.41767e-193	0.975241	0.18	0.03	4.38856e-189
ATG12	4.24762432014361e-314	0.974261	0.453	0.112	7.71028766592468e-310
GPR180	2.29375e-166	0.972572	0.213	0.046	4.16362e-162
HSPB1	0	0.971352	0.994	0.61	0
PICK1	5.48605e-173	0.971245	0.204	0.044	9.95827e-169
PGM2	0	0.97095	0.584	0.157	0
LAMTOR1	0	0.969728	0.852	0.284	0
ENSSSCG00000037445	0	0.968828	0.699	0.202	0
NCOA4	0	0.968346	0.777	0.223	0
ACOT8	8.16219e-286	0.967642	0.328	0.067	1.4816e-281
NRP1	0	0.967449	0.683	0.162	0
NDUFA9	0	0.967257	0.626	0.174	0
RASSF8	7.06286e-263	0.966123	0.328	0.071	1.28205e-258
TRIB1	0	0.964787	0.662	0.181	0
ENSSSCG00000001970	1.14626e-128	0.963181	0.147	0.03	2.08069e-124
ENTPD5	4.71221e-97	0.963142	0.115	0.022	8.55361e-93
LYPLA1	0	0.963134	0.706	0.191	0
UQCR10	0	0.963001	0.959	0.41	0
NME2	0	0.96288	0.999	0.729	0
WDR36	1.59016e-202	0.962125	0.258	0.058	2.88646e-198
ENSSSCG00000005241	4.14313e-103	0.961043	0.13	0.028	7.5206e-99
CADPS2	4.80333e-79	0.960275	0.108	0.024	8.719e-75
PSMB1	0	0.959829	0.976	0.449	0
GYG1	0	0.959688	0.753	0.209	0
MSR1	1.31269e-277	0.958113	0.383	0.083	2.3828e-273
MRPL39	0	0.957305	0.593	0.15	0
ENSSSCG00000011676	0	0.957267	0.955	0.413	0
VWA8	5.85577e-155	0.956726	0.184	0.037	1.06294e-150
PSMB3	0	0.956335	0.599	0.157	0
SLA-DMA	0	0.95582	0.991	0.485	0
SLA-DMB	0	0.954935	0.989	0.437	0
COP1	0	0.953588	0.391	0.083	0
PSMC1	0	0.953345	0.61	0.157	0
BMPR1A	2.63122e-122	0.952157	0.142	0.03	4.7762e-118
SETDB2	0	0.951948	0.393	0.08	0
CHMP5	0	0.95194	0.467	0.104	0
HMG20B	1.50427e-305	0.951863	0.465	0.121	2.73055e-301
ZCCHC14	2.01589e-234	0.950625	0.307	0.068	3.65923e-230
ENSSSCG00000051757	1.89793e-159	0.949111	0.201	0.038	3.44512e-155
RALBP1	0	0.948772	0.945	0.375	0
EEA1	0	0.948699	0.655	0.178	0
MAP3K20	5.68666e-194	0.948567	0.225	0.045	1.03224e-189
FAM98C	1.15188e-262	0.945885	0.305	0.063	2.09089e-258
CD3EAP	1.03004e-286	0.94544	0.41	0.097	1.86972e-282
ENSSSCG00000014250	2.55307e-102	0.945426	0.12	0.026	4.63433e-98
PLGRKT	0	0.945321	0.655	0.182	0
ENSSSCG00000013038	0	0.941628	0.73	0.217	0
ENSSSCG00000051482	3.87105e-112	0.940393	0.113	0.02	7.02673e-108
MRPL50	0	0.940074	0.499	0.124	0
VDAC1	0	0.93924	0.757	0.231	0
ALCAM	0	0.938789	0.709	0.2	0
DHRS1	0	0.938717	0.557	0.129	0
SLC35A2	1.18579e-100	0.938068	0.131	0.03	2.15245e-96
TMSB10	0	0.937993	1	0.999	0
TUBA8	1.91992e-166	0.937303	0.216	0.048	3.48505e-162
UEVLD	1.86632e-154	0.936294	0.187	0.038	3.38774e-150
ZBTB7B	2.89962e-158	0.93559	0.197	0.042	5.26339e-154
TMBIM1	0	0.934422	0.77	0.22	0
IL13RA1	0	0.934284	0.546	0.146	0
ITGAM	0	0.934167	0.695	0.166	0
MAFG	0	0.933758	0.489	0.113	0
ENSSSCG00000029261	1.11632e-171	0.932805	0.206	0.043	2.02634e-167
CLPP	1.33258e-157	0.931566	0.23	0.06	2.4189e-153
LY96	0	0.930266	0.808	0.258	0
TRIO	2.61118e-232	0.929393	0.33	0.081	4.73982e-228
CEBPG	0	0.928639	0.579	0.148	0
PARP3	4.61195e-128	0.925237	0.164	0.036	8.3716e-124
GALM	3.61513e-243	0.923927	0.325	0.077	6.56219e-239
IDH3A	1.37027e-261	0.923505	0.348	0.086	2.48731e-257
SLC49A3	0	0.923428	0.529	0.142	0
ZFAND2A	1.04528e-156	0.922086	0.425	0.149	1.89739e-152
IFIT5	2.01003e-210	0.921885	0.295	0.066	3.64861e-206
ARAP1	0	0.920577	0.438	0.101	0
SLC9A6	1.29363e-226	0.920246	0.275	0.058	2.34819e-222
ENSSSCG00000032556	2.07047e-93	0.919781	0.107	0.021	3.75832e-89
PAG1	0	0.919156	0.691	0.156	0
USP6NL	0	0.9191	0.523	0.139	0
ENSSSCG00000032984	0	0.918861	0.559	0.155	0
MICOS13	0	0.918765	0.85	0.298	0
MSL3	0	0.918575	0.689	0.193	0
MRPS28	7.58038e-151	0.918302	0.219	0.058	1.37599e-146
VAV3	0	0.916763	0.509	0.121	0
SHFL	0	0.916373	0.652	0.164	0
ENSSSCG00000001696	0	0.916331	0.821	0.265	0
CD300C	0	0.913649	0.583	0.148	0
UQCRFS1	0	0.913409	0.896	0.33	0
ARL8B	0	0.912846	0.776	0.248	0
IMPAD1	0	0.912836	0.527	0.132	0
THEMIS2	0	0.912064	0.525	0.134	0
ENSSSCG00000013919	3.26794e-216	0.911399	0.256	0.055	5.93197e-212
PSMA6	0	0.910666	0.973	0.45	0
GLIPR2	0	0.909403	0.965	0.376	0
GPR108	0	0.908817	0.534	0.133	0
DVL3	4.8382e-181	0.908632	0.222	0.049	8.7823e-177
TMEM86A	2.03583e-188	0.908578	0.244	0.056	3.69544e-184
PATL1	0	0.908457	0.568	0.148	0
ETFDH	0	0.907759	0.457	0.109	0
ENSSSCG00000013052	0	0.907506	0.949	0.4	0
ENSSSCG00000038967	7.12369e-306	0.905848	0.458	0.122	1.29309e-301
CYC1	0	0.903968	0.836	0.284	0
CYBRD1	0	0.903841	0.562	0.139	0
PSMD14	0	0.90286	0.623	0.179	0
THRB	5.46778e-110	0.901397	0.148	0.033	9.92511e-106
IRAK4	0	0.901111	0.611	0.149	0
LAT2	0	0.900164	0.958	0.356	0
BCAT2	0	0.898363	0.551	0.15	0
RCL1	1.91749e-288	0.896184	0.381	0.092	3.48063e-284
NUDT2	1.20539e-142	0.896012	0.204	0.05	2.18802e-138
TOMM40	4.92655e-226	0.89587	0.333	0.085	8.94267e-222
RASGEF1B	0	0.895844	0.855	0.259	0
UNC93B1	8.38658188787688e-310	0.893537	0.488	0.135	1.52233e-305
TBC1D5	0	0.892339	0.463	0.111	0
DESI1	2.19962e-195	0.890033	0.269	0.065	3.99275e-191
RGCC	0	0.889802	0.999	0.603	0
ENSSSCG00000005920	5.99386e-268	0.888203	0.39	0.102	1.08801e-263
MAP1S	4.09947e-166	0.887893	0.205	0.046	7.44136e-162
PEF1	0	0.887845	0.693	0.187	0
PLIN3	1.92527e-181	0.887837	0.228	0.052	3.49475e-177
EXOSC4	7.81161e-280	0.88732	0.373	0.092	1.41796e-275
BCL2L12	7.67222e-145	0.886744	0.205	0.053	1.39266e-140
TFPI2	5.1016e-186	0.886224	0.179	0.027	9.26042e-182
ENSSSCG00000050466	2.17556e-128	0.88618	0.198	0.051	3.94908e-124
PEX3	2.27339e-286	0.885223	0.34	0.072	4.12665e-282
TBPL1	0	0.882188	0.603	0.157	0
ATP11C	2.32053e-245	0.881464	0.353	0.087	4.21223e-241
MMD	0	0.880793	0.482	0.11	0
ENSSSCG00000014997	0	0.880319	0.745	0.207	0
OSER1	0	0.8803	0.612	0.167	0
ATP23	4.46497e-210	0.880097	0.264	0.06	8.10481e-206
ENSSSCG00000035477	3.49226e-180	0.87872	0.237	0.052	6.33914e-176
ITPRID2	0	0.877771	0.651	0.159	0
NDUFA8	0	0.876956	0.717	0.204	0
ENSSSCG00000017754	0	0.876886	0.779	0.218	0
IQSEC2	2.45155e-107	0.876163	0.128	0.026	4.45005e-103
CAPZA2	0	0.87616	0.987	0.583	0
ACOT7	1.72557e-251	0.875177	0.32	0.074	3.13226e-247
ENSSSCG00000035762	0	0.874553	0.541	0.15	0
NDUFAB1	0	0.874174	0.877	0.323	0
ATP6V1B2	3.53603e-305	0.873632	0.5	0.142	6.41861e-301
CHPT1	0	0.872825	0.562	0.134	0
MFSD14B	0	0.872537	0.668	0.195	0
PHAX	0	0.871469	0.75	0.212	0
EIF4EBP1	0	0.870519	0.817	0.267	0
ENSSSCG00000042412	2.73437e-85	0.870021	0.116	0.027	4.96343e-81
PECR	2.41872e-187	0.867005	0.279	0.073	4.39046e-183
VPS25	0	0.865965	0.745	0.237	0
BPNT1	1.41568e-207	0.865145	0.3	0.079	2.56975e-203
RAC1	0	0.861918	0.996	0.541	0
C9orf85	5.80142e-181	0.861529	0.223	0.048	1.05307e-176
KIF1C	5.5302e-181	0.860231	0.212	0.044	1.00384e-176
IL17C	1.90865e-179	0.857523	0.253	0.063	3.46459e-175
ENSSSCG00000026893	0	0.856823	0.454	0.11	0
NUBPL	4.741e-149	0.856779	0.186	0.044	8.60587e-145
UQCRQ	0	0.85601	0.916	0.347	0
LAMTOR4	0	0.855867	0.962	0.456	0
SNUPN	6.88542e-245	0.855769	0.346	0.089	1.24984e-240
MIF	0	0.855519	1	0.72	0
GTF3C1	0	0.854974	0.475	0.114	0
C9orf72	8.59219e-143	0.854486	0.179	0.041	1.55965e-138
RASGRP4	1.02905e-131	0.851625	0.169	0.039	1.86794e-127
SAR1A	0	0.850905	0.705	0.197	0
ENSSSCG00000008480	3.01629e-85	0.850639	0.111	0.026	5.47516e-81
ENSSSCG00000012578	4.28694e-85	0.850496	0.12	0.03	7.78166e-81
ACAA2	3.37122e-232	0.850285	0.318	0.079	6.11944e-228
MYO1G	0	0.84891	0.872	0.273	0
IST1	0	0.846712	0.63	0.168	0
VPS29	0	0.845568	0.926	0.366	0
ROMO1	0	0.845535	0.913	0.353	0
ENSSSCG00000039612	0	0.844326	0.619	0.178	0
CNPY3	0	0.843523	0.534	0.142	0
OSTM1	0	0.843196	0.641	0.169	0
SIGMAR1	1.2199e-239	0.841581	0.361	0.099	2.21436e-235
TMEM223	0	0.841087	0.932	0.399	0
AKT2	4.17176e-209	0.841083	0.237	0.05	7.57258e-205
WDR53	2.3476e-180	0.840933	0.216	0.047	4.26136e-176
PSMB10	0	0.840364	0.793	0.265	0
PSMA4	0	0.839903	0.919	0.37	0
ACADM	0	0.839404	0.771	0.258	0
CD151	0	0.839144	0.588	0.124	0
ITM2B	0	0.839045	0.999	0.781	0
ENSSSCG00000010525	0	0.837566	0.673	0.188	0
CD14	0	0.837392	0.725	0.179	0
ACOX1	0	0.835341	0.597	0.169	0
PPID	6.53573e-302	0.833925	0.394	0.097	1.18637e-297
ENSSSCG00000043042	1.05674e-150	0.833103	0.187	0.04	1.91819e-146
ENSSSCG00000038991	0	0.832221	0.993	0.475	0
NLRX1	1.19969e-110	0.831738	0.118	0.023	2.17768e-106
METTL26	2.8254e-257	0.831708	0.339	0.082	5.12867e-253
ZBTB33	8.17454e-249	0.831677	0.273	0.056	1.48384e-244
GOLGA5	3.93207e-304	0.831383	0.39	0.091	7.13749e-300
MED8	3.5289e-298	0.830322	0.418	0.109	6.40566e-294
RHOA	0	0.828444	0.989	0.602	0
SLC3A2	0	0.828049	0.622	0.183	0
RPS6KC1	6.73392e-223	0.827926	0.264	0.06	1.22234e-218
OXCT1	0	0.827468	0.612	0.171	0
GAPDH	0	0.824263	1	0.801	0
PTPN12	0	0.824022	0.888	0.293	0
NECAP2	0	0.823907	0.773	0.26	0
ENSSSCG00000008748	1.07348e-293	0.823527	0.454	0.121	1.94857e-289
NDUFB3	0	0.823447	0.88	0.333	0
FADD	0	0.823303	0.513	0.14	0
GTF2A1	0	0.821701	0.515	0.132	0
ANKRD28	0	0.821645	0.512	0.138	0
FAM53C	3.56204e-291	0.820359	0.398	0.097	6.46581e-287
ERGIC1	5.47592e-297	0.820198	0.451	0.125	9.93989e-293
ENSSSCG00000013436	0	0.818581	0.965	0.443	0
ENSSSCG00000032946	3.56824e-99	0.818234	0.193	0.057	6.47707e-95
COQ4	0	0.817035	0.58	0.161	0
LIAS	1.8153e-124	0.816835	0.15	0.035	3.29514e-120
PGK1	0	0.814797	0.844	0.297	0
SLC38A6	1.6526e-235	0.813204	0.312	0.076	2.9998e-231
C1QA	0	0.813191	0.999	0.232	0
PLXNC1	0	0.813178	0.755	0.235	0
BTBD9	4.52005e-247	0.813132	0.298	0.068	8.2048e-243
SLA-DQB1	0	0.809977	1	0.791	0
ENSSSCG00000022162	3.90397e-169	0.809529	0.189	0.041	7.08649e-165
UFSP2	8.3217e-209	0.809097	0.267	0.064	1.51056e-204
ENSSSCG00000040203	0	0.808879	0.56	0.144	0
NDUFV2	0	0.808729	0.835	0.296	0
NAGPA	7.00784e-84	0.807705	0.108	0.024	1.27206e-79
NAGK	0	0.807339	0.666	0.179	0
ENSSSCG00000001658	2.41479e-218	0.807195	0.336	0.094	4.38333e-214
SPRYD7	0	0.805676	0.406	0.086	0
ERC1	1.26196e-305	0.804726	0.382	0.089	2.29071e-301
DENND10	0	0.804038	0.434	0.099	0
HSD17B4	1.65025336695664e-318	0.803908	0.485	0.136	2.99553991169969e-314
LRMDA	1.46355e-115	0.803871	0.17	0.045	2.65664e-111
SERINC5	0	0.803819	0.515	0.128	0
TRIM13	3.62865e-94	0.803781	0.122	0.028	6.58672e-90
APH1A	6.28169e-301	0.803701	0.473	0.136	1.14025e-296
STAM	4.16592e-229	0.803179	0.3	0.074	7.56199e-225
NDRG1	2.17477327301129e-313	0.801513	0.471	0.126	0
CAST	0	0.801308	0.901	0.344	0
ASRGL1	3.47171e-283	0.80101	0.436	0.123	6.30185e-279
GLIPR1	0	0.799646	0.854	0.266	0
EVI2B	0	0.798312	0.839	0.294	0
CSRP1	0	0.797811	0.901	0.3	0
MRTO4	0	0.797745	0.512	0.146	0
CLCN5	4.15582e-187	0.796869	0.249	0.061	7.54364e-183
KLF4	0	0.79661	0.809	0.236	0
POMP	0	0.795215	0.964	0.452	0
SAT2	3.00383e-109	0.79514	0.166	0.044	5.45254e-105
TAF6L	8.56198e-104	0.79396	0.138	0.032	1.55417e-99
RAB11B	0	0.792862	0.83	0.27	0
NDUFB2	0	0.792397	0.955	0.426	0
MYD88	0	0.792371	0.576	0.166	0
2001-03-01	2.58807e-182	0.790904	0.278	0.076	4.69786e-178
METTL23	6.4042e-302	0.790187	0.422	0.115	1.16249e-297
PTGES2	2.16022e-105	0.789903	0.134	0.032	3.92123e-101
ARL2BP	1.29474e-237	0.789892	0.309	0.076	2.35022e-233
CLTA	0	0.78674	0.987	0.517	0
ENSSSCG00000024313	2.22329540628561e-322	0.78498	0.994	0.676	4.03572582148964e-318
PUS1	3.15163e-184	0.784026	0.238	0.057	5.72084e-180
ENSSSCG00000001038	0	0.783666	0.967	0.437	0
PDHA1	0	0.783193	0.614	0.186	0
NDUFB4	0	0.782261	0.989	0.559	0
CPEB4	0	0.780853	0.822	0.273	0
ENSSSCG00000002646	0	0.779514	0.896	0.345	0
SLC35B4	1.85992e-149	0.778326	0.16	0.033	3.37613e-145
PML	0	0.77715	0.732	0.235	0
KYAT3	6.63849e-253	0.777011	0.358	0.095	1.20502e-248
MRPL38	0	0.776496	0.599	0.171	0
MDH2	0	0.776471	0.584	0.178	0
MPP5	1.80402e-173	0.776322	0.215	0.051	3.27465e-169
LACTB2	5.4346e-130	0.775314	0.158	0.037	9.86489e-126
TMEM251	0	0.775148	0.515	0.139	0
ERP29	0	0.774657	0.76	0.255	0
SYAP1	0	0.773588	0.866	0.319	0
B4GALNT1	1.29567e-198	0.772632	0.236	0.054	2.3519e-194
TRAPPC4	0	0.772312	0.625	0.17	0
KMT5A	2.43055e-243	0.772291	0.375	0.103	4.41194e-239
NDUFC2	0	0.771548	0.937	0.412	0
NRP2	2.75783e-181	0.771149	0.245	0.056	5.00601e-177
PSMB4	0	0.770978	0.908	0.36	0
HSBP1	0	0.770255	0.816	0.261	0
ZDHHC3	0	0.770143	0.578	0.16	0
UCHL3	0	0.770045	0.588	0.171	0
JADE1	0	0.769868	0.501	0.124	0
RB1CC1	0	0.769709	0.765	0.258	0
G6PD	0	0.769678	0.528	0.151	0
GBA	0	0.769526	0.486	0.132	0
PSMB2	0	0.768783	0.958	0.438	0
GGA1	2.75727e-215	0.767348	0.284	0.07	5.005e-211
EXOSC5	2.3254e-254	0.764156	0.382	0.109	4.22106e-250
TMED4	0	0.764049	0.917	0.356	0
ENSSSCG00000032768	7.57034e-176	0.763892	0.276	0.078	1.37417e-171
CD48	0	0.762402	0.936	0.376	0
NME7	2.38751e-97	0.761685	0.115	0.026	4.33382e-93
EPSTI1	3.59446e-259	0.760579	0.49	0.151	6.52466e-255
FAM210B	0	0.759319	0.584	0.148	0
NCOA7	0	0.757171	0.826	0.276	0
CA13	3.57645e-132	0.756889	0.192	0.05	6.49197e-128
ENSSSCG00000044922	2.74132e-127	0.756759	0.15	0.032	4.97604e-123
HIPK3	0	0.756039	0.567	0.165	0
SLC20A1	1.50311e-284	0.755537	0.509	0.155	2.72844e-280
TTC13	1.58173e-146	0.754717	0.179	0.042	2.87116e-142
VPS26B	6.40508e-182	0.754527	0.243	0.059	1.16265e-177
HLA-DRA	0	0.754409	0.999	0.8	0
ENSSSCG00000032297	0	0.754211	0.565	0.157	0
PSMD1	0	0.752375	0.702	0.218	0
PDHB	0	0.752322	0.562	0.157	0
PSMA1	0	0.752084	0.943	0.408	0
HADHA	0	0.751667	0.631	0.195	0
CTSS	0	0.751356	1	0.433	0
PIN4	1.25392e-295	0.751317	0.429	0.119	2.27612e-291
ZNF618	1.49823e-165	0.750764	0.193	0.043	2.71959e-161
SH3BP2	0	0.750726	0.54	0.135	0
MEA1	0	0.750708	0.655	0.196	0
DUSP1	0	0.749444	0.979	0.491	0
HSD17B8	0	0.749204	0.518	0.136	0
ACADSB	5.35095e-199	0.74866	0.234	0.053	9.71305e-195
TMED7	0	0.747946	0.725	0.225	0
AP5B1	1.4148e-216	0.747264	0.232	0.048	2.56815e-212
NUTF2	0	0.746702	0.695	0.223	0
SLC43A2	0	0.746523	0.505	0.14	0
ENSSSCG00000037645	0	0.745652	0.94	0.405	0
ATP6V1H	0	0.745328	0.466	0.113	0
ADIPOR2	9.60937e-280	0.745106	0.391	0.101	1.74429e-275
TAF12	0	0.744965	0.554	0.171	0
LAS1L	5.94851e-233	0.743995	0.36	0.102	1.07977e-228
SAMM50	1.29387e-302	0.74155	0.449	0.127	2.34864e-298
ADA2	0	0.740814	0.503	0.143	0
RUNX1	0	0.740441	0.866	0.293	0
TSPAN12	2.45633579605036e-317	0.739345	0.345	0.072	4.45874073699062e-313
TSTD1	1.57102e-246	0.73891	0.33	0.081	2.85171e-242
CLCN7	0	0.738626	0.594	0.161	0
TMEM63A	2.87869e-266	0.736768	0.36	0.091	5.2254e-262
ENSSSCG00000036505	0	0.736283	0.403	0.097	0
VPS35	0	0.735581	0.751	0.245	0
SPPL2B	8.81453e-97	0.734914	0.124	0.03	1.60001e-92
ENSSSCG00000002907	0	0.73447	0.987	0.54	0
ITFG1	5.09556e-268	0.734055	0.373	0.101	9.24946e-264
HADH	0	0.733886	0.57	0.179	0
DOCK7	4.38432e-176	0.733483	0.258	0.07	7.95842e-172
GPD1L	6.06686e-240	0.733475	0.356	0.099	1.10126e-235
ATP13A3	0	0.733374	0.555	0.147	0
GSTK1	1.16555e-277	0.73334	0.355	0.089	2.11571e-273
CALU	0	0.733303	0.572	0.169	0
WDR81	4.05103e-184	0.733045	0.234	0.057	7.35342e-180
TMED10	0	0.732957	0.947	0.431	0
LIG3	9.76229e-202	0.731868	0.241	0.057	1.77205e-197
ENSSSCG00000027098	1.87069e-249	0.730348	0.291	0.064	3.39568e-245
TPM4	0	0.72886	0.961	0.432	0
LRRC57	1.70593e-216	0.726917	0.321	0.088	3.0966e-212
TNFSF12	0	0.726467	0.561	0.141	0
RPIA	0	0.725296	0.734	0.234	0
ARHGAP10	3.77261e-170	0.724931	0.233	0.06	6.84804e-166
MAP4K4	1.77602336004733e-316	0.724654	0.549	0.171	3.22383760315791e-312
BDH2	0	0.724593	0.496	0.122	0
ABRACL	7.3887e-116	0.723519	0.147	0.035	1.3412e-111
ENSSSCG00000029752	0	0.723378	0.788	0.209	0
HSPA13	0	0.722999	0.506	0.142	0
LARP4	0	0.722785	0.583	0.182	0
DAAM1	0	0.722135	0.643	0.169	0
TMEM106A	1.14645e-227	0.72202	0.296	0.071	2.08104e-223
RTF2	0	0.720474	0.874	0.322	0
HEXIM2	1.01872e-208	0.719808	0.28	0.073	1.84919e-204
COMMD6	0	0.719385	0.557	0.156	0
DIAPH2	0	0.718967	0.764	0.252	0
USP18	7.78273e-77	0.718828	0.131	0.037	1.41272e-72
CD44	0	0.7178	0.973	0.453	0
NDUFB10	0	0.717561	0.902	0.361	0
PSMC2	0	0.717541	0.572	0.16	0
ENSSSCG00000027840	0	0.717121	0.9	0.352	0
ZNF787	5.14895e-179	0.716866	0.245	0.064	9.34637e-175
GNB4	0	0.715942	0.454	0.122	0
LPIN2	0	0.715574	0.502	0.14	0
ENSSSCG00000028005	2.75693e-131	0.715355	0.167	0.042	5.00438e-127
PRAM1	2.83283e-281	0.711953	0.394	0.105	5.14215e-277
PSMA7	0	0.709455	0.98	0.533	0
GFOD2	5.5208e-181	0.70921	0.191	0.036	1.00214e-176
DNAJB1	8.20422e-306	0.708758	0.912	0.459	1.48923e-301
DBI	0	0.708628	0.995	0.633	0
HOGA1	7.44779e-67	0.708056	0.107	0.031	1.35192e-62
P4HA1	1.53160350210786e-322	0.707901	0.467	0.133	2.7801666770262e-318
UNC45B	9.20879e-123	0.707526	0.135	0.03	1.67158e-118
CTTNBP2NL	1.65319e-299	0.707274	0.393	0.099	3.00086e-295
SPINT2	0	0.707159	0.834	0.246	0
ENSSSCG00000006552	1.51003e-137	0.706865	0.192	0.054	2.74101e-133
PEAK1	8.13761e-193	0.705407	0.241	0.056	1.47714e-188
HCFC1R1	1.98418e-254	0.70475	0.314	0.077	3.60169e-250
MPV17L2	8.13983e-266	0.703986	0.38	0.105	1.47754e-261
RARS1	4.49654084936577e-319	0.703482	0.474	0.138	8.16212094976874e-315
CHMP4B	0	0.703321	0.916	0.375	0
TMEM126A	2.92119e-248	0.703093	0.322	0.086	5.30255e-244
ICAM2	0	0.701278	0.901	0.336	0
ENSSSCG00000010058	0	0.700918	0.871	0.33	0
SH3TC1	1.37735e-188	0.699964	0.232	0.056	2.50017e-184
STARD3NL	3.91354750481619e-314	0.69858	0.439	0.12	7.10387143074235e-310
BAZ1A	0	0.698494	0.896	0.352	0
MAGT1	0	0.698111	0.883	0.35	0
APEX2	1.0434e-110	0.698069	0.154	0.041	1.89397e-106
PEX7	3.66126e-168	0.697807	0.208	0.05	6.64592e-164
ALG3	2.42622e-105	0.696746	0.144	0.041	4.40407e-101
NOP9	4.69159e-92	0.69425	0.108	0.024	8.51618e-88
GNB2	0	0.693633	0.816	0.288	0
RBSN	1.14121e-214	0.693133	0.285	0.073	2.07153e-210
PRKAR2A	5.20247e-277	0.692513	0.424	0.123	9.44351e-273
CHCHD5	0	0.691982	0.584	0.182	0
CTRC	0	0.691748	0.866	0.283	0
SNAP29	0	0.69108	0.617	0.187	0
IBTK	7.70742407512345e-322	0.690446	0.512	0.152	1.39905161811641e-317
MOGS	2.2633e-107	0.689694	0.138	0.034	4.10834e-103
TENT5A	7.9512e-288	0.68847	0.477	0.135	1.4433e-283
PRDX2	0	0.687309	0.959	0.44	0
SUN1	7.40549e-284	0.686019	0.337	0.08	1.34424e-279
ENSSSCG00000038630	6.03726e-143	0.685379	0.18	0.049	1.09588e-138
RFC2	0	0.685136	0.767	0.244	0
SNX2	0	0.68504	0.898	0.34	0
HIGD1A	0	0.684827	0.78	0.263	0
METAP1	5.6617e-190	0.684467	0.242	0.061	1.02771e-185
PPIL1	1.43647e-241	0.684457	0.34	0.094	2.60747e-237
CCDC59	0	0.683158	0.752	0.258	0
ENSSSCG00000000144	0	0.683012	0.564	0.179	0
DRG1	1.90443e-305	0.682892	0.466	0.139	3.45692e-301
ARPC3	0	0.681795	0.999	0.776	0
ENSSSCG00000034314	0	0.681022	0.709	0.231	0
RNF2	1.69124194225379e-316	0.68069	0.478	0.139	3.06994237357908e-312
BCAP31	0	0.68025	0.918	0.381	0
ENSSSCG00000011162	0	0.678559	0.512	0.135	0
FBXL15	6.30947e-301	0.678309	0.359	0.087	1.1453e-296
HSCB	5.94183e-212	0.677438	0.278	0.073	1.07856e-207
ENSSSCG00000028035	0	0.676256	0.757	0.268	0
SLC25A39	2.81106e-294	0.676242	0.405	0.109	5.10264e-290
SCARF1	3.79699e-103	0.675982	0.108	0.022	6.8923e-99
CROT	9.57031e-133	0.674932	0.161	0.038	1.7372e-128
RBKS	3.90002e-167	0.672245	0.227	0.063	7.07932e-163
NDUFA6	6.69401e-291	0.672231	0.401	0.107	1.2151e-286
TXNIP	0	0.672117	0.904	0.31	0
ATP7A	6.06443e-308	0.671133	0.462	0.131	1.10082e-303
ENSSSCG00000024144	0	0.670287	0.9	0.356	0
CHST15	7.51843e-125	0.670277	0.149	0.036	1.36475e-120
ATPAF2	3.827e-261	0.670155	0.374	0.105	6.94677e-257
MAP3K5	3.17119e-194	0.669658	0.264	0.07	5.75635e-190
COPS7A	1.15562e-276	0.669609	0.375	0.102	2.09768e-272
OGDH	0	0.668896	0.668	0.217	0
DGAT1	1.67378e-94	0.6676	0.132	0.036	3.03825e-90
ST7	7.7521e-95	0.665837	0.122	0.032	1.40716e-90
ENSSSCG00000041344	4.5382e-87	0.662692	0.108	0.024	8.23773e-83
PLD3	0	0.662441	0.607	0.167	0
ENSSSCG00000048563	3.71814e-162	0.661449	0.193	0.042	6.74917e-158
TIMMDC1	2.92006e-243	0.661112	0.302	0.075	5.3005e-239
ENSSSCG00000050662	2.73994e-74	0.66091	0.126	0.034	4.97355e-70
RAD9A	3.79736e-267	0.660582	0.351	0.09	6.89298e-263
GRHPR	1.40797e-289	0.659495	0.371	0.099	2.55574e-285
SCRN3	2.24582e-116	0.6586	0.139	0.032	4.07662e-112
ENSSSCG00000034415	0	0.657194	0.759	0.254	0
ENSSSCG00000015823	1.23943e-264	0.656656	0.361	0.092	2.24981e-260
UBXN4	0	0.655405	0.802	0.29	0
C1orf122	9.55132e-241	0.652365	0.278	0.065	1.73375e-236
NFIC	0	0.651761	0.558	0.164	0
ENSSSCG00000048558	9.56018e-91	0.650396	0.103	0.023	1.73536e-86
SIRT2	0	0.649458	0.425	0.109	0
DCXR	0	0.648962	0.48	0.139	0
GNL3L	4.07674e-272	0.648831	0.35	0.09	7.4001e-268
THAP7	0	0.648723	0.535	0.155	0
ENSSSCG00000038717	9.37517e-106	0.648478	0.117	0.03	1.70178e-101
ENSSSCG00000045283	2.38265e-121	0.648348	0.128	0.026	4.32499e-117
TPMT	8.90685e-93	0.647718	0.136	0.04	1.61677e-88
GRB2	0	0.647715	0.991	0.562	0
BTK	2.68213e-247	0.64697	0.402	0.128	4.86861e-243
LIN7C	0	0.646946	0.591	0.187	0
HS6ST1	3.26202e-172	0.646709	0.272	0.079	5.92123e-168
RPS6KA5	3.39974e-295	0.646216	0.366	0.091	6.17121e-291
CDK4	0	0.645093	0.628	0.2	0
TFG	0	0.644756	0.614	0.193	0
PBX3	9.14231e-189	0.644494	0.233	0.056	1.65951e-184
PIGA	3.22992e-85	0.644306	0.111	0.028	5.86295e-81
ZNF274	3.27455e-205	0.644161	0.222	0.047	5.94396e-201
GET3	0	0.643559	0.575	0.171	0
MFSD3	1.06208e-277	0.64188	0.374	0.101	1.9279e-273
MAT2B	0	0.641697	0.766	0.262	0
RGS19	0	0.640866	0.973	0.466	0
CALR	5.51629e-308	0.640698	0.977	0.572	1.00132e-303
GNPTAB	2.49498e-288	0.640391	0.413	0.116	4.5289e-284
PPIB	0	0.640353	0.989	0.56	0
SDHC	0	0.639605	0.698	0.233	0
DOK1	6.58175e-201	0.637995	0.258	0.066	1.19472e-196
CDK5RAP3	2.78441e-250	0.637567	0.335	0.092	5.05425e-246
VPS72	4.60664e-293	0.63743	0.382	0.102	8.36198e-289
ENSSSCG00000016737	0	0.637333	0.999	0.866	0
CLTB	0	0.636932	0.78	0.274	0
SELENOO	9.92591e-231	0.636649	0.277	0.069	1.80175e-226
NDUFAF5	1.63193e-104	0.636332	0.124	0.032	2.96228e-100
NUBP1	0	0.635964	0.646	0.193	0
FLAD1	0	0.635645	0.656	0.191	0
PLCB2	2.03147e-192	0.635052	0.258	0.071	3.68753e-188
KLHL36	4.61349e-247	0.634705	0.323	0.084	8.37441e-243
LAMTOR3	0	0.630424	0.801	0.294	0
SLC1A5	1.14840691391455e-313	0.630052	0.509	0.157	0
HSPB6	3.76263e-114	0.629616	0.138	0.033	6.82993e-110
ABHD10	2.63256e-153	0.629456	0.172	0.041	4.77863e-149
SYNJ1	5.23541e-253	0.629201	0.325	0.083	9.50331e-249
ZC2HC1A	6.53558e-149	0.62768	0.191	0.05	1.18634e-144
GNA15	0	0.626792	0.492	0.133	0
TMEM59	0	0.625429	0.979	0.527	0
CPSF2	2.0961e-225	0.624093	0.361	0.11	3.80485e-221
NIBAN2	7.06009e-210	0.624085	0.255	0.058	1.28155e-205
PSMC6	0	0.623057	0.817	0.289	0
MCMBP	1.96573e-306	0.620757	0.433	0.124	3.56819e-302
ENSSSCG00000006559	0	0.619454	0.758	0.258	0
COMT	0	0.618858	0.76	0.266	0
ENSSSCG00000040889	0	0.617167	0.914	0.394	0
CREG1	0	0.617047	0.522	0.141	0
KIAA0930	2.79670799484896e-319	0.616988	0.455	0.132	5.07658435224983e-315
NMT1	0	0.616804	0.483	0.133	0
TBCB	2.65217322481563e-312	0.61648	0.401	0.107	4.81422e-308
ITPA	3.43423e-292	0.616242	0.413	0.118	6.23381e-288
CCDC47	9.39204e-301	0.616171	0.434	0.123	1.70484e-296
ENSSSCG00000003421	0	0.615181	0.581	0.164	0
ATP6V1G3	1.65079e-182	0.614279	0.162	0.03	2.99651e-178
FAM168B	0	0.612056	0.507	0.148	0
CIAO2A	3.89943e-215	0.610229	0.315	0.094	7.07824e-211
NDUFA2	0	0.610093	0.98	0.556	0
DPYD	1.98177121768986e-316	0.609924	0.397	0.104	3.59731111435063e-312
HIBADH	2.91197e-123	0.60972	0.156	0.041	5.2858e-119
PSMD7	0	0.609414	0.813	0.312	0
FDX1	0	0.609103	0.494	0.146	0
ENSSSCG00000037312	9.53794e-87	0.608839	0.115	0.03	1.73133e-82
NBR1	0	0.60809	0.571	0.175	0
EZH1	8.87197879795116e-317	0.607612	0.399	0.099	1.61044159140409e-312
NDUFB8	0	0.607193	0.841	0.319	0
ERLIN2	8.54411e-133	0.605893	0.203	0.059	1.55093e-128
SNX9	0	0.60586	0.576	0.189	0
TIMM21	6.95688e-120	0.605375	0.149	0.039	1.26281e-115
PLA2G7	6.30784e-284	0.605032	0.41	0.11	1.145e-279
IDH3G	0	0.60495	0.638	0.208	0
AP2A1	1.306e-217	0.604596	0.328	0.098	2.37065e-213
CISH	5.39164e-297	0.604451	0.368	0.087	9.78691e-293
LPP	2.51499e-219	0.604221	0.273	0.068	4.5652e-215
APLP2	0	0.603692	0.606	0.161	0
ENSSSCG00000014043	0	0.603436	0.641	0.194	0
ENSSSCG00000004307	0	0.603051	0.88	0.367	0
TBCD	2.5555e-198	0.60278	0.248	0.064	4.63874e-194
ENSSSCG00000033757	0	0.602042	0.841	0.314	0
COX7C	1.41134e-280	0.601932	0.996	0.729	2.56186e-276
ENSSSCG00000031730	1.64237e-245	0.601873	0.382	0.118	2.98123e-241
VAC14	7.5054e-131	0.601356	0.211	0.065	1.36238e-126
ENSSSCG00000008057	0	0.60085	0.609	0.19	0
FECH	2.47436e-199	0.600713	0.25	0.063	4.49145e-195
ENSSSCG00000029627	3.78062e-98	0.600505	0.128	0.034	6.86258e-94
ZDHHC14	5.84671e-199	0.600323	0.196	0.039	1.06129e-194

## Sheet: C2-CD79A-Bcells
	p_val	avg_log2FC	pct.1	pct.2	p_val_adj		Canonical markers - CD79Apos B cells
CD79B	0	5.56593	0.843	0.045	0		CD79A
ENSSSCG00000021812	0	5.49678	0.799	0.038	0		CD19
PAX5	0	5.25836	0.409	0.017	0		JCHAIN
ENSSSCG00000036224	0	4.98564	0.893	0.208	0		PAX5
ENSSSCG00000007596	3.08799e-142	4.94464	0.165	0.009	5.60532e-138
RALGPS2	0	4.91167	0.766	0.062	0
ZNF70	0	4.87711	0.392	0.018	0
ENSSSCG00000045808	0	4.83115	0.62	0.04	0
FCRL3	4.38221e-198	4.79474	0.234	0.017	7.95458e-194
TNFRSF13C	6.26428e-204	4.74667	0.236	0.016	1.13709e-199
CLEC17A	1.18371e-133	4.74369	0.147	0.005	2.14867e-129
ENSSSCG00000031023	8.06308711159518e-318	4.69742	0.396	0.024	1.46361157249676e-313
JCHAIN	1.12439e-135	4.64015	0.318	0.101	2.04099e-131
ENSSSCG00000038719	0	4.54667	0.822	0.349	0
HLA-DOB	1.42503e-221	4.44253	0.283	0.024	2.58671e-217
ENSSSCG00000048391	1.00833e-71	4.41461	0.127	0.015	1.83031e-67
ATP6V1C2	1.99583e-114	4.38174	0.136	0.009	3.62283e-110
POU2AF1	0	4.37577	0.682	0.045	0
ENSSSCG00000026210	1.81978e-147	4.33601	0.19	0.015	3.30326e-143
ZBTB32	9.25318e-179	4.31409	0.235	0.022	1.67964e-174
TMEM163	1.11189e-100	4.31118	0.122	0.009	2.0183e-96
F12	1.02696e-107	4.29938	0.129	0.008	1.86415e-103
ENSSSCG00000031037	1.39447e-76	4.20545	0.135	0.015	2.53125e-72
CNR2	2.31559e-80	4.17295	0.103	0.007	4.20325e-76
EXO1	4.72476e-148	4.14404	0.201	0.028	8.57638e-144
CMYA5	2.06348e-106	4.03696	0.154	0.013	3.74564e-102
ELL3	1.88201e-93	3.98294	0.125	0.01	3.41623e-89
TNFRSF17	1.78821e-62	3.92357	0.102	0.012	3.24596e-58
CD19	1.40213e-258	3.90847	0.352	0.036	2.54515e-254
EBF1	1.0489e-233	3.86139	0.317	0.029	1.90397e-229
EAF2	1.6405e-267	3.83282	0.402	0.036	2.97783e-263
C4BPB	8.78134e-101	3.76307	0.13	0.011	1.59399e-96
ENSSSCG00000034211	1.48453e-188	3.76074	0.266	0.025	2.69471e-184
MZB1	0	3.75912	0.619	0.058	0
ENSSSCG00000040379	4.73432e-96	3.67799	0.146	0.019	8.59374e-92
BHLHA15	4.06307e-71	3.61188	0.114	0.014	7.37529e-67
THY1	1.20386e-99	3.54629	0.149	0.014	2.18525e-95
ENSSSCG00000015664	0	3.47828	0.536	0.13	0
ENSSSCG00000049143	3.80752e-69	3.44213	0.105	0.012	6.91141e-65
CD79A	0	3.43726	0.712	0.143	0
CNFN	9.6391e-72	3.36832	0.126	0.014	1.74969e-67
BCL11A	3.52948e-96	3.34408	0.155	0.021	6.40672e-92
ZNF318	1.44127e-167	3.33505	0.26	0.046	2.6162e-163
MNDA	2.77687e-202	3.32322	0.342	0.059	5.04057e-198
GAREM1	2.88602e-79	3.25467	0.135	0.018	5.23871e-75
ENSSSCG00000040752	1.67715e-130	3.24566	0.24	0.033	3.04437e-126
LMTK2	1.6249e-108	3.20444	0.19	0.043	2.94952e-104
ANGPTL1	1.17267e-79	3.20297	0.126	0.015	2.12863e-75
ENSSSCG00000025485	7.3698e-101	3.18562	0.186	0.029	1.33777e-96
CYB561A3	9.18199e-165	3.02794	0.285	0.059	1.66672e-160
SYK	1.39635e-258	3.00546	0.424	0.14	2.53465e-254
DNPH1	3.18023e-134	2.97061	0.253	0.052	5.77275e-130
NPM2	3.63438e-78	2.9079	0.136	0.024	6.59712e-74
DERL3	3.38549e-172	2.89807	0.342	0.077	6.14534e-168
CCR7	3.76854e-187	2.88443	0.407	0.08	6.84065e-183
LY86	6.35434e-289	2.85567	0.521	0.17	1.15344e-284
ENSSSCG00000050648	4.3731e-91	2.84258	0.144	0.043	7.93805e-87
CD22	1.08777e-108	2.82193	0.167	0.057	1.97453e-104
POLD1	5.97297e-104	2.81279	0.199	0.048	1.08421e-99
IRF4	3.16694e-156	2.78992	0.347	0.07	5.74864e-152
BLK	3.55406e-136	2.73613	0.221	0.025	6.45134e-132
ENSSSCG00000014672	2.09701e-188	2.63213	0.407	0.105	3.80649e-184
SMC6	0	2.62675	0.82	0.397	0
ENSSSCG00000034990	9.76274e-59	2.61683	0.131	0.027	1.77213e-54
ENSSSCG00000042788	1.27501e-112	2.61341	0.26	0.087	2.31441e-108
ENSSSCG00000024009	8.06762e-55	2.60948	0.124	0.023	1.46443e-50
DAPP1	6.27603e-97	2.55419	0.215	0.06	1.13922e-92
LMO2	2.3378e-206	2.54705	0.457	0.186	4.24357e-202
PSEN2	9.56771e-97	2.53872	0.202	0.049	1.73673e-92
ENSSSCG00000040134	8.75569e-109	2.52592	0.255	0.071	1.58933e-104
MEF2C	5.91405e-305	2.52505	0.708	0.203	1.07352e-300
ENSSSCG00000025644	1.60122e-125	2.50782	0.273	0.047	2.90653e-121
FADS3	3.40226e-48	2.50373	0.127	0.04	6.17578e-44
SBK1	5.94979e-77	2.49384	0.167	0.036	1.08001e-72
SOWAHD	3.69576e-59	2.42117	0.126	0.037	6.70854e-55
SWAP70	4.50412e-190	2.3385	0.412	0.18	8.17589e-186
ENSSSCG00000034697	2.5681e-171	2.32889	0.472	0.176	4.66162e-167
DENND5B	2.0371e-55	2.27119	0.128	0.029	3.69774e-51
TXNDC5	1.32825e-78	2.26167	0.208	0.177	2.41105e-74
ANKRD33B	1.03266e-65	2.24917	0.158	0.06	1.87449e-61
BANK1	3.41987e-221	2.22501	0.57	0.166	6.20774e-217
ENSSSCG00000018050	2.29778e-82	2.22143	0.218	0.063	4.17092e-78
SH3BP5	1.93248e-121	2.21761	0.289	0.133	3.50783e-117
PHACTR1	4.55043e-290	2.21662	0.722	0.309	8.25993e-286
CCDC6	2.59909e-105	2.21648	0.279	0.094	4.71786e-101
TP53I11	1.04812e-125	2.19122	0.381	0.115	1.90255e-121
MYC	1.7342e-124	2.18411	0.36	0.152	3.14792e-120
XRCC5	2.56403e-115	2.13434	0.277	0.128	4.65422e-111
MAST4	1.805e-60	2.12228	0.167	0.044	3.27644e-56
RGS18	1.46838e-73	2.11903	0.248	0.079	2.6654e-69
TCF3	7.45918e-101	2.09647	0.301	0.106	1.35399e-96
SCAP	1.77823e-88	2.0889	0.211	0.089	3.22783e-84
KBTBD8	1.62043e-69	2.07562	0.182	0.062	2.9414e-65
ENSSSCG00000045902	2.88116e-50	2.06689	0.131	0.045	5.22989e-46
ARHGAP24	2.05835e-47	2.05161	0.146	0.055	3.73631e-43
RRS1	3.15408e-76	2.04284	0.188	0.094	5.72528e-72
PLCG2	1.86463e-129	2.03858	0.383	0.147	3.38467e-125
ENSSSCG00000005311	3.45061e-38	2.03098	0.117	0.055	6.26355e-34
LHPP	1.88957e-61	1.99829	0.175	0.08	3.42995e-57
MYBL2	2.37551e-38	1.99456	0.114	0.05	4.31203e-34
ENSSSCG00000044895	1.00602e-41	1.99088	0.114	0.037	1.82613e-37
SLC9A7	3.79805e-49	1.98949	0.125	0.034	6.89422e-45
ZBTB18	1.00716e-49	1.97938	0.147	0.069	1.82819e-45
ENSSSCG00000041434	1.61284e-98	1.96356	0.28	0.075	2.92763e-94
LIMD1	1.12872e-87	1.96201	0.269	0.109	2.04886e-83
ENSSSCG00000036556	1.27493e-130	1.93977	0.434	0.228	2.31425e-126
SCIMP	3.57261e-122	1.93195	0.212	0.149	6.48501e-118
ENSSSCG00000045724	5.34705e-36	1.92838	0.103	0.036	9.70597e-32
AFMID	3.30933e-63	1.9206	0.188	0.079	6.0071e-59
DHRS9	2.66024e-45	1.91068	0.177	0.073	4.82887e-41
PWWP2B	1.2068e-44	1.90987	0.117	0.049	2.19059e-40
PFKFB3	1.73354e-168	1.86861	0.554	0.304	3.14672e-164
SNX29	9.61649e-29	1.86286	0.101	0.048	1.74558e-24
AGBL4	3.93028e-36	1.85281	0.116	0.031	7.13425e-32
BLNK	2.86987e-87	1.84087	0.285	0.139	5.20939e-83
SMIM14	8.58876e-166	1.83869	0.482	0.252	1.55903e-161
SH3TC1	4.95104e-61	1.8345	0.134	0.078	8.98714e-57
RABEP2	2.41258e-45	1.82055	0.136	0.05	4.37932e-41
VOPP1	8.35306e-53	1.79946	0.163	0.045	1.51625e-48
SLC46A3	6.39955e-65	1.7585	0.217	0.114	1.16165e-60
GPATCH4	5.3655e-60	1.7469	0.183	0.093	9.73946e-56
ENSSSCG00000046044	1.17021e-170	1.74509	0.564	0.228	2.12416e-166
NFATC1	2.1465e-71	1.7443	0.226	0.087	3.89632e-67
URB2	7.07124e-39	1.74113	0.113	0.052	1.28357e-34
TFEB	1.35693e-64	1.73705	0.159	0.103	2.46309e-60
IFT52	4.98916e-42	1.73305	0.114	0.062	9.05632e-38
ENSSSCG00000042711	3.42721e-133	1.7141	0.459	0.18	6.22107e-129
DUSP5	1.01051e-161	1.70701	0.62	0.273	1.83427e-157
TRAF4	8.12766e-67	1.68933	0.255	0.109	1.47533e-62
IL21R	6.33359e-54	1.68879	0.175	0.053	1.14967e-49
SORL1	1.58989e-38	1.67749	0.116	0.064	2.88597e-34
CXXC5	4.80209e-68	1.6678	0.234	0.075	8.71675e-64
AHI1	8.10541e-132	1.66096	0.535	0.22	1.47129e-127
LY9	3.89771e-88	1.65219	0.256	0.081	7.07513e-84
PLEKHA2	1.09796e-121	1.65001	0.441	0.254	1.99302e-117
HDAC9	1.3505e-31	1.64985	0.106	0.059	2.45142e-27
SYVN1	7.86194e-57	1.64919	0.212	0.106	1.4271e-52
RABEP1	2.88543e-86	1.63258	0.313	0.18	5.23764e-82
BTK	1.12334e-95	1.62198	0.247	0.164	2.03908e-91
LYN	2.79623e-153	1.6206	0.537	0.321	5.07572e-149
NDUFAF4	2.61622e-36	1.61884	0.11	0.062	4.74896e-32
ATP10D	8.13332e-36	1.60267	0.116	0.06	1.47636e-31
NFKBID	5.81874e-84	1.55832	0.247	0.191	1.05622e-79
TSR1	4.56378e-52	1.55649	0.143	0.09	8.28417e-48
ARRDC2	1.13762e-80	1.55161	0.31	0.163	2.06501e-76
NMRAL1	5.64649e-50	1.54907	0.167	0.057	1.02495e-45
ITPR1	1.16743e-36	1.53919	0.139	0.067	2.11911e-32
RASGRP2	2.18034e-72	1.53684	0.227	0.075	3.95775e-68
HVCN1	1.94194e-87	1.53585	0.198	0.159	3.52501e-83
ENSSSCG00000031661	1.61961e-71	1.53448	0.277	0.094	2.93991e-67
ENSSSCG00000047896	3.72939e-29	1.51373	0.103	0.057	6.76958e-25
ENSSSCG00000045051	4.15565e-54	1.51087	0.228	0.101	7.54333e-50
ENSSSCG00000043567	1.40595e-31	1.51019	0.115	0.046	2.55209e-27
ENSSSCG00000039658	2.38538e-155	1.49997	0.704	0.384	4.32995e-151
TMEM156	2.01412e-57	1.49343	0.213	0.092	3.65603e-53
PRDX5	1.99681e-158	1.49224	0.675	0.406	3.6246e-154
STK24	4.193e-90	1.47311	0.345	0.203	7.61113e-86
CD40	2.60224e-81	1.47201	0.297	0.18	4.72358e-77
TCEANC	6.81079e-26	1.4713	0.101	0.053	1.2363e-21
TEC	6.10814e-35	1.46951	0.135	0.089	1.10875e-30
DYRK3	9.26695e-51	1.46326	0.203	0.077	1.68214e-46
ENSSSCG00000035162	2.05608e-73	1.46303	0.277	0.16	3.7322e-69
SERPINI1	5.85123e-59	1.45506	0.229	0.076	1.06212e-54
TMEM131L	1.18332e-91	1.45464	0.342	0.151	2.14797e-87
ENSSSCG00000041449	1.07977e-118	1.45441	0.567	0.339	1.96e-114
NUP210	3.89147e-44	1.44242	0.163	0.073	7.06379e-40
ENSSSCG00000041731	9.22644e-64	1.43372	0.245	0.151	1.67478e-59
TRAF5	6.14486e-36	1.42843	0.123	0.052	1.11541e-31
ENSSSCG00000036114	1.45524e-233	1.4258	0.901	0.644	2.64155e-229
HIP1R	9.29267e-31	1.41968	0.132	0.059	1.68681e-26
DNMT3A	3.94592e-36	1.40658	0.167	0.083	7.16264e-32
ENTPD4	4.78721e-41	1.39036	0.143	0.094	8.68974e-37
ENSSSCG00000041267	6.23583e-46	1.39027	0.241	0.112	1.13193e-41
APLF	4.43438e-33	1.38491	0.14	0.076	8.04928e-29
TENT5C	3.69627e-79	1.37936	0.488	0.275	6.70947e-75
PDE4B	2.54459e-142	1.37675	0.745	0.417	4.61894e-138
ENSSSCG00000039368	6.07461e-32	1.37398	0.115	0.046	1.10266e-27
ENSSSCG00000044984	7.51402e-37	1.36953	0.189	0.105	1.36394e-32
SMAD3	3.81167e-25	1.36612	0.103	0.049	6.91895e-21
HMGXB3	1.16355e-31	1.36286	0.131	0.074	2.11208e-27
SC5D	5.24224e-27	1.36273	0.144	0.061	9.51571e-23
SAP30	6.34851e-60	1.36198	0.276	0.167	1.15238e-55
CARD11	2.91121e-37	1.35901	0.142	0.048	5.28443e-33
ENSSSCG00000049467	2.56136e-51	1.3589	0.252	0.136	4.64938e-47
STX7	3.02046e-64	1.35445	0.22	0.164	5.48274e-60
SLA-DOA	8.1089e-85	1.34635	0.263	0.201	1.47193e-80
PIKFYVE	7.54011e-48	1.34582	0.178	0.114	1.36868e-43
NUP153	7.17802e-80	1.34172	0.308	0.213	1.30295e-75
KLHDC4	2.54679e-57	1.32186	0.231	0.108	4.62293e-53
REV1	1.07996e-83	1.31926	0.417	0.246	1.96034e-79
CD38	2.62503e-57	1.3179	0.259	0.115	4.76495e-53
PDIA6	1.35543e-118	1.31591	0.646	0.456	2.46038e-114
ENSSSCG00000008335	2.06918e-41	1.31583	0.146	0.093	3.75598e-37
CDIP1	3.9344e-35	1.31452	0.169	0.075	7.14172e-31
ENSSSCG00000049092	2.82593e-39	1.30925	0.185	0.103	5.12963e-35
KIAA0040	7.65784e-42	1.30228	0.157	0.055	1.39005e-37
IMP3	8.0466e-91	1.29829	0.436	0.276	1.46062e-86
UGCG	1.92608e-79	1.29738	0.332	0.229	3.49622e-75
GPR183	1.22465e-218	1.29468	0.885	0.431	2.22298e-214
GNL3	2.27778e-40	1.29061	0.176	0.118	4.13463e-36
RFC3	5.33411e-34	1.2897	0.207	0.123	9.68248e-30
JOSD1	3.1963e-84	1.28941	0.467	0.305	5.80191e-80
IQSEC1	3.88871e-44	1.2744	0.179	0.129	7.05878e-40
USP44	1.35339e-44	1.27348	0.136	0.046	2.45668e-40
ERO1B	1.80312e-35	1.27166	0.172	0.09	3.27302e-31
UXS1	2.33387e-38	1.26256	0.148	0.092	4.23644e-34
ENSSSCG00000032626	4.79454e-33	1.26109	0.202	0.119	8.70305e-29
TNFAIP8	1.42098e-104	1.26037	0.548	0.382	2.57937e-100
NPM3	5.48319e-20	1.25276	0.121	0.067	9.95309e-16
CD69	1.11233e-81	1.25003	0.383	0.137	2.01911e-77
SELL	6.96716e-36	1.24994	0.18	0.079	1.26468e-31
ENSSSCG00000047832	1.5409e-53	1.24882	0.3	0.155	2.79704e-49
ENSSSCG00000009240	4.02296e-155	1.24836	0.614	0.283	7.30247e-151
ENSSSCG00000021576	6.05554e-95	1.24731	0.646	0.398	1.0992e-90
RRP8	1.78844e-51	1.23906	0.235	0.142	3.24638e-47
ENSSSCG00000042470	4.42665e-23	1.23617	0.14	0.063	8.03525e-19
CHD7	2.00471e-54	1.2347	0.253	0.154	3.63894e-50
REL	7.33598e-136	1.2346	0.802	0.58	1.33163e-131
NIP7	6.89524e-32	1.22396	0.117	0.087	1.25162e-27
USP6NL	1.03373e-58	1.21849	0.248	0.195	1.87643e-54
ITGAM	1.2556e-90	1.21448	0.238	0.251	2.27916e-86
XYLT1	2.68453e-22	1.20926	0.115	0.058	4.87296e-18
CTNNBL1	1.3695e-52	1.20883	0.248	0.18	2.48592e-48
RNF19A	2.24596e-90	1.20833	0.647	0.46	4.07687e-86
IRF8	1.2173e-95	1.20545	0.54	0.316	2.20965e-91
POLR1C	8.10385e-50	1.20486	0.186	0.135	1.47101e-45
SGSM2	1.21266e-26	1.20457	0.103	0.062	2.20122e-22
CMSS1	4.65355e-42	1.18194	0.168	0.127	8.44713e-38
SCARB1	7.37671e-24	1.18004	0.16	0.093	1.33902e-19
VPS37B	3.35099e-44	1.15394	0.21	0.147	6.08272e-40
ACP5	2.87341e-58	1.15319	0.335	0.145	5.21581e-54
TMEM131	5.19494e-74	1.1525	0.396	0.277	9.42986e-70
TAGAP	1.17645e-74	1.14991	0.537	0.329	2.1355e-70
PLEK	9.71598e-64	1.14618	0.56	0.454	1.76364e-59
EZR	4.11576e-143	1.14424	0.857	0.631	7.47093e-139
TCOF1	6.80203e-37	1.13137	0.171	0.112	1.2347e-32
SLC35C2	1.73512e-40	1.12629	0.192	0.098	3.1496e-36
ENSSSCG00000017868	5.07251e-59	1.1255	0.246	0.092	9.20762e-55
FAM76B	8.11524e-44	1.12193	0.217	0.121	1.47308e-39
ARPC5L	2.30708e-139	1.11933	0.678	0.389	4.18782e-135
ENSSSCG00000050506	1.33305e-31	1.11726	0.152	0.07	2.41976e-27
ENSSSCG00000009568	1.89425e-28	1.11677	0.124	0.09	3.43844e-24
ENSSSCG00000035992	1.01996e-80	1.11661	0.599	0.436	1.85144e-76
CIITA	1.54279e-52	1.11658	0.188	0.134	2.80047e-48
HHEX	5.54585e-37	1.11584	0.136	0.112	1.00668e-32
TPD52	4.39606e-62	1.11457	0.375	0.253	7.97973e-58
CREM	1.76414e-114	1.11208	0.832	0.644	3.20228e-110
TGIF2	1.81513e-23	1.10294	0.114	0.071	3.29483e-19
NOL11	1.58379e-73	1.10228	0.322	0.233	2.8749e-69
ENSSSCG00000027916	5.10323e-23	1.09161	0.165	0.111	9.26338e-19
UVRAG	5.40374e-65	1.08614	0.319	0.242	9.80886e-61
SREBF2	2.38727e-46	1.08604	0.217	0.13	4.33337e-42
MAP4K1	2.6333e-59	1.08504	0.301	0.184	4.77996e-55
NAP1L1	1.42376e-165	1.08353	0.929	0.747	2.58441e-161
WDR77	8.80983e-37	1.08192	0.179	0.138	1.59916e-32
SELENOI	7.18877e-24	1.08125	0.156	0.1	1.30491e-19
CNST	1.14783e-47	1.0792	0.255	0.165	2.08353e-43
RPIA	4.2717e-65	1.07818	0.397	0.304	7.75399e-61
PIK3AP1	2.40129e-70	1.07655	0.316	0.239	4.35883e-66
CD3EAP	8.82694e-53	1.07079	0.156	0.146	1.60227e-48
DDX21	2.90777e-99	1.06728	0.672	0.454	5.27818e-95
ENSSSCG00000003042	0	1.0659	0.999	0.988	0
ENSSSCG00000033733	1.28458e-87	1.06316	0.65	0.4	2.33176e-83
MCOLN2	1.28977e-33	1.06048	0.186	0.095	2.34119e-29
ENSSSCG00000042504	1.35014e-29	1.05504	0.212	0.101	2.45077e-25
TXNDC11	6.35769e-23	1.05487	0.156	0.102	1.15405e-18
FBXW11	1.29887e-71	1.05239	0.481	0.354	2.3577e-67
UTP3	1.58253e-47	1.04977	0.22	0.165	2.8726e-43
KLF2	3.02503e-61	1.04954	0.558	0.34	5.49104e-57
CYTH1	5.4306e-79	1.04823	0.474	0.319	9.85762e-75
DDX47	5.10722e-30	1.04724	0.118	0.091	9.27062e-26
HPS3	8.26881e-27	1.04666	0.118	0.078	1.50095e-22
TMEM38B	1.31479e-24	1.04356	0.109	0.055	2.38661e-20
LRBA	4.1755e-38	1.04352	0.187	0.113	7.57937e-34
ENSSSCG00000000807	6.31493e-35	1.04098	0.201	0.098	1.14629e-30
PLEKHF2	3.09064e-55	1.03868	0.313	0.226	5.61013e-51
TIMM8A	1.27716e-27	1.038	0.141	0.106	2.31829e-23
AIMP2	1.64022e-44	1.03701	0.206	0.156	2.97733e-40
FCHSD2	3.10827e-44	1.03618	0.252	0.162	5.64214e-40
KDM1B	7.41616e-28	1.03384	0.117	0.088	1.34618e-23
ZCCHC7	5.4399e-60	1.03201	0.312	0.214	9.8745e-56
MRTO4	2.33041e-58	1.02867	0.231	0.201	4.23017e-54
EIF4G3	1.6332e-54	1.02818	0.326	0.226	2.96459e-50
ENSSSCG00000039635	8.33605e-35	1.02262	0.196	0.156	1.51316e-30
PSTPIP1	5.49297e-61	1.01663	0.277	0.124	9.97084e-57
ZNF672	2.30923e-22	1.0098	0.119	0.085	4.19171e-18
GTPBP4	5.93707e-41	1.00834	0.186	0.145	1.0777e-36
C12orf45	8.40452e-37	1.00597	0.206	0.155	1.52559e-32
ERMARD	1.20678e-25	1.00419	0.107	0.055	2.19055e-21
GPR174	4.25415e-53	1.00239	0.316	0.136	7.72212e-49
CYFIP2	5.81108e-70	1.00205	0.434	0.281	1.05483e-65
BRD9	2.59939e-61	1.00007	0.326	0.221	4.71841e-57
FUS	1.09265e-92	0.99989	0.599	0.461	1.98339e-88
ARHGAP25	2.58949e-59	0.998593	0.413	0.267	4.70044e-55
AMPD3	2.64889e-26	0.986964	0.105	0.093	4.80827e-22
PRMT3	3.58179e-23	0.984275	0.115	0.076	6.50167e-19
SEC14L1	4.09705e-23	0.979596	0.102	0.082	7.43697e-19
RBBP5	1.76363e-29	0.979005	0.161	0.098	3.20134e-25
NOLC1	8.70037e-52	0.976505	0.389	0.279	1.57929e-47
MALT1	2.9941e-48	0.974681	0.255	0.178	5.43489e-44
MXI1	1.44299e-31	0.971111	0.179	0.107	2.61931e-27
TAF9	9.0674e-51	0.970083	0.319	0.25	1.64591e-46
HMGCS1	1.26524e-31	0.967925	0.21	0.138	2.29667e-27
ENSSSCG00000014361	1.09797e-60	0.967136	0.667	0.464	1.99303e-56
AK6	1.43447e-50	0.963879	0.188	0.167	2.60385e-46
PAK1IP1	7.89645e-45	0.961944	0.209	0.179	1.43336e-40
LRRK2	1.01311e-50	0.956386	0.321	0.269	1.83899e-46
LIMD2	1.30599e-80	0.95217	0.375	0.163	2.37063e-76
MICAL1	8.50814e-25	0.951703	0.106	0.089	1.5444e-20
PPFIA1	9.73411e-49	0.951201	0.2	0.182	1.76693e-44
ZC3H14	1.11935e-54	0.945933	0.274	0.219	2.03184e-50
NOL4L	2.74292e-53	0.944921	0.362	0.288	4.97894e-49
OSGEPL1	1.36077e-27	0.939979	0.154	0.088	2.47006e-23
CNN2	1.10577e-58	0.938679	0.372	0.244	2.00719e-54
STAT2	6.85728e-36	0.936281	0.185	0.159	1.24473e-31
ENSSSCG00000025403	1.27196e-98	0.931015	0.644	0.474	2.30886e-94
ENSSSCG00000043635	1.40571e-30	0.925605	0.159	0.101	2.55165e-26
MEF2D	1.17464e-47	0.925493	0.3	0.207	2.13221e-43
NOL9	6.16059e-31	0.924051	0.166	0.115	1.11827e-26
ORAI3	3.69017e-26	0.921343	0.126	0.082	6.69839e-22
TMEM123	1.98903e-50	0.918693	0.606	0.45	3.61049e-46
EIF1AD	2.87374e-27	0.916247	0.11	0.09	5.21641e-23
TRMT10C	2.90949e-29	0.915086	0.106	0.096	5.28131e-25
PTPN6	1.60326e-57	0.914854	0.405	0.346	2.91024e-53
PRR7	3.05905e-30	0.913944	0.189	0.094	5.55278e-26
C1QBP	1.87105e-63	0.911569	0.399	0.315	3.39633e-59
CAMLG	4.27917e-54	0.905813	0.429	0.354	7.76756e-50
INPP4A	1.11468e-23	0.904363	0.102	0.092	2.02337e-19
CYP51A1	2.41716e-37	0.903929	0.268	0.157	4.38762e-33
DIPK1A	2.60513e-40	0.903535	0.199	0.165	4.72883e-36
PABPC4	1.45192e-25	0.897883	0.112	0.103	2.63552e-21
PNO1	3.29582e-48	0.89722	0.273	0.227	5.98258e-44
SLC15A4	2.869e-25	0.894556	0.109	0.094	5.20781e-21
BPHL	2.42247e-27	0.89243	0.125	0.072	4.39726e-23
C12orf49	1.44938e-40	0.891772	0.211	0.124	2.63092e-36
C1orf131	1.10313e-43	0.889646	0.248	0.207	2.0024e-39
CYTH4	9.84581e-30	0.889573	0.211	0.168	1.78721e-25
CDCA7L	2.2265e-27	0.889435	0.155	0.105	4.04155e-23
ENSSSCG00000034699	4.13166e-28	0.889338	0.161	0.115	7.49978e-24
UTP25	2.28898e-22	0.889248	0.122	0.098	4.15495e-18
DKC1	4.71476e-46	0.888695	0.316	0.245	8.55823e-42
ZBTB10	6.95942e-28	0.888201	0.179	0.128	1.26327e-23
RETREG1	3.09735e-51	0.888063	0.297	0.197	5.62231e-47
RELB	7.16729e-23	0.884926	0.14	0.094	1.30101e-18
CORO1A	1.58496e-127	0.879145	0.836	0.596	2.87702e-123
SNX3	5.64653e-63	0.873394	0.503	0.428	1.02496e-58
FBXO48	1.99415e-27	0.872872	0.138	0.092	3.61978e-23
MSI2	3.82245e-23	0.871797	0.144	0.066	6.93852e-19
MOV10	7.94601e-47	0.870276	0.248	0.176	1.44236e-42
KYNU	1.50426e-39	0.868558	0.132	0.129	2.73053e-35
EXOSC5	4.90657e-38	0.866991	0.164	0.151	8.90641e-34
MDN1	2.83562e-21	0.866187	0.117	0.088	5.14721e-17
ENSSSCG00000013453	4.15712e-42	0.864325	0.306	0.237	7.546e-38
SLC16A10	1.33099e-24	0.864226	0.114	0.126	2.41602e-20
PLAGL2	5.25817e-26	0.861047	0.126	0.088	9.54462e-22
MPHOSPH10	1.07809e-46	0.860691	0.229	0.168	1.95694e-42
ENSSSCG00000051710	1.08652e-34	0.858918	0.154	0.077	1.97225e-30
USP1	1.60337e-54	0.857973	0.462	0.335	2.91044e-50
KDM6B	1.18283e-38	0.857021	0.172	0.157	2.14708e-34
TM2D2	2.57186e-43	0.855153	0.275	0.267	4.66844e-39
KMT2B	4.0127e-20	0.85328	0.112	0.088	7.28386e-16
ENSSSCG00000048299	1.37271e-32	0.85253	0.105	0.115	2.49174e-28
INPP5B	1.11602e-32	0.85189	0.161	0.087	2.0258e-28
PRKCB	4.81141e-65	0.850503	0.418	0.339	8.73367e-61
ST6GALNAC4	6.00868e-71	0.847757	0.496	0.264	1.09069e-66
MED25	7.16768e-30	0.845083	0.109	0.107	1.30108e-25
ENSSSCG00000035738	2.87803e-43	0.84466	0.266	0.188	5.2242e-39
IRF5	5.77107e-38	0.844327	0.239	0.2	1.04756e-33
FAM78A	8.82775e-36	0.843455	0.209	0.13	1.60241e-31
KMT2E	9.98354e-72	0.843149	0.702	0.553	1.81221e-67
UMAD1	4.62833e-27	0.842702	0.148	0.119	8.40134e-23
RASGRP1	1.28001e-33	0.84204	0.195	0.1	2.32347e-29
RACK1	5.6815e-199	0.840927	0.985	0.932	1.03131e-194
PDCD1LG2	4.35811e-30	0.840251	0.161	0.153	7.91084e-26
FAM3C	1.05708e-43	0.838064	0.281	0.252	1.91882e-39
ADAM9	7.46564e-53	0.835552	0.294	0.288	1.35516e-48
SQLE	4.7324e-35	0.834268	0.246	0.154	8.59025e-31
CEP170	5.30687e-50	0.834251	0.351	0.292	9.63303e-46
NR4A1	5.37195e-27	0.833581	0.305	0.235	9.75116e-23
WASHC5	1.17534e-40	0.832185	0.195	0.172	2.13348e-36
FAM114A2	5.14705e-27	0.830425	0.141	0.107	9.34292e-23
ERBB3	1.1307e-132	0.828923	0.954	0.833	2.05244e-128
FBL	4.68359e-63	0.828705	0.452	0.35	8.50165e-59
BCAS4	8.4081e-33	0.827721	0.153	0.066	1.52624e-28
NUFIP1	2.99805e-25	0.827163	0.138	0.115	5.44207e-21
GRHPR	7.9752e-46	0.824897	0.14	0.143	1.44766e-41
RIPOR2	1.6756e-60	0.823514	0.381	0.188	3.04155e-56
ENSSSCG00000024974	9.95196e-246	0.82182	0.997	0.972	1.80648e-241
TTC14	7.73055e-51	0.821443	0.336	0.228	1.40325e-46
NPM1	5.3768e-118	0.820044	0.939	0.788	9.75997e-114
SGPL1	2.03517e-40	0.819206	0.126	0.144	3.69424e-36
RER1	1.24133e-57	0.816537	0.453	0.35	2.25327e-53
CCDC69	5.43843e-55	0.816096	0.317	0.164	9.87183e-51
ENSSSCG00000020830	6.44636e-180	0.814401	0.992	0.939	1.17014e-175
SNAPC2	1.30315e-28	0.81307	0.134	0.116	2.36548e-24
ENSSSCG00000029830	5.78459e-247	0.813016	0.995	0.976	1.05002e-242
THUMPD1	6.01979e-43	0.812236	0.293	0.23	1.09271e-38
ENSSSCG00000026430	7.63683e-65	0.807808	0.623	0.468	1.38624e-60
ENSSSCG00000016828	7.86113e-34	0.80638	0.205	0.169	1.42695e-29
GAR1	2.54101e-18	0.803228	0.113	0.097	4.61244e-14
PIK3CA	7.61096e-30	0.802017	0.115	0.116	1.38154e-25
ENSSSCG00000050989	9.79802e-20	0.797795	0.125	0.073	1.77854e-15
MTSS1	2.15531e-43	0.795955	0.253	0.23	3.91233e-39
TEX10	1.35072e-28	0.795135	0.117	0.091	2.45184e-24
WDR12	1.95699e-35	0.795048	0.191	0.157	3.55233e-31
PGAP1	1.12455e-26	0.794301	0.172	0.153	2.04129e-22
ENSSSCG00000025928	2.711e-212	0.794105	0.993	0.954	4.92102e-208
ENSSSCG00000030849	6.79485e-225	0.79398	0.993	0.988	1.2334e-220
STARD4	1.54835e-19	0.791281	0.13	0.093	2.81056e-15
TP53	4.83277e-25	0.787682	0.128	0.11	8.77245e-21
MAP4K4	4.23422e-38	0.786359	0.241	0.23	7.68596e-34
GLA	5.99314e-43	0.783729	0.369	0.325	1.08787e-38
RBM28	9.6197e-28	0.783566	0.136	0.117	1.74617e-23
ENSSSCG00000049962	8.01033e-30	0.782639	0.156	0.149	1.45404e-25
ZC3H13	1.39826e-40	0.782461	0.409	0.352	2.53813e-36
EXOSC3	1.20687e-27	0.781581	0.12	0.092	2.1907e-23
LDLRAD4	1.87476e-17	0.781542	0.103	0.051	3.40306e-13
MICU1	1.18225e-45	0.781039	0.219	0.144	2.14602e-41
SLAMF7	1.06089e-21	0.780052	0.206	0.113	1.92572e-17
IDI1	2.24601e-19	0.7792	0.166	0.13	4.07697e-15
SP110	9.18066e-53	0.778449	0.399	0.325	1.66647e-48
NOP56	8.52592e-50	0.777977	0.512	0.397	1.54763e-45
KLF11	3.14968e-31	0.776952	0.175	0.117	5.71729e-27
KDM4C	1.16137e-21	0.775662	0.118	0.08	2.10811e-17
PHF6	1.51508e-24	0.775397	0.215	0.176	2.75018e-20
ING3	9.48661e-28	0.774939	0.136	0.105	1.72201e-23
DNAJC10	1.97435e-45	0.774675	0.28	0.25	3.58384e-41
UTP15	3.03964e-25	0.772051	0.146	0.122	5.51755e-21
APEX1	2.04747e-35	0.770984	0.158	0.156	3.71657e-31
RFX5	6.59673e-23	0.769961	0.11	0.096	1.19744e-18
ERLEC1	3.90918e-53	0.769641	0.39	0.318	7.09594e-49
ENSSSCG00000039222	4.01853e-21	0.768817	0.388	0.32	7.29443e-17
EIF2AK3	4.08095e-20	0.768567	0.139	0.11	7.40774e-16
BABAM2	1.96263e-48	0.768222	0.205	0.191	3.56257e-44
SHISA5	1.29438e-40	0.767918	0.262	0.222	2.34957e-36
FAM214A	3.06973e-20	0.767582	0.172	0.127	5.57218e-16
ENSSSCG00000042464	2.25468e-40	0.766749	0.267	0.2	4.0927e-36
LPGAT1	8.8266e-46	0.76292	0.358	0.31	1.6022e-41
EEF1B2	2.18287e-122	0.761756	0.963	0.859	3.96235e-118
TCF4	2.06677e-35	0.760146	0.224	0.129	3.7516e-31
ENSSSCG00000027270	6.38151e-30	0.757921	0.159	0.14	1.15837e-25
ENSSSCG00000033786	1.31698e-50	0.757702	0.22	0.102	2.39057e-46
CYB5B	7.83605e-40	0.756823	0.249	0.22	1.4224e-35
FADD	2.01986e-40	0.756755	0.193	0.2	3.66645e-36
UTP6	2.69582e-25	0.756624	0.191	0.164	4.89346e-21
PHF5A	1.4463e-48	0.75375	0.397	0.332	2.62533e-44
SZRD1	4.10321e-54	0.752093	0.389	0.317	7.44815e-50
SIT1	2.81155e-66	0.751851	0.325	0.138	5.10353e-62
ITPR2	2.78182e-48	0.751771	0.339	0.297	5.04956e-44
RPP38	1.19712e-23	0.751548	0.109	0.094	2.17301e-19
MGAT2	5.49684e-38	0.749383	0.245	0.202	9.97786e-34
CD302	2.00806e-34	0.748497	0.143	0.14	3.64503e-30
PHTF2	1.90175e-31	0.748144	0.218	0.193	3.45206e-27
DNAJC2	2.02349e-38	0.746453	0.301	0.238	3.67305e-34
ENSSSCG00000046390	8.90555e-31	0.745622	0.197	0.11	1.61654e-26
NSUN2	5.04409e-22	0.745298	0.165	0.134	9.15603e-18
ENSSSCG00000033041	1.90883e-23	0.745086	0.167	0.119	3.4649e-19
ABT1	2.29208e-21	0.743574	0.119	0.09	4.16058e-17
NOB1	1.40358e-15	0.741169	0.113	0.095	2.54778e-11
SYNE3	7.07225e-26	0.741156	0.147	0.133	1.28376e-21
ABCC1	3.7491e-17	0.739969	0.111	0.094	6.80537e-13
DUSP4	2.56262e-43	0.73863	0.285	0.134	4.65167e-39
PRKD2	6.12221e-27	0.73828	0.156	0.085	1.1113e-22
PSPC1	4.87129e-54	0.73802	0.591	0.459	8.84236e-50
TPP2	1.30253e-32	0.737679	0.2	0.18	2.36436e-28
ENSSSCG00000015712	7.75687e-49	0.733735	0.419	0.312	1.40803e-44
ARHGAP15	2.09791e-60	0.733543	0.364	0.251	3.80812e-56
NOC3L	2.49871e-27	0.730564	0.17	0.131	4.53567e-23
ENSSSCG00000039740	1.02108e-50	0.729537	0.401	0.343	1.85347e-46
MILR1	5.17611e-11	0.726873	0.139	0.105	9.39568e-07
SMAP2	2.83487e-40	0.726368	0.502	0.436	5.14586e-36
FBXO7	1.10785e-29	0.725773	0.214	0.168	2.01096e-25
ENSSSCG00000028278	1.32113e-23	0.723822	0.136	0.096	2.39812e-19
CMAH	3.17955e-23	0.722509	0.172	0.097	5.77152e-19
MIS18BP1	4.76659e-36	0.719896	0.272	0.215	8.65231e-32
C16orf91	1.56831e-27	0.719863	0.169	0.146	2.8468e-23
SEC11C	1.49885e-50	0.717225	0.317	0.372	2.72072e-46
POP7	7.84039e-36	0.71368	0.271	0.233	1.42319e-31
SLC66A3	4.31185e-25	0.712381	0.192	0.165	7.82687e-21
ENSSSCG00000038260	1.89792e-23	0.711388	0.151	0.105	3.44511e-19
LTO1	1.35252e-32	0.711088	0.214	0.188	2.45509e-28
GPSM3	3.9137e-32	0.70921	0.223	0.159	7.10415e-28
ARHGAP4	2.41852e-30	0.70913	0.265	0.159	4.39009e-26
NUDT3	3.84944e-203	0.707831	0.994	0.972	6.9875e-199
WDFY2	1.21504e-27	0.707541	0.141	0.131	2.20554e-23
ACAT2	1.52644e-16	0.706721	0.139	0.13	2.7708e-12
ENSSSCG00000033019	5.4005e-139	0.705077	0.988	0.933	9.80299e-135
CCNB1IP1	3.01066e-26	0.704566	0.223	0.161	5.46495e-22
ENSSSCG00000035037	2.86575e-45	0.704148	0.296	0.266	5.20192e-41
ENSSSCG00000017165	2.53049e-18	0.701278	0.105	0.075	4.59335e-14
ENSSSCG00000011272	4.63887e-172	0.698604	0.993	0.962	8.42048e-168
EBNA1BP2	1.51921e-40	0.697787	0.204	0.204	2.75767e-36
NCF4	2.9427e-35	0.697564	0.415	0.341	5.34158e-31
YPEL3	1.12636e-50	0.69475	0.496	0.387	2.04457e-46
FAM76A	3.75963e-49	0.694648	0.368	0.303	6.82448e-45
KLHL15	2.54643e-24	0.694157	0.21	0.179	4.62229e-20
GTF2H1	1.62428e-41	0.694099	0.222	0.197	2.94839e-37
RANBP6	8.74139e-34	0.694023	0.214	0.155	1.58674e-29
ENSSSCG00000015730	1.00009e-48	0.693174	0.429	0.368	1.81536e-44
RRN3	8.07489e-23	0.692436	0.113	0.105	1.46575e-18
RGS2	3.43349e-31	0.69122	0.404	0.25	6.23247e-27
DUSP22	4.64196e-16	0.69093	0.15	0.113	8.42608e-12
OSBPL9	1.31126e-34	0.690737	0.265	0.229	2.38019e-30
MTPN	3.59242e-22	0.689925	0.139	0.124	6.52095e-18
YLPM1	1.60135e-29	0.689582	0.171	0.146	2.90677e-25
ARL6IP5	4.37224e-63	0.689077	0.439	0.352	7.93648e-59
PECR	3.90388e-31	0.68459	0.094	0.107	7.08632e-27
GLYR1	3.92233e-23	0.683327	0.136	0.114	7.11982e-19
ENSSSCG00000049862	4.05904e-39	0.680652	0.216	0.124	7.36797e-35
MTMR14	1.13168e-23	0.680644	0.179	0.152	2.05422e-19
PPM1K	1.43823e-38	0.679339	0.261	0.15	2.61067e-34
TCEA1	1.68116e-36	0.676295	0.613	0.52	3.05164e-32
POP4	1.37559e-16	0.674348	0.114	0.098	2.49698e-12
ENSSSCG00000013889	7.66731e-156	0.673554	0.995	0.977	1.39177e-151
SAMSN1	9.74884e-46	0.673044	0.382	0.224	1.76961e-41
ZNF16	1.39233e-25	0.67173	0.103	0.099	2.52736e-21
P2RY10	2.53364e-19	0.66992	0.117	0.059	4.59906e-15
RYBP	3.22194e-43	0.669492	0.466	0.409	5.84846e-39
ENSSSCG00000004261	1.49139e-16	0.669277	0.115	0.088	2.70716e-12
HTT	8.21721e-29	0.668193	0.176	0.147	1.49159e-24
PAFAH2	2.63835e-16	0.668148	0.118	0.089	4.78914e-12
SPCS1	8.47434e-39	0.668076	0.539	0.559	1.53826e-34
EIF2B5	1.64812e-29	0.66697	0.131	0.131	2.99166e-25
ENSSSCG00000033697	2.36143e-137	0.665097	0.996	0.96	4.28647e-133
ENSSSCG00000038506	3.35307e-37	0.662289	0.487	0.443	6.08649e-33
KANSL2	9.79664e-22	0.66149	0.124	0.094	1.77829e-17
NCOA3	1.87288e-36	0.661073	0.266	0.246	3.39966e-32
CD37	8.02085e-61	0.660845	0.473	0.355	1.45595e-56
YIPF5	2.71979e-36	0.656444	0.225	0.188	4.93696e-32
EIF1B	1.37515e-50	0.656374	0.564	0.471	2.49616e-46
ENSSSCG00000025940	1.03568e-43	0.655096	0.223	0.233	1.87997e-39
TMX4	1.20833e-37	0.653902	0.321	0.32	2.19336e-33
DENND2C	9.946e-42	0.653288	0.484	0.417	1.8054e-37
DDX50	2.89304e-18	0.652614	0.125	0.096	5.25145e-14
IMPA1	1.78915e-24	0.649169	0.116	0.106	3.24767e-20
PRDX4	4.79144e-46	0.648965	0.337	0.379	8.69742e-42
CSTF3	2.25827e-17	0.646963	0.114	0.107	4.09921e-13
DPH1	1.52951e-21	0.643633	0.105	0.092	2.77637e-17
NUAK2	5.91891e-18	0.642959	0.146	0.079	1.0744e-13
RSL1D1	1.01015e-46	0.64174	0.414	0.336	1.83362e-42
ENSSSCG00000045735	5.51869e-57	0.641725	0.567	0.452	1.00175e-52
HMGCR	2.86574e-13	0.641645	0.117	0.085	5.20189e-09
NFKBIE	2.22341e-23	0.639131	0.144	0.137	4.03594e-19
PXK	1.64266e-27	0.636409	0.191	0.18	2.98176e-23
ABCE1	1.40162e-34	0.634594	0.239	0.211	2.54422e-30
SLC7A1	1.4696e-22	0.6344	0.104	0.108	2.66761e-18
ZBTB24	4.68289e-26	0.634168	0.122	0.097	8.50038e-22
EIF3M	1.15538e-48	0.632893	0.645	0.522	2.09725e-44
COMMD5	4.4965e-39	0.632333	0.175	0.171	8.16204e-35
THRAP3	7.19949e-57	0.628576	0.658	0.545	1.30685e-52
ENSSSCG00000033497	1.14918e-42	0.627661	0.271	0.24	2.086e-38
TAF1D	7.69273e-58	0.627435	0.755	0.617	1.39638e-53
DIS3	1.04759e-25	0.626043	0.159	0.143	1.90158e-21
MOSPD3	5.34736e-30	0.626029	0.192	0.161	9.70653e-26
MNAT1	9.39497e-33	0.625355	0.147	0.142	1.70537e-28
RBM19	3.62761e-24	0.624735	0.121	0.124	6.58484e-20
TBL1XR1	8.87198e-32	0.622193	0.168	0.147	1.61044e-27
UBN1	2.19888e-46	0.619966	0.47	0.392	3.99141e-42
ENSSSCG00000010084	1.97631e-19	0.617776	0.116	0.14	3.58741e-15
TRMO	6.10941e-24	0.616978	0.147	0.097	1.10898e-19
MZT1	5.4542e-23	0.615473	0.131	0.125	9.90046e-19
SPRTN	7.03278e-18	0.614635	0.134	0.124	1.27659e-13
GNL2	4.47273e-25	0.614422	0.114	0.123	8.11889e-21
LIN37	9.59298e-28	0.613923	0.158	0.138	1.74132e-23
BRAF	2.03231e-23	0.613716	0.16	0.116	3.68906e-19
GTPBP1	2.99827e-18	0.613149	0.111	0.084	5.44246e-14
CLCN3	6.90398e-22	0.613047	0.14	0.114	1.25321e-17
BMS1	2.90707e-28	0.611812	0.179	0.173	5.27691e-24
ENSSSCG00000044841	3.11149e-27	0.611792	0.215	0.166	5.64797e-23
NVL	1.53788e-24	0.611354	0.15	0.132	2.79155e-20
ZDHHC20	6.98789e-43	0.609007	0.351	0.338	1.26844e-38
GORAB	1.37384e-16	0.608826	0.112	0.077	2.4938e-12
TBL3	6.92904e-24	0.607263	0.116	0.118	1.25776e-19
EIF2S1	8.34169e-33	0.607085	0.178	0.177	1.51418e-28
ENSSSCG00000011952	3.2965e-111	0.603293	0.987	0.937	5.98381e-107
HSP90AB1	3.78925e-76	0.602862	0.965	0.864	6.87824e-72
TRMT6	4.95102e-23	0.601138	0.159	0.145	8.9871e-19

## Sheet: C3-FLT3-cDC
	p_val	avg_log2FC	pct.1	pct.2	p_val_adj		Canonical markers- FLT3pos conventional DCs
ENSSSCG00000026043	3.00295e-248	6.80125	0.355	0.008	5.45096e-244		FLT3
AREG	0	5.76912	0.671	0.032	0		XCR1
PLBD1	0	5.39103	0.549	0.028	0		FCERIA
FCER1A	3.99162e-116	5.16838	0.207	0.01	7.2456e-112		FCER1G
G0S2	7.71932e-133	4.72454	0.225	0.01	1.40121e-128		PKIB
PTI	2.95285e-75	4.55531	0.109	0.001	5.36002e-71		CLEC7A
MS4A2	0	4.54854	0.629	0.041	0		CD86
XCR1	7.86618e-71	4.52122	0.12	0.014	1.42787e-66		BATF3
SDS	2.71405e-115	4.31897	0.22	0.012	4.92655e-111
IL1R2	3.6864e-56	4.26315	0.113	0.007	6.69155e-52
ENSSSCG00000003272	1.06657e-130	4.22349	0.215	0.007	1.93604e-126
ENSSSCG00000033952	4.21018e-281	4.15603	0.598	0.071	7.64232e-277
ENSSSCG00000034469	2.61598e-166	4.03587	0.322	0.019	4.74853e-162
TIMP1	0	4.01482	0.841	0.185	0
NRG1	1.78008e-75	3.89173	0.122	0.003	3.2312e-71
TIFAB	4.88172e-127	3.8567	0.268	0.019	8.8613e-123
THBS1	2.42273e-129	3.81366	0.338	0.058	4.39774e-125
ENSSSCG00000043838	3.88322e-61	3.80432	0.123	0.007	7.04883e-57
SLAMF9	3.14088e-58	3.71402	0.114	0.007	5.70132e-54
ENSSSCG00000044695	8.761e-89	3.69776	0.182	0.011	1.5903e-84
ENSSSCG00000051406	4.33374e-120	3.64345	0.237	0.016	7.86661e-116
SNAI1	2.7625e-104	3.61087	0.24	0.025	5.01448e-100
TBXAS1	1.08257e-167	3.48748	0.383	0.048	1.96508e-163
ENSSSCG00000039214	4.45233e-179	3.47604	0.536	0.113	8.08188e-175
RNF121	7.50072e-156	3.46147	0.474	0.101	1.36153e-151
FLT3	3.30925e-57	3.41786	0.119	0.007	6.00695e-53
PGLYRP1	1.80393e-80	3.40413	0.129	0.005	3.2745e-76
SLC7A11	5.91594e-122	3.3827	0.306	0.036	1.07386e-117
F13A1	3.04558e-180	3.37946	0.436	0.05	5.52834e-176
KIT	1.565e-60	3.25607	0.159	0.016	2.84079e-56
PLEKHA5	5.06901e-74	3.24943	0.205	0.027	9.20127e-70
ENSSSCG00000025644	1.07462e-97	3.22841	0.315	0.053	1.95065e-93
PYCARD	1.22528280168629e-321	3.19749	0.725	0.116	2.22413334162096e-317
ENSSSCG00000051028	9.06072e-52	3.09743	0.126	0.014	1.6447e-47
ENSSSCG00000026653	1.40067e-266	3.04348	0.634	0.113	2.5425e-262
KCNQ1	1.61149e-62	3.03578	0.114	0.007	2.92517e-58
ENSSSCG00000003236	8.11188e-187	3.02074	0.505	0.082	1.47247e-182
ENSSSCG00000051757	1.82285e-58	2.96242	0.185	0.056	3.30883e-54
EREG	4.36296e-59	2.89241	0.17	0.021	7.91965e-55
ENSSSCG00000029231	5.91769e-124	2.86409	0.342	0.052	1.07418e-119
VCAN	5.95155e-141	2.86337	0.476	0.139	1.08032e-136
CLEC5A	7.36882e-55	2.86203	0.159	0.029	1.33759e-50
RAB7B	9.64062e-120	2.74733	0.34	0.094	1.74997e-115
CYP2S1	7.2893e-53	2.72693	0.144	0.019	1.32315e-48
HBEGF	3.47856e-247	2.7266	0.775	0.269	6.31428e-243
ENSSSCG00000041542	1.40517e-44	2.71962	0.13	0.021	2.55067e-40
NINJ1	3.06253e-129	2.64935	0.399	0.068	5.5591e-125
ENSSSCG00000032135	1.94233e-219	2.64753	0.66	0.181	3.52572e-215
CD300C	2.63402e-178	2.61543	0.594	0.191	4.78127e-174
CD86	2.3041e-269	2.61272	0.803	0.266	4.18241e-265
ENSSSCG00000031916	3.33126e-46	2.59201	0.152	0.022	6.04689e-42
TIAM1	1.72662e-89	2.59126	0.25	0.04	3.13416e-85
ADAM8	1.60723e-103	2.57928	0.28	0.039	2.91744e-99
AP1S3	1.17338e-69	2.57719	0.215	0.046	2.12992e-65
FAM20C	2.58025e-75	2.57305	0.243	0.071	4.68367e-71
CXCL14	5.59655e-53	2.57106	0.232	0.056	1.01588e-48
ENSSSCG00000032594	7.23704e-44	2.56862	0.212	0.072	1.31367e-39
SLC2A6	5.66935e-49	2.56532	0.162	0.025	1.0291e-44
NAV1	3.90046e-135	2.55936	0.328	0.042	7.08011e-131
F5	3.45696e-52	2.54232	0.119	0.011	6.27508e-48
BATF3	1.12092e-53	2.52166	0.223	0.07	2.03469e-49
NPR3	1.48104e-69	2.50786	0.203	0.035	2.68838e-65
ADAMTSL4	1.51973e-45	2.4789	0.149	0.035	2.75862e-41
SERPINB1	7.46664e-293	2.46104	0.841	0.309	1.35534e-288
EDDM3B	1.01172e-113	2.44693	0.422	0.125	1.83647e-109
ENSSSCG00000029414	4.52962e-143	2.43426	0.578	0.224	8.22217e-139
ENSSSCG00000044984	4.13702e-130	2.42972	0.442	0.091	7.50951e-126
CHPT1	3.04481e-149	2.42971	0.511	0.181	5.52694e-145
C19orf38	1.50132e-129	2.41446	0.443	0.144	2.72519e-125
SULT1A3	2.03485e-75	2.39792	0.24	0.039	3.69367e-71
C15orf48	2.55646e-191	2.39035	0.622	0.127	4.64049e-187
FCRLA	4.72403e-30	2.38872	0.133	0.033	8.57506e-26
ENSSSCG00000008981	4.08234e-37	2.30481	0.117	0.019	7.41026e-33
IRAK2	1.74303e-136	2.30231	0.454	0.088	3.16394e-132
IL18	4.18099e-68	2.27996	0.298	0.129	7.58933e-64
GAS2L3	3.65546e-33	2.27793	0.119	0.027	6.63538e-29
GPR137B	1.3326e-170	2.27046	0.664	0.224	2.41893e-166
CASP1	3.85844e-159	2.26314	0.629	0.205	7.00384e-155
FMNL2	7.01376e-28	2.25771	0.126	0.028	1.27314e-23
MILR1	1.92287e-133	2.25361	0.449	0.086	3.49039e-129
RP2	1.36122e-126	2.25309	0.491	0.133	2.47088e-122
NLRP3	1.75277e-81	2.2471	0.401	0.154	3.18163e-77
SERPINB10	7.74959e-70	2.24145	0.288	0.094	1.40671e-65
U1.8	1.98206e-33	2.2402	0.122	0.026	3.59784e-29
PAPSS2	1.09194e-31	2.23155	0.107	0.017	1.98209e-27
IFITM3	1.2865e-249	2.22135	0.858	0.493	2.33525e-245
ENSSSCG00000022246	3.86954e-185	2.20585	0.727	0.26	7.02399e-181
RGS18	1.19247e-105	2.18902	0.375	0.077	2.16458e-101
AQP3	1.60441e-25	2.17812	0.179	0.073	2.91232e-21
NOD2	1.22367e-42	2.17647	0.149	0.053	2.22121e-38
TPMT	3.75583e-40	2.17311	0.152	0.049	6.81758e-36
ENSSSCG00000022258	1.93803e-41	2.15156	0.203	0.055	3.51792e-37
DHRS9	8.19966e-104	2.1446	0.346	0.065	1.4884e-99
SLC16A3	4.08548e-84	2.14026	0.196	0.024	7.41596e-80
NOCT	3.2406e-30	2.11438	0.144	0.038	5.88235e-26
PRRG4	5.12666e-136	2.10633	0.478	0.108	9.3059e-132
SPSB1	1.13246e-53	2.10075	0.197	0.042	2.05565e-49
ENSSSCG00000036669	1.91027e-36	2.09488	0.124	0.026	3.46752e-32
PLAUR	5.08739e-125	2.07549	0.559	0.188	9.23462e-121
TGFBI	3.66224e-248	2.06908	0.658	0.111	6.64771e-244
PLCB2	2.94963e-67	2.06781	0.289	0.088	5.35418e-63
RELT	6.841e-37	2.06405	0.182	0.055	1.24178e-32
ENSSSCG00000039175	6.76017e-122	2.06074	0.499	0.144	1.22711e-117
AMPD3	1.04442e-63	2.02614	0.278	0.082	1.89582e-59
S1PR2	4.32475e-83	2.02143	0.295	0.058	7.85029e-79
ENSSSCG00000027665	2.59498e-66	2.01038	0.29	0.115	4.71041e-62
ENSSSCG00000042343	9.1692e-68	1.9958	0.29	0.075	1.66439e-63
EBI3	5.19767e-26	1.98128	0.119	0.028	9.4348e-22
ENSSSCG00000007181	3.58236e-64	1.97453	0.293	0.119	6.50269e-60
FAM102B	1.11731e-82	1.9713	0.378	0.129	2.02815e-78
DENND11	4.2108e-22	1.96586	0.103	0.028	7.64344e-18
SESN2	3.68353e-42	1.95745	0.134	0.027	6.68634e-38
S100A6	6.65202e-171	1.94845	0.86	0.403	1.20747e-166
NOTCH2	6.27663e-143	1.94383	0.665	0.27	1.13933e-138
ENSSSCG00000034555	9.54023e-113	1.93003	0.634	0.27	1.73174e-108
CIDEB	1.55459e-34	1.92982	0.139	0.041	2.82188e-30
RAMP1	4.98999e-58	1.92055	0.213	0.041	9.05783e-54
PLXNC1	9.82404e-144	1.91709	0.71	0.291	1.78326e-139
SPECC1	1.94499e-48	1.91572	0.153	0.026	3.53055e-44
PKIB	7.66717e-57	1.91497	0.275	0.104	1.39174e-52
ENSSSCG00000037426	4.09579e-79	1.91306	0.405	0.155	7.43467e-75
RNF149	2.71811e-184	1.90915	0.84	0.406	4.93391e-180
OLFM1	9.17757e-60	1.90422	0.322	0.14	1.66591e-55
MBOAT7	7.58372e-67	1.88404	0.313	0.098	1.3766e-62
IRF5	2.69381e-116	1.86767	0.544	0.181	4.8898e-112
FZD5	3.83237e-45	1.86516	0.227	0.064	6.95653e-41
ADA2	9.64826e-102	1.86171	0.505	0.18	1.75135e-97
GFOD1	1.43318e-48	1.85786	0.166	0.031	2.60151e-44
PHACTR1	4.08636e-219	1.84508	0.83	0.318	7.41756e-215
TLR2	2.99432e-71	1.84241	0.452	0.2	5.43529e-67
EMILIN2	1.05359e-143	1.83939	0.745	0.299	1.91248e-139
ARRDC4	2.10115e-28	1.83574	0.185	0.097	3.81401e-24
PRSS55	9.84983e-48	1.82806	0.245	0.084	1.78794e-43
TPST1	4.2097e-45	1.82785	0.225	0.076	7.64145e-41
ENSSSCG00000051365	5.25322e-69	1.82339	0.272	0.059	9.53565e-65
IRS2	3.80313e-100	1.81995	0.591	0.288	6.90343e-96
ALOX5AP	7.6174e-109	1.81811	0.632	0.251	1.38271e-104
VEGFA	1.69359e-61	1.81736	0.343	0.119	3.07421e-57
ENSSSCG00000045746	1.05821e-15	1.80921	0.103	0.038	1.92086e-11
ENSSSCG00000041738	1.4661e-78	1.80526	0.475	0.216	2.66127e-74
NFIL3	2.4903e-86	1.80096	0.525	0.234	4.52039e-82
CRYBG1	5.8317e-77	1.80007	0.345	0.099	1.05857e-72
SELL	6.50073e-83	1.79301	0.33	0.073	1.18001e-78
ENSSSCG00000042223	9.98883e-92	1.78575	0.399	0.114	1.81317e-87
TLR8	2.06403e-62	1.77934	0.381	0.161	3.74662e-58
RARA	9.97586e-111	1.76795	0.575	0.214	1.81082e-106
TREM1	9.50148e-27	1.75963	0.137	0.09	1.72471e-22
ENSSSCG00000041504	1.55992e-41	1.75817	0.133	0.024	2.83157e-37
IL1RAP	4.84704e-25	1.75695	0.16	0.069	8.79834e-21
ECM1	1.73748e-120	1.74138	0.672	0.255	3.15387e-116
SGK3	1.50036e-29	1.73487	0.196	0.078	2.72345e-25
TYROBP	0	1.73208	0.97	0.417	0
CSF2RB	7.53514e-142	1.7214	0.76	0.305	1.36778e-137
CSF3R	1.82754e-43	1.71948	0.258	0.153	3.31736e-39
SOAT1	6.20142e-26	1.71836	0.149	0.068	1.12568e-21
NAV3	3.43894e-26	1.71736	0.156	0.071	6.24237e-22
KIAA0513	1.89481e-41	1.71694	0.243	0.107	3.43945e-37
CIITA	3.37617e-49	1.71567	0.323	0.127	6.12842e-45
ENSSSCG00000047832	6.38483e-107	1.71456	0.499	0.147	1.15897e-102
AIF1	1.13157e-246	1.70934	0.943	0.36	2.05402e-242
ENSSSCG00000049092	2.22802e-53	1.70843	0.295	0.099	4.04431e-49
ENSSSCG00000022773	7.10487e-67	1.7082	0.325	0.101	1.28968e-62
VASH1	1.20897e-24	1.70751	0.126	0.04	2.19452e-20
CADM1	3.70383e-46	1.70581	0.306	0.098	6.72319e-42
DENND4A	4.312e-96	1.7039	0.567	0.243	7.82715e-92
WARS1	6.95605e-60	1.69949	0.32	0.117	1.26266e-55
CST3	1.06586e-170	1.68879	0.963	0.576	1.93475e-166
CXCL10	1.02759e-21	1.67578	0.152	0.05	1.86529e-17
SP3	5.67662e-93	1.67424	0.577	0.266	1.03042e-88
IL13RA1	9.66805e-89	1.66274	0.482	0.191	1.75494e-84
ODC1	3.03459e-142	1.65809	0.838	0.531	5.50839e-138
MXD1	1.1017e-48	1.64763	0.369	0.157	1.99981e-44
TSPAN33	2.98983e-32	1.63829	0.167	0.044	5.42714e-28
RASGRP4	1.69897e-20	1.61427	0.13	0.055	3.08396e-16
ENSSSCG00000021146	1.0441e-40	1.60516	0.15	0.032	1.89525e-36
KDM6B	1.28901e-57	1.60261	0.386	0.143	2.33981e-53
CDKN1C	2.78148e-11	1.60062	0.126	0.054	5.04893e-07
ENSSSCG00000032626	3.74832e-89	1.57357	0.375	0.11	6.80396e-85
ENSSSCG00000050466	8.5333e-24	1.57017	0.15	0.069	1.54896e-19
OSBPL2	1.12494e-34	1.56214	0.196	0.076	2.04198e-30
LYN	1.33475e-131	1.56206	0.727	0.317	2.42283e-127
CHSY1	1.74891e-84	1.55842	0.445	0.155	3.17463e-80
RAB32	4.30054e-63	1.55381	0.471	0.234	7.80634e-59
METRNL	5.19394e-171	1.5499	0.834	0.358	9.42803e-167
THEMIS2	3.86028e-49	1.54944	0.378	0.184	7.00718e-45
ENSSSCG00000048333	1.06266e-32	1.54551	0.308	0.171	1.92894e-28
FES	1.78154e-38	1.54118	0.283	0.122	3.23385e-34
SLC49A4	2.52558e-17	1.53686	0.132	0.056	4.58442e-13
ENSSSCG00000041612	5.89362e-116	1.53429	0.761	0.397	1.06981e-111
ENSSSCG00000034284	7.90353e-59	1.5337	0.265	0.07	1.43465e-54
MCUB	1.77491e-52	1.53187	0.345	0.164	3.22181e-48
ENSSSCG00000017164	1.78713e-170	1.53139	0.887	0.373	3.24401e-166
MX1	7.30942e-62	1.53105	0.386	0.152	1.32681e-57
ENSSSCG00000040016	7.04168e-73	1.5305	0.425	0.162	1.27821e-68
NR4A3	7.24699e-126	1.53014	0.637	0.206	1.31547e-121
GNG10	2.21918e-157	1.52527	0.94	0.564	4.02826e-153
PPA1	1.26217e-58	1.52406	0.568	0.337	2.2911e-54
HLA-DRA	4.78027e-118	1.51706	0.96	0.823	8.67715e-114
CDKN1A	1.72825e-148	1.51207	0.742	0.296	3.13713e-144
VIM	4.43509e-194	1.49653	0.961	0.674	8.05057e-190
AKR7A2	1.33917e-57	1.49546	0.431	0.212	2.43085e-53
ABCA9	5.88521e-22	1.49405	0.133	0.039	1.06828e-17
NAMPT	6.99873e-108	1.48555	0.688	0.31	1.27041e-103
CCR2	4.24781e-49	1.48419	0.249	0.08	7.71062e-45
GALNT3	3.11274e-40	1.48284	0.133	0.028	5.65024e-36
ETV6	3.96732e-49	1.48101	0.275	0.103	7.20149e-45
FAM110A	2.99266e-38	1.47581	0.172	0.045	5.43228e-34
ARHGAP22	8.38116e-36	1.47413	0.143	0.037	1.52135e-31
FGD2	6.51921e-58	1.4687	0.32	0.108	1.18337e-53
ENSSSCG00000021576	5.75178e-189	1.4681	0.884	0.391	1.04406e-184
ENSSSCG00000042328	3.13088e-37	1.46763	0.362	0.203	5.68317e-33
RUNX1	2.83164e-109	1.46082	0.75	0.359	5.13999e-105
DCUN1D3	1.32436e-28	1.45874	0.173	0.067	2.40397e-24
MFSD14A	2.94228e-64	1.45576	0.322	0.113	5.34083e-60
RAB31	1.92727e-55	1.45369	0.369	0.167	3.49837e-51
MYOF	1.05961e-55	1.45066	0.386	0.175	1.92341e-51
PTAFR	2.65609e-30	1.44617	0.137	0.043	4.82134e-26
MAP4K4	1.09911e-54	1.44006	0.441	0.217	1.9951e-50
TSPAN13	1.24201e-80	1.4392	0.525	0.225	2.2545e-76
MACROH2A1	1.10694e-115	1.43783	0.68	0.316	2.00932e-111
TOR3A	1.61768e-31	1.43371	0.172	0.067	2.93642e-27
ELL2	8.83559e-68	1.42861	0.504	0.24	1.60384e-63
SLC11A1	7.13586e-41	1.42613	0.352	0.181	1.2953e-36
FAH	4.25108e-28	1.4243	0.142	0.062	7.71656e-24
HACD4	1.91421e-56	1.42116	0.448	0.217	3.47468e-52
IRF7	8.77348e-44	1.42112	0.318	0.128	1.59256e-39
GALK1	4.01069e-61	1.42066	0.403	0.187	7.2802e-57
LAP3	7.52046e-74	1.41998	0.597	0.304	1.36511e-69
P2RY1	8.06614e-21	1.41795	0.117	0.06	1.46417e-16
ENSSSCG00000042851	1.46666e-26	1.41451	0.146	0.047	2.66228e-22
ADAP2	6.83502e-35	1.41417	0.245	0.101	1.24069e-30
ENSSSCG00000022236	8.43727e-189	1.41186	0.927	0.39	1.53153e-184
IRAK3	7.17404e-41	1.41166	0.209	0.063	1.30223e-36
DYNC1I1	1.24756e-28	1.40565	0.17	0.088	2.26457e-24
APLF	1.75468e-25	1.40539	0.19	0.075	3.18509e-21
NQO2	3.30713e-31	1.40208	0.173	0.074	6.00311e-27
IFIT2	4.93553e-31	1.39313	0.177	0.059	8.95897e-27
EHD4	3.18014e-30	1.39202	0.19	0.073	5.77259e-26
UBTD2	3.85248e-23	1.39125	0.197	0.108	6.99303e-19
CD14	5.12068e-39	1.3899	0.465	0.252	9.29505e-35
WLS	1.27551e-20	1.38884	0.122	0.045	2.3153e-16
PLAU	7.64701e-25	1.38309	0.173	0.06	1.38808e-20
FAM49A	8.80947e-99	1.37915	0.399	0.11	1.5991e-94
IRF8	5.24337e-71	1.37908	0.611	0.32	9.51776e-67
ENSSSCG00000014565	1.76046e-161	1.37509	0.923	0.781	3.19558e-157
CSF1R	1.77034e-140	1.37346	0.687	0.269	3.21351e-136
PIK3CB	1.09793e-26	1.37225	0.203	0.102	1.99296e-22
LGALS1	5.01284e-114	1.37155	0.884	0.536	9.09931e-110
ENSSSCG00000047713	9.89152e-25	1.371	0.136	0.04	1.79551e-20
TNS3	5.65526e-32	1.36914	0.192	0.061	1.02654e-27
PIK3CG	5.87048e-45	1.36482	0.283	0.109	1.06561e-40
SIPA1L1	1.56303e-63	1.36474	0.252	0.065	2.83721e-59
ZNF251	1.72811e-27	1.36182	0.197	0.087	3.13686e-23
ENSSSCG00000051282	5.38918e-37	1.36042	0.13	0.027	9.78244e-33
GNB4	5.2822e-47	1.3567	0.353	0.162	9.58826e-43
ENSSSCG00000028461	1.26613e-56	1.35595	0.501	0.245	2.29828e-52
KYNU	2.73669e-44	1.35553	0.279	0.119	4.96764e-40
RGS10	3.61775e-67	1.35124	0.562	0.27	6.56694e-63
ADAP1	8.91967e-26	1.35119	0.142	0.07	1.6191e-21
MSRB1	2.52685e-39	1.35051	0.316	0.15	4.58674e-35
BCL2A1	8.31311e-92	1.34643	0.833	0.512	1.509e-87
ENSSSCG00000044913	1.45978e-68	1.34471	0.635	0.324	2.64979e-64
KLHL8	6.79782e-73	1.33778	0.303	0.078	1.23394e-68
TLR6	1.45729e-16	1.33571	0.113	0.038	2.64527e-12
ANTXR2	1.75125e-55	1.33413	0.292	0.1	3.17886e-51
SLC39A11	1.35573e-26	1.33099	0.123	0.04	2.46092e-22
ENSSSCG00000045169	2.21994e-19	1.32906	0.153	0.077	4.02963e-15
KCNA3	5.24375e-30	1.32771	0.223	0.081	9.51846e-26
UNC93B1	1.92542e-48	1.32618	0.371	0.179	3.49502e-44
CREB5	1.6196e-39	1.32304	0.217	0.069	2.93991e-35
RPS6KA4	1.65924e-21	1.31968	0.136	0.056	3.01185e-17
ENSSSCG00000045928	1.39557e-23	1.31901	0.112	0.032	2.53325e-19
ENSSSCG00000033010	2.22563e-60	1.31297	0.567	0.287	4.03996e-56
ENSSSCG00000041966	3.59693e-55	1.31204	0.445	0.208	6.52915e-51
S100A4	3.11496e-127	1.31086	0.818	0.379	5.65427e-123
CYTH4	2.21896e-59	1.31033	0.395	0.157	4.02785e-55
PIR	1.3837e-33	1.30784	0.156	0.055	2.51168e-29
THBS2	1.35825e-26	1.30468	0.159	0.056	2.46549e-22
GIMAP4	1.83483e-84	1.30176	0.767	0.45	3.33057e-80
CXCL2	4.62547e-36	1.29769	0.589	0.344	8.39615e-32
ACER3	2.14145e-51	1.29736	0.505	0.273	3.88715e-47
ENSSSCG00000030300	8.72542e-100	1.29386	0.535	0.167	1.58384e-95
RAC1	2.91415e-172	1.29376	0.937	0.591	5.28976e-168
BAIAP2	5.04503e-23	1.29242	0.213	0.096	9.15774e-19
TNFRSF21	5.9415e-42	1.29211	0.295	0.137	1.0785e-37
SCARB1	7.15049e-27	1.2911	0.226	0.091	1.29796e-22
KMO	2.78381e-24	1.28999	0.179	0.084	5.05316e-20
AP2S1	2.52926e-104	1.28799	0.791	0.445	4.59111e-100
SLA-DMB	1.36648e-147	1.28408	0.903	0.499	2.48044e-143
SH2B3	4.97338e-35	1.28331	0.27	0.116	9.02769e-31
ENSSSCG00000001455	1.92076e-68	1.28055	0.951	0.833	3.48657e-64
ITPK1	1.26537e-23	1.27451	0.197	0.093	2.2969e-19
BCL6	2.42771e-19	1.27417	0.16	0.073	4.40678e-15
ENSSSCG00000006928	1.37733e-107	1.27121	0.753	0.386	2.50014e-103
FBXO39	2.84663e-37	1.26721	0.259	0.109	5.1672e-33
OAS2	9.45002e-31	1.2639	0.222	0.09	1.71537e-26
SLAMF8	2.67144e-21	1.26261	0.177	0.097	4.8492e-17
BLVRA	4.838e-37	1.26231	0.299	0.155	8.78193e-33
NAGK	6.12483e-44	1.26147	0.442	0.244	1.11178e-39
ATF5	1.81878e-24	1.25935	0.245	0.136	3.30144e-20
HDAC9	2.3376e-15	1.25913	0.142	0.058	4.24322e-11
SLC49A3	1.47778e-41	1.25396	0.361	0.193	2.68247e-37
BMP2K	5.87845e-47	1.2514	0.378	0.189	1.06706e-42
LRRK2	2.25354e-52	1.24959	0.522	0.258	4.09062e-48
ENSSSCG00000033909	3.94522e-133	1.24472	0.946	0.743	7.16136e-129
ENSSSCG00000001850	6.31118e-40	1.24386	0.245	0.113	1.1456e-35
ARHGAP6	1.00579e-64	1.24332	0.245	0.062	1.82571e-60
VSIR	9.12447e-45	1.23955	0.32	0.132	1.65627e-40
SLA-DQB1	2.11565e-77	1.23712	0.966	0.815	3.84033e-73
ENSSSCG00000009240	1.4535e-78	1.23659	0.621	0.295	2.6384e-74
FGL2	1.02959e-171	1.23511	0.745	0.245	1.86891e-167
HELB	4.22801e-27	1.23491	0.129	0.037	7.67469e-23
PDE4A	1.51745e-22	1.22668	0.113	0.036	2.75448e-18
PLEK	5.6734e-80	1.2257	0.775	0.444	1.02984e-75
NFKBIE	2.45791e-37	1.22565	0.278	0.128	4.4616e-33
SNX3	1.76846e-50	1.22221	0.655	0.421	3.21012e-46
MAP3K8	4.47942e-57	1.22136	0.651	0.376	8.13105e-53
COL18A1	4.17709e-62	1.22095	0.183	0.036	7.58226e-58
HERC5	4.8398e-33	1.22043	0.249	0.102	8.78521e-29
ENSSSCG00000006452	1.31863e-96	1.21935	0.346	0.084	2.39357e-92
ENSSSCG00000006350	2.7455e-39	1.21308	0.413	0.223	4.98363e-35
C1orf21	1.10867e-41	1.21279	0.233	0.076	2.01245e-37
AHR	1.35848e-33	1.21025	0.305	0.152	2.46592e-29
ENSSSCG00000001064	2.69523e-67	1.21003	0.276	0.082	4.89239e-63
FPGS	2.9084e-21	1.20715	0.117	0.053	5.27932e-17
SFXN3	2.58404e-18	1.20594	0.112	0.048	4.69056e-14
SPINT2	3.29474e-82	1.20328	0.642	0.318	5.98061e-78
NFAM1	2.57167e-30	1.20244	0.356	0.203	4.6681e-26
ACSL4	9.21255e-58	1.20207	0.621	0.335	1.67226e-53
CYB5R4	8.58158e-39	1.20078	0.229	0.096	1.55773e-34
CTSZ	6.6544e-109	1.19773	0.83	0.417	1.20791e-104
MPP1	5.16258e-64	1.19497	0.578	0.287	9.37112e-60
ENSSSCG00000039731	3.0368e-82	1.19317	0.725	0.366	5.5124e-78
ENSSSCG00000013100	4.69583e-69	1.19176	0.269	0.067	8.52387e-65
ENSSSCG00000046571	4.46716e-22	1.19009	0.17	0.072	8.10878e-18
LRRC8D	9.27344e-38	1.18722	0.293	0.134	1.68332e-33
LY86	8.68562e-86	1.18588	0.486	0.186	1.57661e-81
SESTD1	1.77524e-17	1.1855	0.177	0.094	3.22241e-13
HEBP1	1.06071e-42	1.18533	0.362	0.191	1.92541e-38
XYLT1	3.63478e-44	1.18531	0.196	0.055	6.59786e-40
LRMDA	4.26769e-23	1.18302	0.129	0.061	7.74672e-19
PLBD2	1.09087e-23	1.18255	0.206	0.111	1.98015e-19
TMEM47	8.65264e-42	1.18135	0.27	0.104	1.57063e-37
PCNX1	1.37306e-39	1.17986	0.232	0.082	2.49238e-35
ZC3H12A	5.12239e-30	1.17973	0.269	0.124	9.29816e-26
IFI30	1.18964e-100	1.17301	0.834	0.448	2.15944e-96
C1orf54	4.57251e-36	1.16989	0.083	0.105	8.30002e-32
NCF4	1.05951e-62	1.16899	0.627	0.329	1.92323e-58
PSAP	1.51694e-120	1.16868	0.933	0.577	2.75355e-116
NCOA3	2.11449e-52	1.15942	0.469	0.233	3.83823e-48
SLC25A24	8.54751e-68	1.15912	0.429	0.199	1.55154e-63
DEPTOR	7.26075e-24	1.157	0.232	0.109	1.31797e-19
IGF2BP3	5.96247e-44	1.15477	0.296	0.133	1.08231e-39
B4GALNT1	2.31283e-12	1.15471	0.129	0.079	4.19824e-08
ANO10	2.23376e-20	1.15355	0.137	0.06	4.05472e-16
MICAL1	2.0116e-30	1.15062	0.195	0.084	3.65146e-26
ETS2	1.53176e-54	1.14648	0.412	0.175	2.78044e-50
TICAM1	3.13395e-17	1.14577	0.12	0.055	5.68875e-13
DPY19L3	1.67661e-22	1.14561	0.167	0.072	3.04338e-18
ALCAM	7.84959e-41	1.1401	0.476	0.268	1.42486e-36
JDP2	1.81522e-26	1.1292	0.309	0.206	3.29499e-22
WARS2	1.88886e-22	1.12864	0.165	0.086	3.42867e-18
ACSS2	9.57838e-21	1.12832	0.149	0.064	1.73867e-16
SMIM4	3.65922e-23	1.12764	0.26	0.153	6.64222e-19
ENSSSCG00000000530	4.55928e-58	1.12643	0.597	0.308	8.276e-54
HPCAL1	3.05857e-59	1.1206	0.421	0.195	5.55191e-55
MOB3C	1.20746e-23	1.12033	0.197	0.092	2.19178e-19
TRIO	4.12472e-18	1.11976	0.193	0.116	7.48719e-14
ENSSSCG00000004307	2.41667e-60	1.11862	0.72	0.43	4.38674e-56
SLC44A1	1.86899e-29	1.117	0.233	0.094	3.39259e-25
PELI1	1.73448e-50	1.11672	0.567	0.301	3.14843e-46
TIPARP	1.77161e-69	1.11572	0.764	0.448	3.21583e-65
BTK	2.35048e-28	1.11419	0.279	0.165	4.26659e-24
DNASE1L3	5.40437e-20	1.11154	0.253	0.127	9.81001e-16
KIAA0930	4.10347e-42	1.11091	0.346	0.172	7.44862e-38
RALB	1.73775e-46	1.11034	0.386	0.197	3.15437e-42
TWF2	3.96305e-71	1.10649	0.621	0.335	7.19372e-67
PITPNA	3.81223e-47	1.10241	0.345	0.172	6.91997e-43
STK3	1.84446e-16	1.10225	0.129	0.061	3.34807e-12
QKI	1.89881e-58	1.09946	0.734	0.438	3.44672e-54
CYBRD1	3.16743e-34	1.09944	0.352	0.196	5.74952e-30
MTSS1	2.42468e-61	1.09892	0.468	0.217	4.40128e-57
PRCP	1.02358e-112	1.09892	0.559	0.204	1.858e-108
ASRGL1	6.14943e-31	1.09838	0.293	0.164	1.11624e-26
SLC66A3	2.65442e-37	1.09765	0.309	0.158	4.8183e-33
MFSD1	1.0528e-43	1.09744	0.403	0.222	1.91105e-39
IFNGR2	2.28136e-52	1.09241	0.601	0.329	4.14113e-48
IER3	3.98953e-31	1.09187	0.501	0.285	7.2418e-27
ENSSSCG00000050402	1.18693e-16	1.09128	0.157	0.096	2.15451e-12
NFKBIA	6.39017e-49	1.09049	0.78	0.532	1.15994e-44
VAC14	9.21751e-25	1.08661	0.166	0.083	1.67316e-20
SNX20	6.09285e-30	1.08519	0.167	0.067	1.10597e-25
RNH1	5.14097e-80	1.08263	0.763	0.403	9.3319e-76
SLC39A8	3.86622e-24	1.08229	0.165	0.084	7.01797e-20
SPI1	3.37517e-136	1.07903	0.83	0.358	6.1266e-132
NCOR2	7.81847e-42	1.07644	0.373	0.183	1.41921e-37
DEGS1	1.96935e-56	1.07451	0.559	0.31	3.57477e-52
MEF2C	1.45499e-116	1.06803	0.634	0.227	2.64111e-112
BMF	7.60388e-23	1.06487	0.176	0.076	1.38026e-18
ENSSSCG00000002451	8.14688e-77	1.0624	0.559	0.26	1.47882e-72
WDFY2	5.58359e-40	1.06228	0.272	0.123	1.01353e-35
ADAM28	4.05e-12	1.06219	0.102	0.067	7.35156e-08
ENSSSCG00000037351	1.43764e-11	1.06147	0.11	0.075	2.6096e-07
PTPRO	9.26662e-17	1.06112	0.202	0.131	1.68208e-12
ACSL1	9.56206e-16	1.06043	0.147	0.084	1.73571e-11
STAT1	8.31433e-66	1.05738	0.787	0.556	1.50922e-61
PTPRE	2.54898e-106	1.05542	0.568	0.203	4.62691e-102
CTSB	2.10114e-108	1.05452	0.793	0.408	3.81399e-104
CD80	2.58931e-12	1.05411	0.155	0.097	4.70011e-08
ENSSSCG00000047896	1.4887e-20	1.04877	0.142	0.056	2.70229e-16
SNX18	7.61677e-17	1.04841	0.156	0.069	1.3826e-12
ENSSSCG00000007735	1.74389e-60	1.04524	0.428	0.192	3.16552e-56
ITGAM	1.33775e-45	1.04161	0.446	0.237	2.42829e-41
ENSSSCG00000001456	9.05054e-53	1.04127	0.738	0.478	1.64285e-48
ENSSSCG00000022925	7.86211e-58	1.04106	0.635	0.344	1.42713e-53
SNX8	2.84395e-30	1.03927	0.237	0.118	5.16235e-26
ARHGAP18	2.32862e-20	1.03821	0.31	0.231	4.22691e-16
CFP	9.82797e-92	1.03581	0.625	0.29	1.78397e-87
HK3	6.26786e-21	1.03574	0.316	0.204	1.13774e-16
ANKRD28	5.84075e-28	1.03431	0.316	0.189	1.06021e-23
STING1	9.4696e-96	1.03411	0.489	0.177	1.71892e-91
WDFY3	5.02263e-16	1.0327	0.175	0.095	9.11708e-12
MKNK1	2.69884e-23	1.02777	0.173	0.082	4.89894e-19
PRKAB2	3.9321e-09	1.02559	0.109	0.072	7.13754e-05
ENSSSCG00000038506	3.06616e-57	1.02435	0.708	0.429	5.56569e-53
AKAP11	2.51392e-26	1.0236	0.209	0.107	4.56326e-22
ENSSSCG00000049912	7.8979e-22	1.02307	0.165	0.077	1.43363e-17
CCDC88A	7.73816e-78	1.02231	0.674	0.313	1.40463e-73
ENSSSCG00000037566	2.00221e-52	1.02207	0.365	0.172	3.63441e-48
FOXJ2	9.96829e-13	1.02147	0.124	0.062	1.80944e-08
ENSSSCG00000037466	4.67493e-42	1.02001	0.23	0.093	8.48594e-38
SLC15A4	5.54472e-21	1.01909	0.186	0.09	1.00648e-16
DENND5A	1.83229e-53	1.01803	0.435	0.212	3.32598e-49
ENSSSCG00000012886	2.36941e-20	1.01544	0.175	0.091	4.30096e-16
SRGN	8.3404e-85	1.0153	0.961	0.731	1.51395e-80
PGK1	5.47664e-65	1.01351	0.661	0.365	9.94119e-61
INSIG1	2.76808e-54	1.01338	0.544	0.284	5.02462e-50
AAMP	5.68425e-44	1.01285	0.396	0.22	1.03181e-39
PIP5K1C	9.17723e-24	1.0081	0.152	0.062	1.66585e-19
IL17C	6.19859e-17	1.00688	0.16	0.089	1.12517e-12
ENSSSCG00000038967	9.67253e-26	1.0067	0.27	0.169	1.75576e-21
PDXK	1.97519e-38	1.00266	0.564	0.314	3.58536e-34
AGPAT4	8.0798e-25	0.999718	0.159	0.073	1.46665e-20
ZFHX3	1.42037e-16	0.997578	0.152	0.076	2.57826e-12
GRASP	3.00485e-32	0.996738	0.243	0.09	5.45441e-28
ABHD5	2.55649e-25	0.994804	0.326	0.191	4.64054e-21
EMP1	6.19451e-110	0.994084	0.475	0.14	1.12443e-105
ADAM19	6.88418e-15	0.993923	0.127	0.054	1.24962e-10
PPFIA1	9.35434e-42	0.990767	0.335	0.174	1.698e-37
ZC3H12C	1.92921e-13	0.990335	0.106	0.061	3.50191e-09
TGFB1	9.70987e-96	0.98847	0.844	0.533	1.76254e-91
KDM7A	1.56265e-51	0.987818	0.516	0.271	2.83652e-47
P2RY12	7.43349e-08	0.987647	0.107	0.05	0.00134933
ENSSSCG00000015645	2.7724e-42	0.987022	0.255	0.11	5.03246e-38
RIC1	2.31049e-24	0.985677	0.242	0.126	4.194e-20
NCEH1	1.91888e-24	0.984648	0.143	0.054	3.48315e-20
TNFRSF1B	1.48497e-68	0.982755	0.811	0.568	2.69552e-64
SIN3B	1.01574e-15	0.982527	0.12	0.05	1.84378e-11
NT5DC2	2.26403e-11	0.982224	0.126	0.077	4.10968e-07
RXRA	8.57333e-24	0.980945	0.306	0.188	1.55623e-19
SRC	1.56951e-09	0.978898	0.102	0.065	2.84897e-05
HIPK3	1.66017e-32	0.975185	0.373	0.219	3.01354e-28
KDM1B	1.46273e-24	0.97461	0.18	0.085	2.65515e-20
SGK1	6.3611e-36	0.973733	0.582	0.337	1.15467e-31
CCDC134	2.25801e-22	0.971583	0.175	0.076	4.09875e-18
ENSSSCG00000025271	7.88105e-34	0.967454	0.359	0.205	1.43057e-29
QPCT	5.36827e-20	0.965853	0.142	0.108	9.74449e-16
SLC46A2	1.72647e-14	0.965315	0.152	0.105	3.13388e-10
NDEL1	8.75405e-74	0.964618	0.771	0.458	1.58904e-69
CUX1	5.16432e-50	0.961307	0.445	0.239	9.37427e-46
ENSSSCG00000051257	1.03803e-17	0.952567	0.166	0.076	1.88423e-13
GSE1	2.17903e-92	0.95235	0.449	0.148	3.95538e-88
ZYX	8.12444e-93	0.950498	0.692	0.337	1.47475e-88
ENSSSCG00000012523	1.192e-19	0.950379	0.177	0.085	2.16372e-15
TFIP11	6.84481e-26	0.950374	0.219	0.108	1.24247e-21
CPM	2.41812e-19	0.94944	0.179	0.086	4.38938e-15
ENSSSCG00000033262	6.9811e-143	0.947877	0.999	0.998	1.26721e-138
GSDMD	9.73518e-22	0.947228	0.263	0.172	1.76713e-17
ALDH2	7.40709e-18	0.94481	0.16	0.094	1.34454e-13
ENSSSCG00000012654	2.44363e-42	0.944087	0.373	0.199	4.43568e-38
PADI2	1.44707e-17	0.942697	0.144	0.123	2.62672e-13
ENSSSCG00000003278	3.47857e-20	0.940313	0.346	0.225	6.31429e-16
SLA-DMA	6.65455e-85	0.938706	0.884	0.544	1.20793e-80
ICAM1	4.27582e-60	0.93762	0.668	0.366	7.76147e-56
HS6ST1	7.24306e-21	0.936675	0.189	0.104	1.31476e-16
LRRC25	6.81757e-15	0.935697	0.132	0.058	1.23753e-10
JAML	1.43657e-23	0.934996	0.237	0.11	2.60765e-19
ANKRD37	2.24275e-10	0.930639	0.147	0.086	4.07104e-06
XKR8	5.40609e-12	0.929737	0.176	0.134	9.81313e-08
ENSSSCG00000003554	1.41377e-31	0.928462	0.17	0.071	2.56628e-27
ENSSSCG00000032942	1.84226e-49	0.926044	0.383	0.189	3.34407e-45
ATF6	2.12142e-48	0.924055	0.412	0.22	3.8508e-44
CD274	5.7155e-13	0.922116	0.134	0.077	1.03748e-08
SSR1	9.31067e-50	0.920147	0.697	0.441	1.69007e-45
EIF4EBP1	2.404e-41	0.919721	0.578	0.34	4.36373e-37
MYD88	2.13184e-33	0.917698	0.379	0.221	3.86972e-29
ATP1A1	2.45105e-72	0.91739	0.727	0.417	4.44914e-68
HERC6	6.18477e-31	0.916709	0.28	0.133	1.12266e-26
LAMTOR1	4.81605e-58	0.916472	0.641	0.356	8.74209e-54
ARHGAP1	4.4387e-37	0.916124	0.288	0.136	8.05713e-33
ASAP1	2.82159e-61	0.915754	0.411	0.183	5.12174e-57
TRAF7	4.02109e-19	0.914519	0.19	0.109	7.29908e-15
RBKS	2.15129e-19	0.912435	0.147	0.085	3.90502e-15
NIBAN1	7.32737e-52	0.911663	0.671	0.385	1.33006e-47
FCER1G	2.26067e-168	0.911419	0.95	0.469	4.10356e-164
OXCT1	8.79126e-30	0.910953	0.385	0.231	1.59579e-25
ENSSSCG00000036618	4.10582e-47	0.909093	0.881	0.74	7.45289e-43
POLB	1.70754e-45	0.906055	0.418	0.229	3.09953e-41
RASSF2	9.6723e-35	0.905909	0.333	0.168	1.75572e-30
ZNF385A	1.89952e-18	0.905043	0.173	0.104	3.44801e-14
ENSSSCG00000040889	4.47401e-42	0.904887	0.698	0.461	8.12122e-38
ATP10D	5.91338e-21	0.903817	0.142	0.061	1.0734e-16
ALDH1L2	1.68469e-17	0.902667	0.117	0.061	3.05805e-13
TMX4	1.83252e-56	0.901601	0.555	0.304	3.3264e-52
ENSSSCG00000051090	6.958e-35	0.90156	0.197	0.076	1.26302e-30
IL6R	8.36651e-43	0.900206	0.278	0.117	1.51869e-38
LGALS8	1.5168e-17	0.899809	0.289	0.211	2.7533e-13
RAB8B	9.28517e-44	0.898752	0.598	0.354	1.68544e-39
CHRNB1	1.00647e-24	0.89691	0.163	0.069	1.82694e-20
ENSSSCG00000051549	1.39462e-30	0.895157	0.418	0.242	2.53151e-26
A2M	1.42166e-18	0.89465	0.117	0.076	2.58059e-14
ANXA1	9.14448e-119	0.894593	0.894	0.468	1.65991e-114
MARCKS	1.87585e-173	0.894368	0.744	0.253	3.40504e-169
CASS4	6.60639e-07	0.892588	0.123	0.087	0.0119919
ENSSSCG00000031398	1.19393e-14	0.890395	0.113	0.079	2.16722e-10
SNX9	2.57551e-35	0.886806	0.403	0.24	4.67506e-31
CLIC2	5.05499e-17	0.886447	0.302	0.202	9.17582e-13
RBPJ	7.34435e-84	0.885519	0.754	0.431	1.33315e-79
PLP2	1.93059e-60	0.88494	0.702	0.419	3.5044e-56
ATP6V1A	4.66821e-23	0.884327	0.24	0.151	8.47373e-19
NFKB2	3.83683e-17	0.881438	0.226	0.132	6.96461e-13
RNF13	1.29179e-51	0.880067	0.695	0.402	2.34485e-47
PWWP2B	1.83119e-15	0.879434	0.113	0.052	3.32398e-11
ARL5B	3.95894e-49	0.879051	0.634	0.366	7.18626e-45
EMP3	2.35906e-93	0.878985	0.937	0.658	4.28216e-89
ENSSSCG00000007117	7.5398e-21	0.878719	0.143	0.059	1.36862e-16
ENSSSCG00000002953	1.95949e-20	0.878159	0.308	0.234	3.55686e-16
SEC14L1	1.1129e-22	0.876359	0.16	0.079	2.02013e-18
SLC1A2	1.62607e-11	0.874977	0.176	0.107	2.95165e-07
CLEC7A	4.14784e-16	0.873138	0.333	0.201	7.52916e-12
CIART	2.47121e-64	0.872956	0.12	0.232	4.48574e-60
NOB1	8.8066e-32	0.870348	0.2	0.09	1.59857e-27
ENSSSCG00000017754	4.67369e-38	0.870148	0.504	0.294	8.48369e-34
BACH1	1.27522e-42	0.868768	0.692	0.422	2.31478e-38
ENSSSCG00000039656	1.88572e-52	0.866061	0.753	0.472	3.42296e-48
VRK2	9.04399e-25	0.865409	0.217	0.116	1.64166e-20
ENSSSCG00000012452	6.73227e-50	0.863788	0.78	0.505	1.22204e-45
OTULINL	2.09586e-76	0.862826	0.481	0.209	3.8044e-72
ZNF276	1.49458e-11	0.862399	0.122	0.069	2.71296e-07
FADS3	5.59488e-29	0.861903	0.133	0.043	1.01558e-24
STXBP1	1.2097e-13	0.861743	0.156	0.1	2.19585e-09
NFU1	2.14256e-31	0.859692	0.406	0.251	3.88918e-27
FN1	9.30707e-27	0.854535	0.144	0.044	1.68942e-22
ARRB1	8.21465e-49	0.853776	0.332	0.142	1.49112e-44
ENSSSCG00000027778	1.58116e-22	0.850764	0.203	0.115	2.87011e-18
SLC8A1	3.63538e-21	0.850672	0.278	0.172	6.59894e-17
IGSF6	1.46309e-25	0.848137	0.359	0.209	2.65581e-21
ETV3	5.96554e-22	0.843258	0.339	0.212	1.08286e-17
CYTH1	8.63549e-62	0.842333	0.585	0.317	1.56751e-57
SERPINB6	8.13452e-39	0.840298	0.233	0.086	1.47658e-34
RBM47	1.29686e-17	0.839669	0.212	0.147	2.35407e-13
CMIP	1.15273e-25	0.839179	0.202	0.095	2.09244e-21
ATP2B4	1.38827e-73	0.83903	0.534	0.246	2.52e-69
TALDO1	2.60961e-74	0.837829	0.89	0.57	4.73696e-70
ENSSSCG00000014361	8.63637e-79	0.835719	0.821	0.461	1.56767e-74
USP37	3.02263e-15	0.833626	0.223	0.132	5.48669e-11
ABHD17C	9.66863e-18	0.832726	0.175	0.137	1.75505e-13
ENSSSCG00000033089	1.318e-26	0.832194	0.381	0.218	2.39244e-22
ARHGEF10L	4.35876e-15	0.831887	0.129	0.111	7.91202e-11
TBC1D9	3.22497e-18	0.831146	0.216	0.137	5.85397e-14
LYPLA1	2.10254e-28	0.828647	0.421	0.263	3.81654e-24
TP53INP2	1.81533e-29	0.82764	0.12	0.038	3.29519e-25
SAMSN1	4.82587e-38	0.826629	0.443	0.226	8.75992e-34
ENSSSCG00000044489	7.57211e-09	0.826524	0.103	0.068	0.000137449
TAPT1	7.90747e-34	0.826467	0.349	0.196	1.43536e-29
ENSSSCG00000007692	8.50116e-46	0.824189	0.644	0.398	1.54313e-41
DUSP16	6.30341e-13	0.823802	0.114	0.061	1.14419e-08
PRKAG2	4.14771e-30	0.823391	0.213	0.097	7.52892e-26
WDFY1	1.35634e-24	0.822232	0.333	0.205	2.46204e-20
BANK1	3.09339e-80	0.82065	0.486	0.187	5.61512e-76
UBXN2B	6.18946e-09	0.820407	0.112	0.067	0.000112351
MAP2K1	7.42251e-30	0.816677	0.22	0.108	1.34733e-25
CYCS	7.23079e-47	0.811387	0.843	0.611	1.31253e-42
BTG1	1.79188e-36	0.811171	0.468	0.262	3.25263e-32
GUSB	2.64855e-34	0.810297	0.338	0.182	4.80764e-30
ENSSSCG00000001930	2.06824e-60	0.810286	0.78	0.5	3.75427e-56
FOSL2	2.45361e-57	0.810176	0.33	0.127	4.4538e-53
KDM1A	1.77526e-20	0.809942	0.219	0.126	3.22245e-16
ST8SIA4	4.49706e-52	0.809637	0.433	0.203	8.16306e-48
NXT1	3.31265e-44	0.808645	0.392	0.211	6.01312e-40
LRPAP1	1.13298e-40	0.808444	0.637	0.372	2.05659e-36
ENSSSCG00000013720	2.2642e-34	0.807467	0.491	0.291	4.10998e-30
TRIM47	4.56648e-17	0.805116	0.21	0.112	8.28907e-13
PANK3	1.2083e-27	0.804415	0.282	0.155	2.19331e-23
SNAPC1	1.74829e-53	0.803718	0.535	0.279	3.1735e-49
PRDX2	9.72818e-62	0.803171	0.808	0.503	1.76586e-57
RUVBL1	2.77643e-23	0.802575	0.255	0.153	5.03977e-19
SYNE3	9.82495e-29	0.802321	0.237	0.127	1.78342e-24
EPSTI1	2.54612e-26	0.802031	0.335	0.197	4.62172e-22
MALT1	1.04161e-17	0.801237	0.29	0.178	1.89072e-13
CFAP410	8.22394e-12	0.800784	0.109	0.066	1.49281e-07
SLC8B1	9.1766e-10	0.80068	0.106	0.062	1.66574e-05
CSGALNACT2	2.26708e-63	0.798673	0.582	0.316	4.11521e-59
MYO9B	2.59363e-15	0.798074	0.132	0.064	4.70796e-11
JAK2	9.82755e-54	0.797418	0.498	0.27	1.7839e-49
CNOT9	4.6722e-26	0.794667	0.449	0.289	8.48097e-22
G6PD	2.39545e-30	0.791935	0.342	0.202	4.34822e-26
MGAT5	3.37129e-18	0.787898	0.2	0.118	6.11957e-14
CNDP2	1.89702e-38	0.787804	0.541	0.325	3.44346e-34
ENSSSCG00000045487	9.59933e-16	0.78661	0.182	0.109	1.74247e-11
MAP2K3	4.01435e-51	0.786318	0.639	0.38	7.28686e-47
PLCD1	1.91347e-12	0.785171	0.192	0.142	3.47333e-08
AHCTF1	2.1958e-25	0.784153	0.329	0.2	3.98581e-21
F11R	1.28365e-08	0.783265	0.13	0.075	0.000233008
ENSSSCG00000025224	1.28409e-27	0.782295	0.268	0.16	2.33089e-23
ENSSSCG00000048073	3.38399e-11	0.777624	0.156	0.086	6.14261e-07
PTPN6	1.41475e-42	0.77718	0.561	0.337	2.56806e-38
TMBIM1	1.54505e-24	0.777015	0.462	0.297	2.80457e-20
RAPGEF1	2.35076e-31	0.77675	0.268	0.133	4.26709e-27
PRKCD	4.18144e-17	0.77543	0.205	0.145	7.59014e-13
LY96	7.909e-41	0.772388	0.546	0.332	1.43564e-36
MTM1	3.09065e-19	0.772357	0.147	0.079	5.61015e-15
CFD	1.89525e-196	0.769696	0.861	0.41	3.44026e-192
LAT2	3.71614e-61	0.769217	0.75	0.431	6.74554e-57
ENOPH1	5.04371e-18	0.767606	0.182	0.116	9.15534e-14
LAMP1	3.34734e-53	0.767523	0.81	0.524	6.07609e-49
ECE1	4.04489e-48	0.765393	0.179	0.05	7.34229e-44
MYO1E	1.2138e-12	0.764625	0.139	0.098	2.20329e-08
IFNAR1	6.5743e-28	0.764466	0.425	0.268	1.19337e-23
ENSSSCG00000048434	7.13884e-15	0.76439	0.103	0.049	1.29584e-10
SLC25A28	1.33339e-13	0.764149	0.18	0.116	2.42036e-09
NIN	4.84187e-36	0.76254	0.618	0.396	8.78896e-32
ELOVL5	7.55329e-39	0.761185	0.292	0.135	1.37107e-34
PDE4B	2.20111e-108	0.760805	0.817	0.425	3.99546e-104
CCR7	4.25897e-06	0.75963	0.176	0.108	0.0773089
PRKAR2A	5.26715e-21	0.756048	0.256	0.165	9.56094e-17
TRIM36	3.06053e-10	0.75592	0.126	0.095	5.55548e-06
TAX1BP3	3.92451e-37	0.754607	0.329	0.188	7.12377e-33
PISD	2.13102e-19	0.754571	0.193	0.107	3.86824e-15
BHLHE40	4.93693e-40	0.751769	0.501	0.292	8.96151e-36
WDR41	3.23854e-15	0.751361	0.146	0.085	5.87859e-11
PGS1	3.75686e-16	0.749127	0.19	0.121	6.81945e-12
C5AR1	2.33904e-23	0.749114	0.479	0.287	4.24583e-19
SLC25A3	4.37991e-85	0.748235	0.948	0.795	7.95041e-81
CMKLR1	2.06935e-19	0.745517	0.157	0.066	3.75628e-15
TCF7L2	6.91487e-12	0.745027	0.323	0.236	1.25519e-07
FDFT1	1.49091e-18	0.740885	0.266	0.159	2.70629e-14
HEXB	2.58131e-19	0.739401	0.386	0.251	4.6856e-15
IFI44	1.01532e-18	0.738452	0.142	0.068	1.84301e-14
ENSSSCG00000006324	2.17013e-42	0.738237	0.426	0.244	3.93922e-38
ENSSSCG00000031288	4.66961e-14	0.736268	0.137	0.085	8.47627e-10
GNAQ	8.87632e-15	0.732706	0.246	0.164	1.61123e-10
ENSSSCG00000007617	5.02143e-27	0.73231	0.288	0.173	9.1149e-23
NFKB1	2.56559e-34	0.731388	0.526	0.324	4.65706e-30
FAM111A	3.69935e-16	0.730144	0.421	0.267	6.71506e-12
AKT3	3.82833e-64	0.729214	0.332	0.126	6.94919e-60
LGALS3BP	4.30863e-22	0.72637	0.299	0.191	7.82103e-18
NFKBIZ	1.27312e-14	0.725912	0.555	0.4	2.31097e-10
TRIB1	6.09963e-13	0.725032	0.34	0.251	1.1072e-08
PLIN3	2.04468e-16	0.724282	0.124	0.077	3.71151e-12
ENSSSCG00000035037	9.17228e-45	0.723834	0.471	0.256	1.66495e-40
ENSSSCG00000035992	1.51195e-39	0.72362	0.652	0.438	2.7445e-35
UBE3C	6.96991e-27	0.722639	0.262	0.147	1.26518e-22
AP1S2	9.59349e-54	0.722422	0.618	0.368	1.74141e-49
FERMT3	1.29364e-44	0.721161	0.634	0.392	2.34822e-40
ENSSSCG00000031610	7.36668e-09	0.71985	0.104	0.059	0.00013372
ESD	1.50552e-58	0.718824	0.854	0.559	2.73281e-54
ENSSSCG00000031306	1.39734e-18	0.715398	0.15	0.103	2.53644e-14
CRY2	5.91451e-16	0.715184	0.11	0.052	1.0736e-11
UBXN8	9.04238e-40	0.712669	0.411	0.244	1.64137e-35
GNAI2	1.2698e-67	0.712519	0.91	0.664	2.30495e-63
CLCN5	4.53179e-12	0.712133	0.132	0.088	8.2261e-08
ANO6	7.4576e-41	0.71117	0.465	0.264	1.3537e-36
PIM3	5.69768e-24	0.709453	0.33	0.203	1.03424e-19
ENSSSCG00000012178	9.81217e-54	0.709441	0.629	0.388	1.7811e-49
GADD45B	1.07848e-55	0.708828	0.554	0.273	1.95766e-51
CCNG2	3.7517e-45	0.708286	0.474	0.248	6.81009e-41
ENSSSCG00000031897	1.86973e-33	0.707582	0.455	0.28	3.39394e-29
ACSL5	4.81566e-34	0.707094	0.388	0.227	8.74138e-30
MITF	5.21509e-08	0.706608	0.309	0.228	0.000946643
ENSSSCG00000046273	1.85103e-12	0.70588	0.11	0.055	3.35999e-08
UBE2L6	1.09061e-45	0.704231	0.363	0.18	1.97967e-41
VHL	5.98716e-38	0.702422	0.339	0.171	1.08679e-33
HPSE	2.65738e-24	0.701879	0.102	0.034	4.82368e-20
QARS1	6.56605e-35	0.701304	0.381	0.226	1.19187e-30
PLAAT3	7.78296e-33	0.70073	0.454	0.28	1.41276e-28
CAPG	1.41164e-92	0.700109	0.758	0.379	2.5624e-88
PLA2G4A	1.60571e-10	0.69966	0.104	0.062	2.91468e-06
CCNI	9.34438e-74	0.69897	0.652	0.364	1.69619e-69
NR4A1	2.57227e-35	0.697335	0.432	0.229	4.66918e-31
MFHAS1	3.98236e-11	0.696406	0.124	0.099	7.22878e-07
SOCS3	1.26253e-54	0.693783	0.458	0.214	2.29175e-50
UGCG	1.36292e-33	0.692244	0.396	0.229	2.47397e-29
ENSSSCG00000011434	2.23521e-11	0.691018	0.159	0.111	4.05736e-07
ALOX5	2.96078e-14	0.690927	0.09	0.112	5.3744e-10
SUCLA2	8.99641e-20	0.690297	0.197	0.118	1.63303e-15
CD63	5.64073e-106	0.687727	0.966	0.722	1.02391e-101
TET2	6.56659e-41	0.686119	0.518	0.307	1.19197e-36
HFE	2.78999e-12	0.685722	0.103	0.061	5.06439e-08
RPS6KA1	3.02244e-24	0.684988	0.336	0.222	5.48632e-20
OS9	2.06545e-28	0.684273	0.464	0.3	3.7492e-24
PLEKHM2	1.33978e-20	0.682647	0.25	0.163	2.43197e-16
PPARD	1.57007e-08	0.680713	0.126	0.095	0.000284999
GRB2	1.39765e-58	0.680053	0.887	0.612	2.53702e-54
EPB41L2	2.83274e-22	0.679715	0.363	0.235	5.14199e-18
EEF1B2	8.99588e-68	0.678145	0.95	0.864	1.63293e-63
IFI6	1.15708e-26	0.677671	0.658	0.572	2.10033e-22
GAPDH	4.92811e-88	0.676525	0.966	0.823	8.9455e-84
ENSSSCG00000044089	4.7331e-27	0.675982	0.153	0.06	8.59152e-23
ENSSSCG00000017146	6.37368e-42	0.674962	0.439	0.235	1.15695e-37
NAB1	2.06993e-19	0.671864	0.276	0.182	3.75733e-15
IRAK1	1.47144e-19	0.671258	0.217	0.132	2.67097e-15
SLC7A1	5.2832e-15	0.670763	0.166	0.104	9.59006e-11
PAF1	1.73524e-18	0.666921	0.205	0.124	3.14981e-14
ACTR3	3.46295e-52	0.664786	0.881	0.664	6.28594e-48
CPT1C	2.38009e-14	0.664605	0.09	0.101	4.32034e-10
APH1A	9.96467e-25	0.66155	0.283	0.183	1.80879e-20
TET3	3.01097e-08	0.66135	0.116	0.085	0.000546551
SLA-DOA	4.43107e-15	0.66052	0.275	0.202	8.04328e-11
HIPK2	4.8569e-12	0.660446	0.11	0.065	8.81625e-08
PARP4	3.48014e-11	0.659961	0.119	0.096	6.31716e-07
OSBPL9	3.09964e-34	0.658297	0.365	0.224	5.62647e-30
ENO1	1.57097e-53	0.657285	0.918	0.705	2.85162e-49
TAZ	1.27601e-15	0.654593	0.153	0.102	2.31621e-11
AGO2	4.41027e-67	0.654312	0.509	0.255	8.00552e-63
EIF4E3	2.28489e-23	0.65408	0.137	0.058	4.14753e-19
ENSSSCG00000008942	1.67395e-13	0.653553	0.205	0.143	3.03856e-09
DHRS11	1.18129e-29	0.651574	0.213	0.117	2.14428e-25
MYO1F	2.91142e-36	0.651052	0.369	0.212	5.28481e-32
VAMP4	4.72957e-27	0.65102	0.227	0.138	8.58511e-23
CRYBG3	5.90931e-12	0.65042	0.203	0.147	1.07266e-07
AFF1	9.58654e-22	0.650116	0.355	0.246	1.74015e-17
ENSSSCG00000044279	3.22962e-20	0.650103	0.126	0.055	5.8624e-16
PI4K2B	1.70842e-39	0.648389	0.351	0.195	3.10112e-35
CMBL	1.42921e-13	0.647045	0.107	0.086	2.59431e-09
NF1	7.54173e-14	0.645639	0.176	0.123	1.36897e-09
PCGF5	5.30563e-17	0.64485	0.187	0.113	9.63078e-13
ENSSSCG00000041954	1.37941e-13	0.643204	0.116	0.06	2.50391e-09
CPEB2	5.11146e-22	0.642511	0.278	0.162	9.27832e-18
MAPKAPK3	1.61985e-19	0.642318	0.193	0.128	2.94035e-15
ENSSSCG00000030277	5.05469e-29	0.642122	0.355	0.216	9.17527e-25
ZEB2	1.57805e-22	0.641731	0.631	0.434	2.86447e-18
RNF2	1.67007e-22	0.641087	0.288	0.187	3.03152e-18
PGAM1	1.95246e-45	0.640139	0.625	0.395	3.5441e-41
DPYD	7.74597e-21	0.639283	0.229	0.145	1.40605e-16
MED25	7.46535e-12	0.634796	0.15	0.104	1.35511e-07
SNAP23	2.2592e-42	0.633393	0.554	0.331	4.1009e-38
GALT	8.00175e-13	0.631707	0.106	0.062	1.45248e-08
ATP6V1D	6.72048e-27	0.629729	0.356	0.228	1.2199e-22
SIAH2	6.19315e-25	0.629422	0.18	0.102	1.12418e-20
VBP1	1.60489e-30	0.629364	0.472	0.33	2.91321e-26
RGCC	3.40927e-37	0.629101	0.868	0.652	6.1885e-33
CMTM3	1.96933e-29	0.628799	0.269	0.16	3.57473e-25
ARL8A	2.46186e-18	0.628646	0.233	0.155	4.46877e-14
CERT1	1.41242e-20	0.628336	0.243	0.154	2.56383e-16
NECAP2	5.87333e-26	0.627721	0.506	0.33	1.06613e-21
DIAPH2	2.66442e-26	0.627591	0.499	0.322	4.83645e-22
MIB2	4.35396e-10	0.625962	0.102	0.065	7.90331e-06
ENSSSCG00000000576	2.62553e-47	0.625	0.874	0.646	4.76586e-43
AKR1A1	2.28705e-32	0.624354	0.591	0.376	4.15145e-28
ENSSSCG00000008137	1.91174e-41	0.623889	0.651	0.389	3.47018e-37
FLNA	1.77443e-58	0.621676	0.787	0.501	3.22095e-54
RIC8B	6.15576e-15	0.621572	0.133	0.073	1.11739e-10
EIF2B1	3.20835e-16	0.621532	0.143	0.089	5.82379e-12
GCLM	6.25386e-08	0.620211	0.113	0.078	0.0011352
PTPN9	2.79525e-11	0.620088	0.136	0.087	5.07395e-07
BTBD9	9.23204e-14	0.617437	0.149	0.102	1.6758e-09
ENSSSCG00000036114	3.81861e-41	0.6171	0.858	0.656	6.93155e-37
ADAM17	1.88413e-10	0.616979	0.169	0.142	3.42008e-06
NCF2	5.09627e-14	0.61594	0.157	0.126	9.25075e-10
SLC46A3	1.45633e-16	0.614383	0.206	0.119	2.64353e-12
PGM2	1.27425e-17	0.614073	0.323	0.218	2.31302e-13
ENSSSCG00000033183	2.32851e-18	0.611605	0.117	0.161	4.2267e-14
ARHGAP10	8.02939e-07	0.610683	0.11	0.086	0.0145749
FHL3	1.54382e-13	0.610626	0.126	0.073	2.80234e-09
TAP1	2.88777e-54	0.609617	0.532	0.287	5.24189e-50
SNTB2	4.86566e-20	0.608007	0.253	0.148	8.83215e-16
NSMCE1	4.4687e-23	0.606745	0.403	0.267	8.11158e-19
ZDHHC9	1.05479e-16	0.603694	0.156	0.096	1.91465e-12
ZMIZ1	6.79296e-47	0.602785	0.508	0.291	1.23306e-42
NCKAP1L	7.12998e-34	0.601653	0.452	0.286	1.29423e-29
ENTPD4	1.87408e-15	0.601101	0.156	0.095	3.40184e-11

## Sheet: C4-DC-SIGN-Mac
	p_val	avg_log2FC	pct.1	pct.2	p_val_adj		Canonical markers - DC-SIGNpos Lung Macrophages
CCL8	0	7.01495	0.802	0.064	0		CD209
CD209	1.30633e-208	6.73516	0.326	0.013	2.37126e-204		MSR1
CCL2	0	6.18335	0.812	0.054	0		MRC1
ENSSSCG00000014812	0	6.03536	0.505	0.02	0		F13A1
RNF128	1.52534e-302	5.89941	0.409	0.009	2.76881e-298		FCER1G
CCL14	0	5.44975	0.928	0.189	0		CSF1R
ENSSSCG00000013102	1.46268e-195	5.35869	0.277	0.006	2.65506e-191		CD14
ENSSSCG00000013100	0	4.98162	0.679	0.039	0		C1QA
ABCA6	3.97293e-213	4.97608	0.339	0.012	7.21166e-209
IGF1	7.68888e-272	4.97468	0.429	0.015	1.39569e-267
DNM1	5.14344e-169	4.88734	0.255	0.007	9.33637e-165
ABCA9	5.02469e-274	4.87761	0.44	0.018	9.12081e-270
STAB1	0	4.85772	0.749	0.095	0
TMEM176A	8.32916e-240	4.77306	0.407	0.026	1.51191e-235
ENSSSCG00000016444	5.38306e-242	4.6986	0.4	0.022	9.77133e-238
ENSSSCG00000034284	0	4.65686	0.683	0.042	0
AGAP1	2.85563e-287	4.64495	0.478	0.038	5.18355e-283
PID1	4.28602e-205	4.62084	0.336	0.014	7.77999e-201
ENSSSCG00000043068	1.9931e-100	4.54422	0.165	0.006	3.61787e-96
ENSSSCG00000032896	7.2577e-213	4.50272	0.373	0.038	1.31742e-208
IL1RL2	2.57755e-123	4.46494	0.202	0.006	4.67877e-119
CDH2	5.03492e-66	4.4368	0.121	0.007	9.13939e-62
ARHGAP20	1.76978e-85	4.26448	0.142	0.005	3.2125e-81
PLTP	5.66829e-171	4.23248	0.313	0.022	1.02891e-166
ENSSSCG00000020967	4.02846e-149	4.22193	0.265	0.013	7.31245e-145
P2RY12	4.94527e-234	4.15957	0.432	0.028	8.97666e-230
ENSSSCG00000044918	3.42475e-84	4.15413	0.125	0.003	6.21661e-80
ARHGAP22	5.55888e-173	4.10874	0.334	0.024	1.00905e-168
PEPD	0	4.07643	0.789	0.168	0
PTGDR2	4.5659e-91	4.06323	0.164	0.007	8.28802e-87
TXLNB	1.14677e-79	4.02866	0.136	0.005	2.08161e-75
MAMDC2	2.0009e-140	3.98775	0.27	0.024	3.63204e-136
CST3	0	3.90679	0.999	0.573	0
CCL3L1	1.66818e-54	3.90666	0.115	0.008	3.02807e-50
SELENOP	0	3.88278	0.973	0.302	0
ENSSSCG00000006350	0	3.82218	0.813	0.196	0
ENSSSCG00000049358	1.94124e-69	3.78796	0.123	0.005	3.52375e-65
LYVE1	2.72951e-99	3.74747	0.261	0.03	4.95461e-95
RAB3IL1	8.35274e-105	3.74119	0.217	0.015	1.51619e-100
C4BPA	5.57254e-220	3.70618	0.61	0.146	1.01153e-215
DEPTOR	4.18748e-259	3.61798	0.537	0.089	7.60112e-255
DNASE1L3	1.0509e-274	3.60296	0.634	0.101	1.90759e-270
NDRG2	1.98328e-227	3.58328	0.508	0.077	3.60005e-223
CSF1R	0	3.55195	0.974	0.25	0
F13A1	2.00417e-247	3.54826	0.518	0.044	3.63796e-243
SH3PXD2A	1.94915e-139	3.52301	0.288	0.021	3.53809e-135
ARRB1	0	3.51129	0.689	0.118	0
VCAM1	0	3.47514	0.719	0.108	0
MARCKS	0	3.4587	0.984	0.237	0
ENSSSCG00000015810	2.26924e-93	3.45422	0.231	0.028	4.11912e-89
PLA2G7	7.03544e-288	3.45358	0.627	0.126	1.27707e-283
CADM1	4.83097e-307	3.4501	0.657	0.075	8.76918e-303
ATG4C	6.0145e-200	3.42785	0.473	0.069	1.09175e-195
MAF	0	3.42037	0.681	0.078	0
MSR1	1.00682e-229	3.41114	0.541	0.103	1.82759e-225
SLC16A7	8.76714e-217	3.38773	0.512	0.099	1.59141e-212
TBC1D12	1.73912e-110	3.35207	0.26	0.037	3.15686e-106
DAB2	0	3.34247	0.912	0.251	0
PMEPA1	9.79413e-275	3.33701	0.643	0.096	1.77783e-270
PRRG4	6.32806e-208	3.24521	0.541	0.103	1.14867e-203
SLC40A1	4.81462e-133	3.24103	0.313	0.028	8.73949e-129
FOXRED2	1.8879e-84	3.23931	0.197	0.017	3.42692e-80
TLR1	6.35633e-94	3.22071	0.201	0.015	1.1538e-89
HFE	1.17709e-112	3.1941	0.286	0.048	2.13666e-108
ENSSSCG00000046947	9.83524e-106	3.18711	0.257	0.026	1.78529e-101
ETS2	9.88504e-308	3.18083	0.737	0.154	1.79433e-303
ENSSSCG00000035189	3.04589e-115	3.17199	0.25	0.019	5.52891e-111
FGD2	1.1741e-224	3.15535	0.56	0.092	2.13122e-220
RGL1	3.4361e-228	3.15494	0.56	0.103	6.23721e-224
TTLL7	1.57706e-68	3.15356	0.181	0.02	2.86267e-64
ENSSSCG00000031640	0	3.11199	0.765	0.08	0
CD36	1.39585e-208	3.07012	0.541	0.078	2.53374e-204
TVP23A	1.55467e-52	3.0668	0.139	0.015	2.82203e-48
NINJ1	6.30218e-150	3.06298	0.428	0.067	1.14397e-145
ENSSSCG00000039214	9.74369e-197	3.05505	0.57	0.111	1.76867e-192
CXCL2	9.24454134158874e-310	3.05394	0.884	0.324	1.67807e-305
NCEH1	4.9414e-124	3.05169	0.327	0.042	8.96962e-120
PDGFB	3.6095e-196	3.04483	0.456	0.047	6.55196e-192
ENSSSCG00000022236	0	3.02538	0.999	0.385	0
MILR1	1.01301e-204	3.01717	0.538	0.08	1.83881e-200
PLAUR	2.91447e-247	2.97763	0.644	0.183	5.29034e-243
ENSSSCG00000000291	3.57664e-41	2.95201	0.119	0.017	6.49232e-37
LHFPL2	4.62992e-90	2.9499	0.264	0.04	8.40424e-86
S1PR2	8.67864e-121	2.93314	0.362	0.054	1.57535e-116
CYP3A29	3.75804e-90	2.93304	0.275	0.06	6.8216e-86
ADORA3	1.30935e-247	2.93198	0.524	0.051	2.37673e-243
TGFBI	2.53175e-294	2.92446	0.716	0.107	4.59563e-290
GPR34	3.1599e-287	2.88676	0.75	0.207	5.73585e-283
CTSB	0	2.85134	0.967	0.396	0
GATM	7.71847e-132	2.83675	0.324	0.037	1.40106e-127
NLRP3	2.71245e-184	2.76491	0.561	0.143	4.92364e-180
CALML4	4.50122e-173	2.76464	0.456	0.061	8.17061e-169
TNFSF15	1.01279e-61	2.7633	0.192	0.027	1.83842e-57
CD14	3.69952e-280	2.75834	0.799	0.229	6.71536e-276
EPB41L3	1.74802e-189	2.74687	0.549	0.151	3.17301e-185
SLCO2B1	2.70323e-177	2.73383	0.509	0.156	4.90691e-173
PDGFC	8.94501e-123	2.72635	0.367	0.117	1.6237e-118
RBPJ	0	2.70984	0.92	0.42	0
CREB5	8.81343e-84	2.70036	0.306	0.063	1.59981e-79
ITSN1	1.38357e-104	2.68432	0.343	0.1	2.51145e-100
ADAP2	1.68905e-131	2.68309	0.412	0.09	3.06597e-127
ENSSSCG00000042706	8.87168e-211	2.68202	0.653	0.213	1.61039e-206
TLR2	1.55511e-219	2.67555	0.651	0.186	2.82284e-215
ENSSSCG00000041918	5.06e-45	2.63915	0.123	0.013	9.18492e-41
PLAU	3.48101e-130	2.62885	0.356	0.048	6.31874e-126
ARHGAP24	2.1494e-87	2.6175	0.287	0.049	3.90159e-83
VEGFA	1.35139e-114	2.59518	0.426	0.114	2.45303e-110
CCL4	7.81439e-154	2.59504	0.684	0.233	1.41847e-149
ENSSSCG00000035736	1.41506e-246	2.59441	0.838	0.248	2.56861e-242
C1QA	0	2.59162	0.966	0.312	0
BANK1	7.11449e-300	2.58723	0.803	0.165	1.29142e-295
ENSSSCG00000039056	8.63866e-197	2.58357	0.531	0.087	1.56809e-192
STARD8	2.55399e-69	2.56909	0.189	0.024	4.636e-65
CERS6	3.81125e-34	2.53431	0.11	0.015	6.91819e-30
CTNS	4.37616e-44	2.51823	0.146	0.026	7.9436e-40
RND3	5.30606e-165	2.51464	0.57	0.135	9.63156e-161
WDFY3	7.86823e-92	2.50798	0.331	0.085	1.42824e-87
ENSSSCG00000004024	0	2.50394	0.897	0.331	0
ENSSSCG00000021576	0	2.48927	0.92	0.389	0
IL10	1.01658e-96	2.48408	0.402	0.089	1.84529e-92
C5AR1	8.06017e-274	2.47605	0.845	0.262	1.46308e-269
FRMD4B	1.75504e-238	2.47032	0.716	0.172	3.18575e-234
PLOD1	4.08509e-55	2.46662	0.204	0.039	7.41526e-51
ENSSSCG00000042851	2.98574e-53	2.46613	0.207	0.043	5.41972e-49
HSD11B1	3.30217e-36	2.46271	0.154	0.03	5.99411e-32
JAML	1.41095e-160	2.46117	0.504	0.092	2.56115e-156
TLR6	2.52822e-60	2.45939	0.201	0.032	4.58923e-56
MS4A2	7.2749e-142	2.45861	0.406	0.056	1.32054e-137
C1QB	0	2.45158	0.97	0.349	0
ENSSSCG00000039175	6.42222e-151	2.44328	0.532	0.142	1.16576e-146
RARRES1	2.45742e-43	2.43249	0.146	0.023	4.46071e-39
ENSSSCG00000005311	7.7052e-76	2.42238	0.257	0.048	1.39865e-71
HBEGF	2.26116e-162	2.41731	0.677	0.275	4.10445e-158
C1QC	0	2.4159	0.963	0.319	0
TSPAN11	2.73554e-70	2.41301	0.199	0.028	4.96555e-66
CPM	2.95338e-95	2.41149	0.356	0.074	5.36098e-91
CDKN1C	2.30103e-32	2.40684	0.182	0.051	4.17682e-28
TIFAB	7.00855e-45	2.39854	0.162	0.027	1.27219e-40
TTYH3	4.0044e-58	2.39763	0.224	0.054	7.26879e-54
ENSSSCG00000031951	7.06417e-169	2.3942	0.584	0.175	1.28229e-164
SH2B3	1.06858e-122	2.39044	0.436	0.105	1.93969e-118
DPY19L3	6.84685e-76	2.38311	0.286	0.064	1.24284e-71
ASB9	3.26875e-36	2.38169	0.115	0.017	5.93344e-32
SPRED1	1.30581e-80	2.38063	0.317	0.091	2.3703e-76
CLEC5A	1.62144e-30	2.37507	0.118	0.032	2.94324e-26
SPP1	1.7935e-18	2.36928	0.125	0.071	3.25556e-14
TSPAN33	5.52233e-85	2.35333	0.26	0.038	1.00241e-80
ENSSSCG00000034469	1.34855e-52	2.34994	0.182	0.028	2.44789e-48
CXCL8	1.48904e-73	2.33592	0.418	0.157	2.7029e-69
GUSB	6.50482e-161	2.33193	0.568	0.166	1.18076e-156
SLC29A3	9.96298e-37	2.32979	0.155	0.034	1.80848e-32
ENSSSCG00000042710	4.04242e-42	2.32651	0.182	0.065	7.3378e-38
OTULINL	2.60228e-213	2.32629	0.699	0.195	4.72366e-209
QSOX1	3.0374e-45	2.30861	0.185	0.039	5.51349e-41
RHOB	1.27038e-231	2.30297	0.852	0.345	2.306e-227
MPEG1	8.0875e-47	2.29373	0.149	0.051	1.46804e-42
MERTK	5.40777e-84	2.28769	0.339	0.113	9.81618e-80
ARHGAP6	8.1104e-100	2.28401	0.329	0.056	1.4722e-95
PRCP	5.38046e-232	2.28253	0.719	0.193	9.76661e-228
MOB3C	2.87796e-82	2.27719	0.323	0.084	5.22407e-78
RNF121	1.42592e-103	2.26078	0.419	0.105	2.58833e-99
ENSSSCG00000044695	1.13407e-27	2.24114	0.102	0.016	2.05857e-23
SGK3	3.5463e-56	2.24059	0.247	0.075	6.43724e-52
MRC1	4.43654e-305	2.24042	0.92	0.244	8.0532e-301
ATP6V0A1	1.93634e-67	2.23662	0.301	0.093	3.51484e-63
SPECC1	1.85609e-38	2.2341	0.145	0.027	3.36918e-34
IER3	8.36191e-162	2.22498	0.725	0.27	1.51785e-157
CXCL10	4.31042e-31	2.22461	0.176	0.048	7.82427e-27
ITGA9	1.23538e-57	2.21389	0.209	0.039	2.24246e-53
LTC4S	3.68965e-37	2.21364	0.143	0.03	6.69746e-33
IL18	1.89417e-117	2.21146	0.465	0.118	3.4383e-113
COLGALT1	2.33339e-145	2.19108	0.591	0.207	4.23557e-141
FOS	4.57747e-254	2.18685	0.97	0.551	8.30903e-250
ENSSSCG00000037137	3.06873e-84	2.18584	0.227	0.029	5.57036e-80
SCARB1	8.12821e-82	2.18562	0.349	0.082	1.47543e-77
CMKLR1	6.23852e-123	2.1816	0.354	0.052	1.13242e-118
ENSSSCG00000037351	5.29346e-51	2.16517	0.179	0.07	9.60869e-47
KMO	6.42768e-72	2.16496	0.298	0.075	1.16675e-67
COLEC12	9.48574e-62	2.15338	0.245	0.099	1.72185e-57
ENSSSCG00000045169	5.56806e-46	2.15335	0.225	0.073	1.01071e-41
THBS2	7.56297e-54	2.14941	0.22	0.052	1.37283e-49
VSIG4	2.18504e-180	2.14775	0.686	0.219	3.96629e-176
PHKA1	1.19873e-27	2.14459	0.11	0.027	2.17594e-23
BATF3	2.21379e-78	2.13648	0.3	0.065	4.01847e-74
MCTP1	7.23055e-44	2.13332	0.174	0.032	1.31249e-39
ADAM28	1.82953e-41	2.13231	0.174	0.063	3.32096e-37
IFI30	2.16382e-301	2.1303	0.945	0.44	3.92777e-297
CSF2RB	8.12517e-196	2.12425	0.766	0.304	1.47488e-191
ITGB5	3.48841e-89	2.11997	0.377	0.118	6.33216e-85
SAMD4A	1.38034e-75	2.11466	0.35	0.127	2.50559e-71
ENSSSCG00000046785	4.49154e-28	2.1112	0.112	0.02	8.15304e-24
PHACTR1	3.27539e-283	2.11097	0.865	0.316	5.94548e-279
EDDM3B	9.00174e-81	2.10771	0.374	0.128	1.634e-76
PMP22	4.99857e-56	2.10312	0.238	0.052	9.0734e-52
SCARB2	2.47215e-126	2.09151	0.512	0.129	4.48745e-122
DTX2	5.14724e-35	2.08736	0.166	0.046	9.34327e-31
NFKBIA	4.05869e-251	2.08465	0.931	0.521	7.36733e-247
DHRS9	3.16017e-56	2.07278	0.28	0.07	5.73635e-52
ETV1	1.20943e-53	2.06646	0.204	0.038	2.19536e-49
HGF	1.83541e-28	2.05887	0.103	0.018	3.33163e-24
CTTNBP2NL	6.50328e-86	2.05597	0.396	0.128	1.18048e-81
ENSSSCG00000045746	6.35367e-28	2.05386	0.128	0.036	1.15332e-23
NAV1	8.63589e-55	2.05106	0.228	0.049	1.56759e-50
TMEM106A	1.51263e-62	2.04919	0.308	0.094	2.74573e-58
SOAT1	1.15694e-38	2.04595	0.195	0.065	2.10008e-34
SLA-DQB1	0	2.04428	0.996	0.813	0
STK38L	1.6815e-65	2.037	0.341	0.13	3.05225e-61
FCHSD2	1.78026e-114	2.03456	0.496	0.148	3.23153e-110
ENSSSCG00000013788	1.03772e-142	2.03452	0.344	0.042	1.88368e-138
SLC49A3	1.35918e-108	2.03347	0.501	0.183	2.46719e-104
NFKBIZ	3.52773e-193	2.03218	0.841	0.381	6.40353e-189
CD302	3.19225e-83	2.03159	0.402	0.123	5.79456e-79
ENSSSCG00000005738	1.90293e-118	2.02491	0.462	0.111	3.4542e-114
CTSZ	4.74322e-233	2.02173	0.894	0.412	8.6099e-229
ENSSSCG00000010401	2.97685e-122	2.01372	0.554	0.211	5.40357e-118
SLC46A2	3.20129e-49	2.01186	0.258	0.098	5.81098e-45
GNB4	1.15471e-95	2.00946	0.449	0.156	2.09602e-91
SLC19A2	1.37491e-50	2.00647	0.241	0.106	2.49574e-46
ENSSSCG00000032135	7.82055e-97	1.99863	0.505	0.191	1.41959e-92
RGS18	1.17605e-65	1.9959	0.32	0.08	2.13476e-61
U1.8	2.12469e-23	1.98474	0.108	0.027	3.85673e-19
ENSSSCG00000007738	2.17241e-31	1.97905	0.146	0.039	3.94336e-27
AP1B1	4.62572e-69	1.97582	0.339	0.107	8.39662e-65
PRSS23	4.98229e-110	1.9745	0.283	0.036	9.04384e-106
WDR7	1.96451e-41	1.96915	0.209	0.066	3.56598e-37
ENSSSCG00000022773	1.05904e-70	1.96164	0.347	0.1	1.92237e-66
MTSS1	1.0396e-109	1.96073	0.547	0.211	1.88708e-105
SLC37A2	1.73924e-26	1.95525	0.133	0.034	3.15707e-22
PARP16	1.95771e-29	1.95452	0.109	0.028	3.55364e-25
EBI3	1.44226e-26	1.95338	0.125	0.028	2.61798e-22
ENSSSCG00000013105	1.03282e-23	1.95143	0.126	0.044	1.87478e-19
PIK3CG	3.55515e-99	1.95118	0.386	0.102	6.45331e-95
NQO2	1.21277e-37	1.9489	0.204	0.072	2.20142e-33
BAIAP2	1.35574e-58	1.93787	0.291	0.09	2.46094e-54
PTPRO	1.96342e-62	1.93454	0.298	0.124	3.564e-58
RIN2	2.81717e-79	1.93284	0.426	0.186	5.11373e-75
ENSSSCG00000009426	1.30288e-29	1.93284	0.133	0.034	2.36499e-25
FCHO2	6.50269e-106	1.93183	0.516	0.192	1.18037e-101
TNS3	1.53124e-64	1.93132	0.265	0.056	2.7795e-60
GAS2L3	8.41366e-20	1.92387	0.103	0.028	1.52725e-15
FGL2	2.43252e-240	1.91665	0.813	0.241	4.41551e-236
SLC15A3	5.82494e-69	1.91665	0.364	0.146	1.05734e-64
RGS10	6.78601e-129	1.9112	0.644	0.265	1.2318e-124
SLC9A9	9.19064e-66	1.90259	0.278	0.068	1.66829e-61
TENT5C	1.90092e-146	1.89456	0.704	0.269	3.45055e-142
APC	1.14674e-145	1.89139	0.674	0.267	2.08157e-141
FOSB	5.68792e-156	1.8894	0.798	0.364	1.03247e-151
MTMR12	1.03171e-46	1.88747	0.214	0.053	1.87275e-42
NAV3	1.87985e-34	1.88371	0.159	0.071	3.4123e-30
OLFM1	1.06034e-60	1.87962	0.359	0.138	1.92473e-56
ENSSSCG00000031916	8.41515e-31	1.87946	0.125	0.024	1.52752e-26
ENSSSCG00000041780	8.24173e-41	1.87766	0.166	0.036	1.49604e-36
HTRA1	3.95074e-91	1.8742	0.278	0.045	7.17139e-87
DCUN1D4	4.6746e-33	1.87338	0.143	0.038	8.48534e-29
ATF3	7.80716e-135	1.87143	0.739	0.315	1.41716e-130
TMEM35B	5.38358e-67	1.87015	0.377	0.165	9.77227e-63
TCN2	1.73802e-69	1.8698	0.301	0.075	3.15485e-65
ABCA1	2.26143e-119	1.86659	0.524	0.152	4.10494e-115
RBM47	4.48886e-58	1.86447	0.324	0.14	8.14817e-54
TANC2	2.88185e-23	1.86074	0.125	0.049	5.23114e-19
NFKBIE	1.09054e-69	1.8595	0.366	0.122	1.97955e-65
SGK1	6.02978e-121	1.8593	0.72	0.327	1.09453e-116
SERPING1	5.25468e-153	1.85538	0.623	0.196	9.53829e-149
SLC45A4	1.16645e-33	1.85498	0.187	0.056	2.11734e-29
FGFR1	8.34435e-27	1.84888	0.125	0.028	1.51467e-22
ARHGAP5	1.36147e-89	1.84847	0.502	0.204	2.47134e-85
PLXNA1	8.61883e-24	1.84499	0.108	0.028	1.56449e-19
ENSSSCG00000001455	3.21248e-290	1.84433	0.996	0.83	5.8313e-286
GADD45B	3.60729e-161	1.84033	0.737	0.261	6.54795e-157
AKR1B1	2.96684e-50	1.83915	0.263	0.077	5.38542e-46
EHD4	9.76109e-47	1.83559	0.231	0.07	1.77183e-42
TMEM86A	6.48384e-34	1.82829	0.202	0.078	1.17695e-29
TIMD4	1.68042e-128	1.82764	0.311	0.041	3.0503e-124
HLA-DRA	8.51248e-266	1.82394	0.997	0.82	1.54519e-261
ENSSSCG00000050255	5.36066e-19	1.82149	0.113	0.037	9.73067e-15
TRIM47	1.46418e-88	1.82081	0.385	0.1	2.65777e-84
ZFP36	4.37467e-187	1.81855	0.819	0.35	7.9409e-183
CD68	4.98336e-164	1.81809	0.772	0.269	9.0458e-160
RNF144B	5.26665e-41	1.81629	0.151	0.029	9.56002e-37
IL6R	2.61026e-85	1.81347	0.386	0.11	4.73815e-81
MAP4K3	2.10403e-22	1.81159	0.128	0.036	3.81923e-18
ARSB	1.74094e-25	1.79243	0.139	0.052	3.16015e-21
ENSSSCG00000009425	6.35283e-46	1.79158	0.258	0.09	1.15316e-41
TNF	4.09638e-36	1.78924	0.291	0.137	7.43574e-32
UNC93B1	7.3498e-76	1.78285	0.438	0.174	1.33414e-71
HACD4	2.67197e-89	1.78079	0.502	0.214	4.85016e-85
DOCK7	7.16983e-31	1.77913	0.209	0.092	1.30147e-26
ALDH1L2	2.11862e-32	1.77676	0.185	0.057	3.84571e-28
CA13	3.10029e-28	1.7743	0.175	0.066	5.62765e-24
BLNK	1.26205e-76	1.77041	0.399	0.137	2.29087e-72
GSDMD	1.49094e-60	1.76977	0.389	0.163	2.70636e-56
ENSSSCG00000041738	1.52754e-85	1.76868	0.516	0.213	2.77279e-81
RASGRP4	4.7539e-23	1.7635	0.143	0.054	8.62928e-19
ENSSSCG00000045074	3.62686e-37	1.76316	0.198	0.096	6.58348e-33
FHL3	1.0438e-31	1.76169	0.188	0.069	1.89471e-27
MCF2L	6.70596e-43	1.76037	0.146	0.027	1.21727e-38
ENSSSCG00000033918	3.8508e-29	1.75792	0.146	0.043	6.98998e-25
ZFHX3	3.03322e-30	1.75362	0.198	0.073	5.5059e-26
IFNGR2	6.83797e-128	1.7536	0.702	0.323	1.24123e-123
ENSSSCG00000044984	5.85549e-47	1.74987	0.301	0.101	1.06289e-42
ENSSSCG00000001456	3.92739e-195	1.74685	0.905	0.467	7.129e-191
CHSY1	1.5236e-93	1.73664	0.469	0.153	2.76564e-89
RASGEF1B	9.08821e-123	1.7324	0.716	0.329	1.64969e-118
ARHGAP10	8.3805e-39	1.72633	0.224	0.079	1.52123e-34
CASS4	4.93926e-31	1.72525	0.209	0.081	8.96574e-27
GNAQ	3.18205e-67	1.72129	0.396	0.154	5.77606e-63
ENSSSCG00000042386	1.50139e-70	1.71556	0.405	0.149	2.72533e-66
ABCC5	6.50166e-31	1.71319	0.192	0.088	1.18018e-26
SNX9	4.51536e-100	1.71289	0.549	0.23	8.19629e-96
ZSWIM6	1.65741e-79	1.71042	0.466	0.183	3.00853e-75
SLAMF8	3.80792e-35	1.70335	0.217	0.095	6.91213e-31
YPEL2	2.48594e-38	1.70206	0.204	0.056	4.51249e-34
PDCD4	3.35893e-149	1.70137	0.687	0.241	6.09713e-145
ICAM1	1.03936e-151	1.70127	0.785	0.358	1.88665e-147
ENSSSCG00000005518	1.34879e-197	1.69971	0.89	0.485	2.44832e-193
CPEB3	3.98414e-17	1.6865	0.11	0.039	7.23202e-13
ENSSSCG00000035733	4.44761e-25	1.68176	0.143	0.038	8.07331e-21
PRKCD	1.22346e-47	1.68121	0.304	0.139	2.22083e-43
ENSSSCG00000030300	5.47649e-104	1.68089	0.548	0.167	9.94093e-100
SLC49A4	2.3985e-24	1.67907	0.158	0.055	4.35375e-20
RUNX1	1.80526e-123	1.67683	0.737	0.36	3.27691e-119
HPSE	2.63336e-31	1.67644	0.139	0.031	4.78007e-27
ENSSSCG00000025582	2.95583e-86	1.67526	0.554	0.247	5.36542e-82
DNAJB4	4.52464e-62	1.67243	0.468	0.213	8.21312e-58
MMP14	3.21968e-42	1.66998	0.267	0.121	5.84436e-38
ENSSSCG00000045831	9.01519e-20	1.66909	0.121	0.047	1.63644e-15
DENND4A	7.55444e-92	1.66883	0.557	0.244	1.37128e-87
CYTH4	1.45158e-65	1.6688	0.418	0.156	2.6349e-61
FRMD4A	2.9869e-32	1.6673	0.179	0.091	5.42182e-28
EMILIN2	6.3734e-122	1.6668	0.709	0.302	1.1569e-117
VASH1	8.54668e-20	1.66367	0.125	0.04	1.55139e-15
GNPDA2	5.72993e-60	1.657	0.331	0.118	1.0401e-55
NPC2	5.85327001869504e-315	1.64781	0.927	0.396	1.06248557379352e-310
SLC1A5	1.27622e-62	1.6478	0.419	0.199	2.31659e-58
HDAC9	2.52489e-29	1.647	0.181	0.056	4.58318e-25
AP2A2	8.74046e-84	1.64484	0.528	0.236	1.58657e-79
OGFRL1	7.37934e-109	1.63474	0.646	0.295	1.3395e-104
IGSF8	8.42669e-28	1.63463	0.158	0.054	1.52961e-23
DUSP1	5.44475e-168	1.63208	0.945	0.543	9.8833e-164
HS1BP3	2.40673e-18	1.63199	0.106	0.056	4.3687e-14
ENSSSCG00000015083	6.62952e-173	1.6296	0.567	0.124	1.20339e-168
KLF4	1.6862e-98	1.62865	0.67	0.304	3.0608e-94
CTSS	9.42242474496758e-319	1.6279	0.987	0.492	1.71035853970652e-314
CAPN3	8.01035e-26	1.62782	0.11	0.065	1.45404e-21
ENSSSCG00000042343	5.99246e-41	1.62446	0.242	0.078	1.08775e-36
BLVRA	2.10752e-53	1.62394	0.331	0.153	3.82556e-49
ENSSSCG00000012257	1.85042e-62	1.62328	0.247	0.054	3.35889e-58
DUSP16	4.30489e-26	1.62157	0.166	0.057	7.81424e-22
SOCS3	9.78532e-146	1.6196	0.63	0.202	1.77623e-141
NR4A1	7.42534e-88	1.61927	0.548	0.221	1.34785e-83
PKIB	1.44771e-41	1.61836	0.277	0.104	2.62788e-37
GSTM3	3.44415e-22	1.61621	0.11	0.029	6.25183e-18
ARL4C	9.47963e-68	1.61347	0.288	0.072	1.72074e-63
MEF2A	1.72366e-126	1.61156	0.712	0.33	3.12879e-122
ARHGEF10L	3.98444e-35	1.6069	0.195	0.107	7.23256e-31
ZNF385A	3.36147e-31	1.60455	0.188	0.103	6.10174e-27
FTL	0	1.60017	0.999	0.929	0
BMP2K	5.45061e-68	1.59748	0.438	0.185	9.89394e-64
ZC3H12A	4.2955e-50	1.59412	0.33	0.12	7.79718e-46
SLC36A1	2.99452e-31	1.59012	0.188	0.062	5.43565e-27
ADAM8	6.2931e-41	1.58788	0.188	0.045	1.14232e-36
NCOA4	1.69184e-104	1.58609	0.631	0.29	3.07102e-100
SLA-DOA	1.38413e-60	1.58325	0.428	0.192	2.51247e-56
KDM6B	3.05505e-63	1.58102	0.386	0.143	5.54553e-59
ENSSSCG00000040016	3.43637e-109	1.58069	0.492	0.157	6.23769e-105
PDCD1LG2	4.52778e-65	1.57727	0.374	0.139	8.21883e-61
SIRPB2	2.08117e-17	1.57506	0.113	0.057	3.77773e-13
NAMPT	2.40529e-105	1.57471	0.657	0.312	4.36608e-101
THRB	1.32656e-15	1.57392	0.112	0.047	2.40797e-11
P2RY1	5.65977e-17	1.5695	0.126	0.059	1.02736e-12
ENSSSCG00000013919	8.94916e-24	1.56557	0.155	0.082	1.62445e-19
CEP112	1.84492e-26	1.56189	0.133	0.034	3.34889e-22
ALOX5	5.02597e-33	1.55856	0.188	0.105	9.12313e-29
LDLRAD3	2.87398e-28	1.55846	0.131	0.034	5.21684e-24
ENSSSCG00000004441	5.8796e-25	1.55721	0.126	0.031	1.06727e-20
INSIG1	5.71309e-82	1.55434	0.584	0.281	1.03704e-77
MCUB	4.28431e-49	1.55386	0.331	0.165	7.77688e-45
ENSSSCG00000003079	1.17564e-39	1.5519	0.25	0.092	2.13403e-35
THOP1	8.60995e-20	1.55179	0.139	0.061	1.56288e-15
LGMN	4.44222e-202	1.55171	0.898	0.337	8.06351e-198
SYNJ1	2.5327e-37	1.54678	0.26	0.112	4.59735e-33
WDR11	3.80285e-24	1.54525	0.154	0.054	6.90293e-20
EDEM2	6.34669e-52	1.54517	0.308	0.129	1.15205e-47
IRAK3	6.64943e-41	1.54445	0.221	0.062	1.207e-36
GAS2L1	1.65514e-21	1.54267	0.138	0.062	3.0044e-17
ENSSSCG00000029160	8.72717e-130	1.54096	0.882	0.489	1.58416e-125
AIG1	4.57532e-31	1.53879	0.151	0.041	8.30511e-27
SLC2A13	1.32275e-15	1.53567	0.109	0.046	2.40105e-11
ENSSSCG00000044913	3.17783e-88	1.53176	0.667	0.322	5.7684e-84
DCUN1D3	2.29196e-25	1.5272	0.182	0.066	4.16037e-21
WLS	3.10559e-19	1.52633	0.135	0.044	5.63726e-15
BCL2A1	8.89563e-127	1.52567	0.846	0.511	1.61473e-122
CREG1	7.20102e-54	1.52246	0.402	0.188	1.30713e-49
ARHGAP21	1.35118e-45	1.52032	0.307	0.127	2.45267e-41
ENSSSCG00000028461	8.06878e-72	1.51783	0.535	0.243	1.46464e-67
PTPRJ	6.22895e-88	1.51709	0.545	0.23	1.13068e-83
MGAT4A	5.86771e-123	1.51655	0.78	0.408	1.06511e-118
ADA2	2.49296e-66	1.51129	0.426	0.185	4.52523e-62
GLA	2.00924e-84	1.5111	0.591	0.312	3.64717e-80
ENSSSCG00000021146	5.22133e-32	1.50483	0.138	0.033	9.47776e-28
PLXNC1	2.05631e-90	1.50317	0.61	0.298	3.73262e-86
AHR	9.71661e-42	1.50054	0.34	0.149	1.76376e-37
AXL	3.38416e-48	1.49864	0.376	0.176	6.14292e-44
CLCN5	5.44124e-29	1.49656	0.181	0.085	9.87694e-25
FSCN1	2.81512e-33	1.49425	0.141	0.032	5.11e-29
AMBN	1.52817e-35	1.48463	0.267	0.136	2.77393e-31
CD86	6.63043e-74	1.48202	0.561	0.283	1.20356e-69
ETV3	2.94897e-57	1.47818	0.445	0.205	5.35297e-53
ENSSSCG00000034555	5.61341e-100	1.47699	0.654	0.269	1.01895e-95
TMEM88	5.76056e-44	1.47641	0.214	0.057	1.04566e-39
NFKBID	1.61774e-51	1.47605	0.4	0.183	2.93653e-47
FDFT1	6.19384e-49	1.47461	0.367	0.152	1.12431e-44
RFTN1	8.5454e-84	1.47357	0.524	0.229	1.55116e-79
SERPINB6	2.54742e-66	1.47339	0.307	0.081	4.62407e-62
ARID5A	3.76424e-79	1.46915	0.432	0.153	6.83284e-75
RELT	1.00891e-19	1.46709	0.152	0.057	1.83138e-15
EPB41L2	4.50844e-84	1.46295	0.531	0.224	8.18373e-80
NCF4	2.72586e-107	1.4602	0.709	0.324	4.94798e-103
ENSSSCG00000049524	8.04678e-151	1.45903	0.778	0.345	1.46065e-146
MEF2C	1.00367e-143	1.45641	0.687	0.223	1.82186e-139
CPEB2	6.73284e-68	1.45421	0.405	0.154	1.22215e-63
ZDHHC9	8.48535e-36	1.45194	0.241	0.09	1.54026e-31
ANKS1A	4.14867e-24	1.4359	0.184	0.079	7.53066e-20
ZNF251	9.61748e-24	1.43404	0.194	0.087	1.74576e-19
FKBP15	2.29881e-40	1.43142	0.268	0.112	4.17279e-36
ADAM9	3.07418e-66	1.42546	0.532	0.272	5.58025e-62
ENSSSCG00000014997	1.20657e-93	1.4206	0.607	0.271	2.19017e-89
SLA-DMB	1.11333e-167	1.41942	0.924	0.498	2.02092e-163
TIMP1	1.49076e-53	1.41891	0.471	0.21	2.70603e-49
PLEKHO1	9.99744e-83	1.4184	0.648	0.318	1.81473e-78
SRGN	1.43779e-228	1.4174	0.987	0.729	2.60987e-224
DAPK1	2.18026e-32	1.40769	0.288	0.15	3.9576e-28
IRAK2	1.16999e-67	1.40708	0.334	0.096	2.12377e-63
IER5L	6.42832e-18	1.40679	0.165	0.07	1.16687e-13
RGS2	2.57459e-112	1.40613	0.648	0.24	4.6734e-108
BST2	4.60881e-92	1.40305	0.515	0.201	8.36591e-88
ZFYVE16	1.86721e-47	1.39556	0.415	0.219	3.38937e-43
P4HA1	6.32302e-41	1.39387	0.34	0.176	1.14775e-36
ENSSSCG00000008942	4.88459e-32	1.39238	0.287	0.137	8.8665e-28
ATF5	7.27005e-28	1.39225	0.263	0.135	1.31966e-23
CDKN1A	2.68464e-107	1.38447	0.66	0.301	4.87317e-103
ZC3H12C	1.08046e-18	1.3838	0.122	0.06	1.96126e-14
ACKR3	2.62347e-22	1.38296	0.126	0.035	4.76213e-18
OSBPL11	1.2244e-51	1.38233	0.501	0.25	2.22252e-47
CCDC88A	1.50786e-119	1.38227	0.75	0.308	2.73708e-115
ENSSSCG00000050402	1.10679e-18	1.37634	0.159	0.096	2.00905e-14
MAP3K5	7.01479e-21	1.37372	0.182	0.095	1.27332e-16
GM2A	3.44765e-69	1.36945	0.494	0.225	6.25817e-65
CLIC2	1.15952e-39	1.368	0.38	0.197	2.10476e-35
RPS6KC1	3.23311e-21	1.36618	0.179	0.086	5.86873e-17
KLF10	7.052e-47	1.36274	0.43	0.221	1.28008e-42
KIF1B	1.12828e-46	1.35434	0.416	0.208	2.04806e-42
ENSSSCG00000018050	5.23877e-43	1.35329	0.227	0.068	9.50941e-39
SLC8B1	1.73687e-16	1.35078	0.143	0.059	3.15277e-12
VRK2	6.14168e-29	1.35041	0.247	0.114	1.11484e-24
ENSSSCG00000049912	7.20094e-18	1.34975	0.172	0.077	1.30711e-13
MAP1S	1.01795e-14	1.34931	0.139	0.067	1.84779e-10
MYO1E	5.50128e-21	1.34926	0.197	0.094	9.98592e-17
STK3	3.45929e-14	1.34238	0.135	0.06	6.27931e-10
ARHGAP12	7.94138e-40	1.34142	0.232	0.076	1.44152e-35
ENSSSCG00000000107	1.02846e-59	1.34076	0.416	0.168	1.86686e-55
RENBP	9.33767e-21	1.33744	0.141	0.085	1.69497e-16
THEMIS2	4.263e-38	1.32936	0.349	0.186	7.73819e-34
NCOR2	2.4002e-55	1.32916	0.406	0.181	4.35684e-51
CEBPA	3.16239e-28	1.32615	0.288	0.161	5.74037e-24
ENSSSCG00000012523	9.75636e-31	1.32056	0.228	0.082	1.77097e-26
MTURN	6.02588e-27	1.31714	0.247	0.111	1.09382e-22
AFF1	1.55489e-59	1.31705	0.475	0.238	2.82244e-55
IL10RA	5.11639e-73	1.31189	0.387	0.133	9.28727e-69
DENND5A	8.72237e-64	1.30851	0.455	0.211	1.58329e-59
TESK2	3.51576e-36	1.30439	0.26	0.106	6.38181e-32
NXT2	1.10926e-25	1.29286	0.231	0.11	2.01352e-21
SLC5A3	4.08036e-16	1.29285	0.179	0.083	7.40667e-12
TCF12	2.14594e-52	1.29141	0.41	0.179	3.8953e-48
MKNK1	2.39866e-33	1.28903	0.211	0.08	4.35404e-29
TENT5A	1.22448e-35	1.28741	0.352	0.179	2.22268e-31
TSPAN4	1.44543e-11	1.2857	0.126	0.068	2.62375e-07
STAP1	1.19383e-12	1.28401	0.11	0.051	2.16704e-08
TAX1BP3	4.50946e-41	1.28314	0.372	0.186	8.18557e-37
SEPTIN8	5.54544e-12	1.28229	0.102	0.053	1.00661e-07
PYCARD	2.15722e-61	1.28098	0.392	0.139	3.91578e-57
TMEM47	1.66852e-54	1.27881	0.307	0.101	3.02869e-50
FAM91A1	9.29346e-50	1.27673	0.448	0.223	1.68695e-45
TLR3	6.80152e-19	1.27513	0.166	0.091	1.23461e-14
SPAG1	8.90079e-13	1.27273	0.116	0.06	1.61567e-08
PADI2	2.06652e-26	1.27023	0.176	0.121	3.75115e-22
PIK3CB	9.0021e-18	1.26872	0.185	0.104	1.63406e-13
LRCH1	4.88171e-47	1.2683	0.307	0.116	8.86128e-43
TPP1	3.33274e-53	1.2664	0.42	0.204	6.04958e-49
ZFP36L1	2.79724e-170	1.26303	0.967	0.666	5.07755e-166
ENSSSCG00000044489	5.81714e-14	1.26172	0.116	0.067	1.05593e-09
PFKFB3	3.79648e-62	1.26089	0.581	0.312	6.89136e-58
EVI5	1.26831e-31	1.25938	0.297	0.144	2.30223e-27
IL1A	1.39657e-55	1.25934	0.519	0.23	2.53505e-51
CTSC	7.57865e-152	1.25693	0.91	0.572	1.37568e-147
SPATS2	7.43338e-23	1.2562	0.166	0.058	1.34931e-18
SMAP2	4.24223e-90	1.25358	0.729	0.423	7.7005e-86
KATNAL1	4.316e-19	1.25302	0.154	0.063	7.8344e-15
MFSD1	2.01475e-44	1.25213	0.407	0.222	3.65717e-40
BMT2	2.15276e-21	1.25136	0.149	0.066	3.9077e-17
USP22	1.72457e-30	1.25088	0.247	0.109	3.13044e-26
AGAP3	4.02224e-16	1.24996	0.143	0.095	7.30118e-12
CCDC134	4.59812e-21	1.24752	0.187	0.075	8.34651e-17
ENSSSCG00000008240	7.23448e-30	1.24656	0.263	0.141	1.3132e-25
CD163	2.78723e-196	1.24459	0.825	0.274	5.05939e-192
BIRC3	5.55394e-122	1.24293	0.91	0.655	1.00815e-117
MALT1	5.66351e-43	1.2375	0.379	0.172	1.02804e-38
TFE3	1.83134e-14	1.2368	0.142	0.068	3.32426e-10
GLUL	1.4674e-158	1.23614	0.921	0.433	2.66363e-154
ENSSSCG00000015645	2.56907e-27	1.2345	0.24	0.111	4.66338e-23
IRF5	4.68905e-56	1.23101	0.419	0.19	8.51157e-52
APP	3.78372e-91	1.2217	0.722	0.341	6.86821e-87
ENSSSCG00000012997	1.10303e-16	1.22006	0.151	0.085	2.00222e-12
GAB2	1.30829e-16	1.21476	0.171	0.091	2.3748e-12
CD200R1	5.22316e-18	1.21302	0.165	0.113	9.48109e-14
DRAM2	3.97628e-39	1.21001	0.395	0.212	7.21775e-35
NRP2	4.39013e-19	1.20913	0.168	0.081	7.96896e-15
SLC35B2	1.34438e-25	1.20883	0.241	0.122	2.44032e-21
ENSSSCG00000038960	1.08268e-72	1.20305	0.481	0.201	1.96529e-68
CISD3	9.94646e-63	1.20045	0.346	0.123	1.80548e-58
MGAT1	5.20881e-36	1.19739	0.334	0.178	9.45503e-32
ENSSSCG00000039731	4.43918e-65	1.19473	0.647	0.371	8.05801e-61
QKI	3.31271e-96	1.19434	0.775	0.435	6.01323e-92
TRIO	2.72537e-20	1.19396	0.22	0.114	4.94709e-16
MAN1A1	4.77728e-46	1.19127	0.501	0.284	8.67172e-42
DVL3	2.55449e-15	1.18829	0.138	0.072	4.6369e-11
ENSSSCG00000013720	3.71731e-49	1.18628	0.525	0.289	6.74766e-45
LRMDA	1.51625e-13	1.18505	0.122	0.061	2.75229e-09
SLC23A2	2.34716e-26	1.18455	0.241	0.113	4.26057e-22
CD4	6.09745e-83	1.18411	0.273	0.059	1.10681e-78
SASH1	1.45974e-75	1.18346	0.367	0.113	2.64972e-71
MPND	8.45257e-18	1.18192	0.102	0.031	1.53431e-13
IFNAR1	1.34059e-56	1.1796	0.508	0.263	2.43344e-52
ENSSSCG00000025644	6.89658e-23	1.17899	0.178	0.062	1.25187e-18
ACP5	4.33081e-28	1.17676	0.333	0.152	7.86128e-24
ENSSSCG00000038594	3.14319e-26	1.17653	0.139	0.041	5.70551e-22
ALOX5AP	1.24226e-40	1.17534	0.489	0.26	2.25495e-36
MAT2B	2.46781e-67	1.17534	0.61	0.324	4.47956e-63
C1orf21	1.99762e-43	1.1738	0.244	0.075	3.62608e-39
ARHGAP1	8.8207e-44	1.17114	0.31	0.135	1.60113e-39
TNRC18	5.70217e-21	1.17086	0.197	0.085	1.03506e-16
MSMB	9.8288e-32	1.17017	0.294	0.164	1.78412e-27
FAM110A	4.46089e-25	1.16813	0.149	0.046	8.09741e-21
RP2	4.884e-41	1.16811	0.334	0.144	8.86544e-37
GNPDA1	1.57339e-32	1.16765	0.349	0.182	2.85601e-28
CRYBG3	2.48509e-20	1.16715	0.26	0.144	4.51093e-16
SPSB1	1.02514e-19	1.16482	0.133	0.046	1.86084e-15
PLA2G4A	2.19504e-18	1.16447	0.151	0.059	3.98445e-14
AP2S1	2.32855e-83	1.16143	0.76	0.447	4.22678e-79
ENSSSCG00000012886	2.93973e-15	1.1572	0.168	0.091	5.33619e-11
ABHD12	6.83921e-28	1.15688	0.346	0.207	1.24145e-23
DNASE2	1.97284e-125	1.15541	0.793	0.336	3.5811e-121
MFHAS1	2.81136e-15	1.15184	0.158	0.097	5.10318e-11
IQGAP2	1.42394e-104	1.14886	0.567	0.211	2.58474e-100
APPL2	3.68595e-40	1.14883	0.297	0.137	6.69074e-36
NEK6	5.84637e-30	1.14796	0.255	0.117	1.06123e-25
RELL1	7.36306e-35	1.14724	0.459	0.262	1.33654e-30
DEGS1	3.1859e-47	1.14555	0.527	0.312	5.78304e-43
PSAP	4.31632e-188	1.14552	0.98	0.574	7.83499e-184
NR4A3	2.65927e-66	1.14251	0.516	0.214	4.82711e-62
ENSSSCG00000033262	2.76680170210226e-313	1.14041	1	0.998	0
BCAR3	3.43969e-17	1.13834	0.116	0.043	6.24373e-13
ETV6	6.22974e-19	1.13803	0.217	0.107	1.13082e-14
ARL2	1.52218e-49	1.1361	0.42	0.205	2.76307e-45
B4GALNT1	1.71037e-14	1.1341	0.143	0.078	3.10467e-10
ANTXR2	1.00292e-35	1.13345	0.26	0.102	1.8205e-31
NRROS	2.60846e-27	1.13334	0.168	0.067	4.73488e-23
SNX24	1.20316e-20	1.1321	0.181	0.13	2.18398e-16
GLCE	7.69014e-13	1.12784	0.141	0.084	1.39591e-08
SNAP23	6.35755e-56	1.12771	0.595	0.328	1.15402e-51
ENSSSCG00000051034	3.11851e-15	1.12584	0.129	0.051	5.66073e-11
CYBRD1	3.16308e-44	1.12453	0.402	0.193	5.74162e-40
WDR41	1.18247e-15	1.12171	0.172	0.084	2.14642e-11
ENSSSCG00000049811	8.14448e-30	1.11899	0.303	0.166	1.47839e-25
ENSSSCG00000042223	1.16589e-29	1.11858	0.271	0.123	2.11633e-25
NEBL	4.49935e-30	1.11857	0.185	0.059	8.16721e-26
ENSSSCG00000009239	3.1225e-55	1.11717	0.24	0.059	5.66796e-51
ENSSSCG00000049304	1.09405e-18	1.11557	0.168	0.072	1.98593e-14
ZEB2	9.68914e-98	1.11557	0.798	0.423	1.75877e-93
DMXL1	5.22352e-32	1.11527	0.337	0.186	9.48174e-28
PLD3	9.39933e-34	1.11518	0.405	0.226	1.70617e-29
GBA	4.05468e-30	1.11443	0.319	0.18	7.36006e-26
ADK	2.0531e-14	1.11393	0.164	0.087	3.72679e-10
LIPA	5.02269e-58	1.11337	0.633	0.328	9.11719e-54
ENSSSCG00000047073	7.95655e-32	1.11325	0.189	0.062	1.44427e-27
SMURF2	3.23933e-25	1.11297	0.179	0.067	5.88002e-21
IL10RB	7.67381e-25	1.11256	0.31	0.189	1.39295e-20
GRK3	6.13062e-59	1.11236	0.468	0.234	1.11283e-54
PELI1	6.7282e-47	1.11069	0.527	0.304	1.2213e-42
SMURF1	3.55098e-12	1.10957	0.139	0.068	6.44574e-08
PPT1	1.66757e-61	1.10875	0.603	0.289	3.02698e-57
BCAT1	1.12837e-25	1.1076	0.329	0.206	2.04822e-21
MTHFR	5.1238e-15	1.10758	0.123	0.051	9.30073e-11
ENSSSCG00000022246	3.94922e-46	1.10652	0.494	0.275	7.16863e-42
AIF1	5.51146e-221	1.1043	0.937	0.36	1.00044e-216
AP2M1	1.86454e-50	1.10361	0.554	0.326	3.38451e-46
SESTD1	6.15778e-17	1.09529	0.189	0.094	1.11776e-12
IL17C	2.23426e-14	1.09284	0.162	0.088	4.05563e-10
FCER1G	1.89493e-245	1.09262	0.99	0.466	3.43968e-241
PLEKHA2	3.29587e-55	1.09144	0.504	0.257	5.98266e-51
MTM1	4.76768e-15	1.09125	0.161	0.078	8.6543e-11
ENSSSCG00000036618	1.60782e-229	1.09114	0.994	0.733	2.91852e-225
ARL5B	4.20048e-77	1.08975	0.663	0.364	7.6247e-73
TRIM3	3.42559e-20	1.08975	0.187	0.097	6.21814e-16
NF1	4.79728e-16	1.08905	0.211	0.121	8.70802e-12
MAFF	1.76016e-39	1.08825	0.469	0.25	3.19504e-35
RAB32	1.11426e-33	1.08557	0.402	0.239	2.02261e-29
C3	3.55327e-63	1.08549	0.584	0.264	6.4499e-59
RUFY3	2.90347e-16	1.08152	0.205	0.105	5.27037e-12
DDAH2	5.81694e-46	1.08145	0.191	0.051	1.05589e-41
LRP6	4.57177e-09	1.08082	0.113	0.069	8.29868e-05
SLC2A4RG	2.42856e-22	1.07966	0.161	0.069	4.40832e-18
ENSSSCG00000048333	2.91263e-18	1.07759	0.281	0.173	5.287e-14
FES	1.11475e-20	1.07555	0.232	0.125	2.0235e-16
TRAF1	4.72822e-19	1.07482	0.141	0.051	8.58267e-15
LY86	1.03903e-72	1.07408	0.463	0.188	1.88604e-68
DIP2B	3.73035e-34	1.07383	0.392	0.217	6.77133e-30
PTAFR	1.81682e-15	1.07227	0.121	0.044	3.2979e-11
TYROBP	2.05085614589009e-311	1.07224	0.987	0.416	3.72271e-307
PLXND1	7.70475e-84	1.07174	0.42	0.143	1.39857e-79
ENSSSCG00000050466	6.0019e-09	1.07159	0.128	0.071	0.000108946
FAM102B	6.22174e-23	1.07042	0.261	0.136	1.12937e-18
CEPT1	4.91922e-20	1.06129	0.199	0.105	8.92937e-16
CHPT1	1.1185e-37	1.05879	0.354	0.192	2.03031e-33
ST3GAL5	3.89752e-69	1.05745	0.376	0.125	7.07478e-65
RAB7B	1.76269e-11	1.05739	0.158	0.106	3.19963e-07
ACSF2	7.22009e-44	1.05575	0.383	0.195	1.31059e-39
NOTCH2	2.99541e-59	1.05471	0.521	0.28	5.43726e-55
CD80	2.3152e-13	1.05456	0.178	0.096	4.20255e-09
TNFRSF21	1.66976e-24	1.05411	0.265	0.139	3.03094e-20
ASRGL1	1.33398e-21	1.04828	0.271	0.166	2.42143e-17
PLBD1	6.13009e-63	1.04709	0.222	0.05	1.11273e-58
PRKAG2	1.64672e-31	1.0468	0.241	0.096	2.98912e-27
CFD	6.39254e-298	1.046	0.976	0.403	1.16037e-293
PLAC9	4.47159e-17	1.04474	0.189	0.126	8.11684e-13
ENSSSCG00000017920	6.64325e-83	1.0441	0.65	0.289	1.20588e-78
TNFAIP8L2	1.5364e-15	1.04378	0.187	0.124	2.78887e-11
PER1	6.0882e-49	1.04152	0.509	0.263	1.10513e-44
CTSH	1.50986e-105	1.03965	0.877	0.475	2.7407e-101
PTPN9	2.20807e-16	1.03905	0.171	0.085	4.00808e-12
TXNIP	1.35141e-49	1.0389	0.659	0.387	2.45308e-45
SLC8A1	1.55471e-19	1.03881	0.286	0.172	2.82211e-15
PRDM1	7.89807e-38	1.03823	0.429	0.214	1.43366e-33
SDC3	8.86035e-74	1.03786	0.314	0.088	1.60833e-69
CTSL	3.68837e-11	1.03696	0.313	0.206	6.69512e-07
HELB	3.26416e-17	1.03439	0.115	0.038	5.92511e-13
IRF8	1.35009e-76	1.0335	0.617	0.32	2.45068e-72
DHRS7	6.52402e-22	1.03168	0.324	0.206	1.18424e-17
SH2B2	1.62353e-09	1.03001	0.126	0.066	2.94703e-05
CCNG2	7.82132e-42	1.02667	0.466	0.248	1.41973e-37
GRINA	2.2254e-11	1.02648	0.133	0.101	4.03954e-07
PIK3AP1	7.08053e-53	1.02505	0.451	0.232	1.28526e-48
PEA15	4.38163e-61	1.02325	0.706	0.406	7.95354e-57
BLVRB	2.28436e-48	1.02318	0.36	0.176	4.14657e-44
QSER1	1.53067e-20	1.02307	0.202	0.098	2.77847e-16
RABL3	1.68555e-09	1.0215	0.108	0.065	3.05962e-05
CD22	9.47899e-10	1.01963	0.125	0.064	1.72063e-05
ENSSSCG00000051365	2.64239e-26	1.01921	0.187	0.065	4.79646e-22
TNFSF9	1.59301e-20	1.01914	0.286	0.16	2.89163e-16
ANO10	1.5105e-07	1.01876	0.113	0.062	0.00274187
FCGRT	1.40207e-126	1.01836	0.935	0.531	2.54504e-122
FOXJ2	2.7405e-20	1.01665	0.145	0.061	4.97456e-16
ENSSSCG00000007617	5.95232e-35	1.01491	0.333	0.17	1.08046e-30
RNF125	1.8184e-62	1.01445	0.311	0.096	3.30075e-58
RCBTB2	8.25464e-16	1.01432	0.207	0.127	1.49838e-11
C2	1.54095e-13	1.01375	0.136	0.101	2.79714e-09
DOCK4	5.58319e-23	1.01072	0.347	0.198	1.01346e-18
DUSP2	1.51527e-36	1.00912	0.565	0.328	2.75051e-32
ENSSSCG00000008137	5.55474e-66	1.00862	0.699	0.386	1.0083e-61
TTC13	1.00909e-08	1.00796	0.102	0.061	0.00018317
PRSS55	3.65296e-12	1.00675	0.154	0.09	6.63085e-08
NT5DC2	1.07599e-12	1.00632	0.142	0.076	1.95314e-08
ARHGAP18	8.97207e-35	1.00593	0.406	0.225	1.62861e-30
LRRC25	3.63646e-15	1.00493	0.135	0.058	6.60089e-11
SERPINB8	6.59693e-17	1.00475	0.143	0.114	1.19747e-12
CMBL	1.76647e-11	0.999845	0.122	0.085	3.2065e-07
SLC4A7	9.87532e-46	0.999698	0.488	0.258	1.79257e-41
TLR4	5.10867e-59	0.999031	0.581	0.273	9.27325e-55
CLCN6	1.1576e-09	0.998642	0.105	0.051	2.10128e-05
UBTD2	6.93642e-20	0.998615	0.208	0.107	1.2591e-15
FUBP3	1.1569e-16	0.998149	0.158	0.076	2.10001e-12
EPS8	3.65693e-17	0.997905	0.175	0.142	6.63806e-13
PLIN3	7.48366e-11	0.996064	0.109	0.078	1.35843e-06
SNX2	4.55331e-53	0.995431	0.68	0.412	8.26518e-49
PCDHGA4	2.48922e-22	0.991474	0.242	0.123	4.51844e-18
REL	2.79369e-85	0.990948	0.838	0.586	5.07111e-81
ENSSSCG00000026981	9.80808e-23	0.99073	0.362	0.23	1.78036e-18
RNF13	1.53062e-65	0.990312	0.706	0.401	2.77839e-61
SHTN1	9.8275e-26	0.98758	0.413	0.228	1.78389e-21
CREBL2	6.08467e-15	0.983424	0.148	0.074	1.10449e-10
ENSSSCG00000015889	4.34672e-51	0.981992	0.694	0.469	7.89017e-47
ENSSSCG00000037426	8.01819e-16	0.978236	0.231	0.167	1.45546e-11
ARFGEF2	1.92917e-18	0.977587	0.247	0.141	3.50182e-14
LAPTM4B	3.05916e-18	0.974877	0.149	0.065	5.55299e-14
ADRB2	3.50236e-23	0.973422	0.182	0.085	6.35749e-19
LRRC8D	1.52814e-26	0.970703	0.275	0.135	2.77388e-22
ENSSSCG00000048543	6.939e-12	0.970256	0.122	0.061	1.25957e-07
INPPL1	2.94118e-24	0.969144	0.237	0.118	5.33884e-20
ACSL3	7.49264e-08	0.967581	0.142	0.096	0.00136006
KLHL5	9.43815e-38	0.965932	0.314	0.137	1.71321e-33
GGCX	6.56826e-32	0.96553	0.453	0.27	1.19227e-27
ATP10D	4.54195e-16	0.96451	0.141	0.061	8.24455e-12
ZNF618	4.16777e-11	0.963085	0.116	0.063	7.56534e-07
TLR8	6.92182e-15	0.962972	0.258	0.169	1.25645e-10
ENSSSCG00000045487	6.74816e-15	0.958513	0.197	0.108	1.22493e-10
TRIM24	3.70599e-30	0.957722	0.333	0.18	6.72711e-26
ENSSSCG00000001850	3.80002e-12	0.956522	0.176	0.118	6.89779e-08
ENSSSCG00000031288	4.14064e-13	0.955032	0.156	0.084	7.51608e-09
PIKFYVE	2.50121e-17	0.954739	0.222	0.113	4.54019e-13
SESN1	4.82783e-17	0.952851	0.158	0.065	8.76348e-13
PPP1R15A	9.12044e-62	0.952366	0.717	0.44	1.65554e-57
DPYSL2	2.4109e-33	0.951205	0.359	0.192	4.37627e-29
ZMYM1	2.56737e-26	0.946343	0.251	0.13	4.66029e-22
CD2AP	3.81985e-43	0.943589	0.356	0.164	6.93378e-39
GGA2	1.79262e-22	0.943104	0.341	0.204	3.25396e-18
RARS2	2.32451e-13	0.941901	0.115	0.054	4.21945e-09
TMCC1	9.19769e-13	0.941837	0.156	0.091	1.66956e-08
HSPH1	2.19314e-58	0.940785	0.821	0.578	3.98099e-54
STX12	8.7495e-43	0.93865	0.484	0.272	1.58821e-38
TNFAIP3	1.61373e-63	0.938136	0.742	0.449	2.92925e-59
ENSSSCG00000012006	3.47245e-08	0.935161	0.121	0.081	0.000630319
DUSP3	5.81604e-15	0.934994	0.195	0.11	1.05573e-10
GALM	2.01734e-12	0.934675	0.178	0.112	3.66187e-08
FAM126B	1.18526e-16	0.934176	0.195	0.109	2.15148e-12
RNF2	2.37451e-25	0.931465	0.314	0.185	4.31021e-21
DYRK2	5.02668e-40	0.931092	0.242	0.091	9.12443e-36
CYP4V2	1.73094e-16	0.929329	0.235	0.15	3.14201e-12
HEBP1	4.28871e-20	0.927943	0.311	0.194	7.78487e-16
SLC38A9	5.90977e-17	0.927914	0.148	0.065	1.07274e-12
CFP	2.2188e-54	0.921876	0.538	0.296	4.02757e-50
PIP5K1C	5.05839e-21	0.919636	0.146	0.062	9.182e-17
CHRNB1	4.57802e-18	0.919269	0.159	0.069	8.31003e-14
ATP6AP1	4.2288e-47	0.918517	0.572	0.327	7.67612e-43
ALDH7A1	4.15406e-08	0.918006	0.125	0.08	0.000754045
GOLIM4	6.47646e-20	0.916998	0.263	0.156	1.17561e-15
ARHGAP25	2.92994e-50	0.914051	0.504	0.266	5.31843e-46
ENSSSCG00000004547	4.00408e-11	0.913962	0.159	0.095	7.26821e-07
ENSSSCG00000050684	1.75485e-22	0.913399	0.28	0.146	3.18541e-18
LMNA	2.56926e-59	0.912887	0.71	0.398	4.66372e-55
ZYX	3.43365e-67	0.910465	0.62	0.342	6.23276e-63
ENSSSCG00000041698	9.89981e-26	0.910272	0.26	0.118	1.79701e-21
B3GAT3	2.89259e-18	0.90886	0.222	0.122	5.25062e-14
MYD88	2.79621e-24	0.907226	0.341	0.224	5.07568e-20
MPP5	6.22689e-08	0.906807	0.11	0.074	0.0011303
WASHC4	3.48928e-40	0.905331	0.456	0.268	6.33373e-36
ENSSSCG00000024950	6.18133e-12	0.90388	0.129	0.065	1.12204e-07
ANKRD40	6.48978e-07	0.903866	0.105	0.066	0.0117803
TOB1	1.68839e-51	0.902214	0.495	0.248	3.06477e-47
HPS3	4.11252e-18	0.902046	0.169	0.076	7.46505e-14
DECR1	1.26527e-17	0.901507	0.257	0.162	2.29672e-13
PTPRK	4.62788e-11	0.899066	0.139	0.102	8.40053e-07
C9orf72	7.12586e-08	0.897991	0.109	0.06	0.00129349
ENSSSCG00000012731	1.4461e-19	0.897831	0.212	0.119	2.62497e-15
MAP2K5	1.07955e-10	0.895576	0.116	0.058	1.95959e-06
VAV1	3.41535e-34	0.893435	0.385	0.212	6.19954e-30
BACH1	3.39407e-46	0.891837	0.681	0.423	6.16091e-42
CSRNP1	1.53411e-24	0.890245	0.393	0.243	2.78472e-20
RNF138	2.81848e-21	0.889569	0.198	0.09	5.11611e-17
CCR7	1.18889e-17	0.889424	0.222	0.105	2.15807e-13
ASAH1	4.8177e-55	0.889423	0.621	0.317	8.74508e-51
ENSSSCG00000035364	6.13515e-20	0.889047	0.228	0.123	1.11365e-15
ENSSSCG00000045737	2.61078e-12	0.888173	0.143	0.071	4.73909e-08
ARRB2	2.9462e-49	0.887938	0.598	0.348	5.34794e-45
AGPAT5	1.47347e-19	0.887064	0.281	0.178	2.67465e-15
AFF4	1.06354e-42	0.886125	0.555	0.341	1.93053e-38
SAT1	5.42819e-114	0.88406	0.993	0.889	9.85326e-110
PDXK	3.83274e-36	0.883969	0.555	0.315	6.95719e-32
EPS15	9.01007e-58	0.883232	0.653	0.407	1.63551e-53
SLC46A3	3.18881e-27	0.882133	0.253	0.116	5.78833e-23
TNFRSF1A	2.60117e-26	0.881109	0.333	0.192	4.72165e-22
TRIM36	7.40832e-10	0.880699	0.135	0.095	1.34476e-05
CNDP2	2.32655e-33	0.880284	0.527	0.326	4.22316e-29
HPCAL1	3.58069e-34	0.879999	0.356	0.199	6.49967e-30
FHOD1	4.15568e-14	0.877805	0.136	0.063	7.54339e-10
HIPK3	1.99798e-22	0.876641	0.356	0.22	3.62673e-18
HERC1	1.73838e-43	0.875477	0.44	0.222	3.1555e-39
NFKB1	2.85188e-37	0.874795	0.522	0.325	5.17673e-33
SEC14L1	1.2798e-10	0.874119	0.152	0.08	2.32309e-06
PIM3	1.41671e-33	0.871145	0.385	0.199	2.57161e-29
SBF2	9.19828e-08	0.87107	0.113	0.069	0.00166967
ENSSSCG00000033422	3.6386e-12	0.865926	0.161	0.103	6.60479e-08
IGSF6	1.04954e-15	0.864068	0.339	0.211	1.90513e-11
FRS2	5.16671e-09	0.863125	0.118	0.06	9.37862e-05
NAGA	1.20719e-28	0.86252	0.472	0.278	2.1913e-24
CEP83	3.17111e-12	0.862021	0.155	0.083	5.7562e-08
SNX6	6.8664e-81	0.861366	0.882	0.543	1.24639e-76
NFKB2	6.07396e-26	0.860105	0.261	0.13	1.10255e-21
SNX29	1.05448e-13	0.859845	0.115	0.049	1.91409e-09
ABI1	2.43787e-33	0.859058	0.44	0.262	4.42522e-29
NRP1	1.49134e-26	0.857608	0.399	0.235	2.70708e-22
SERPINB1	1.26156e-52	0.857322	0.57	0.327	2.28999e-48
GPR137B	6.52767e-24	0.85724	0.382	0.243	1.1849e-19
RNF217	1.40213e-15	0.856855	0.268	0.172	2.54515e-11
PCNX1	2.56602e-24	0.855763	0.194	0.084	4.65784e-20
OSBPL9	8.54977e-40	0.855334	0.4	0.221	1.55195e-35
FAM149A	1.36737e-14	0.855271	0.118	0.1	2.48205e-10
ENSSSCG00000004387	2.19093e-40	0.854892	0.435	0.24	3.97697e-36
MTMR14	1.36586e-22	0.854784	0.265	0.147	2.47932e-18
SLC3A2	2.65548e-23	0.852592	0.38	0.244	4.82022e-19
SNX13	3.91608e-23	0.850869	0.263	0.144	7.10847e-19
FAM214A	2.7199e-15	0.850018	0.231	0.125	4.93716e-11
RAC3	1.85828e-11	0.848012	0.176	0.13	3.37314e-07
AHCY	1.56228e-14	0.84731	0.166	0.1	2.83585e-10
ENSSSCG00000042402	6.89635e-09	0.846374	0.112	0.06	0.000125183
ATG2A	3.53935e-09	0.844415	0.142	0.086	6.42464e-05
PMAIP1	7.01786e-45	0.843811	0.657	0.433	1.27388e-40
COX7A1	1.16645e-11	0.842577	0.202	0.117	2.11734e-07
RNF19B	1.7332e-37	0.838574	0.488	0.284	3.14611e-33
GP91-PHOX	9.99981e-145	0.838035	0.836	0.368	1.81517e-140
ATP6V1B2	1.54154e-23	0.83788	0.304	0.192	2.7982e-19
ENSSSCG00000041267	8.16932e-27	0.835104	0.26	0.115	1.48289e-22
SCAMP2	3.24915e-18	0.833915	0.235	0.14	5.89785e-14
FZD5	1.01001e-08	0.832562	0.136	0.07	0.000183338
SLC38A6	9.41632e-10	0.831296	0.172	0.109	1.70925e-05
ENSSSCG00000042328	1.27486e-21	0.830532	0.33	0.205	2.31412e-17
ENSSSCG00000017164	2.34894e-116	0.829542	0.806	0.378	4.26379e-112
BTK	1.54715e-14	0.828413	0.253	0.166	2.80838e-10
CLTC	3.81382e-42	0.8256	0.641	0.414	6.92285e-38
NFE2L2	1.41839e-38	0.824742	0.627	0.383	2.57466e-34
FEZ2	7.71668e-16	0.824295	0.211	0.12	1.40073e-11
LAMP1	5.72056e-109	0.823211	0.911	0.517	1.0384e-104
TBC1D2B	4.98342e-21	0.822175	0.208	0.099	9.0459e-17
FNBP1L	2.08092e-30	0.820879	0.149	0.046	3.77728e-26
ENTPD1	3.25771e-12	0.82054	0.237	0.154	5.91339e-08
ENSSSCG00000027665	2.40981e-10	0.819843	0.155	0.124	4.37429e-06
FBXO25	5.18083e-25	0.819318	0.218	0.11	9.40424e-21
NECAP2	2.90705e-35	0.817906	0.518	0.329	5.27688e-31
ULK2	4.12393e-12	0.817559	0.106	0.048	7.48575e-08
HERPUD1	5.21017e-42	0.816111	0.806	0.581	9.45751e-38
ARHGAP31	6.42874e-25	0.815238	0.273	0.142	1.16694e-20
FNIP1	1.05052e-19	0.813998	0.344	0.221	1.90691e-15
ENSSSCG00000007088	9.69591e-34	0.813797	0.545	0.342	1.76e-29
VWA5A	2.38701e-08	0.812912	0.109	0.093	0.000433289
AP3B1	1.69227e-27	0.811921	0.399	0.241	3.07181e-23
PIK3C2A	4.46754e-21	0.809367	0.372	0.234	8.10948e-17
SLC66A2	8.85263e-10	0.808767	0.113	0.07	1.60693e-05
SNUPN	3.09044e-10	0.808592	0.171	0.127	5.60976e-06
ENSSSCG00000032942	2.09228e-21	0.807496	0.324	0.193	3.7979e-17
RAB31	1.4891e-17	0.806804	0.268	0.173	2.70301e-13
MGAT5	1.51601e-15	0.805207	0.212	0.117	2.75187e-11
SLC31A1	1.8662e-13	0.805164	0.245	0.167	3.38752e-09
TYK2	1.52335e-13	0.805086	0.142	0.071	2.76519e-09
SDCCAG8	4.06208e-20	0.804494	0.385	0.256	7.37349e-16
PDE4B	1.23506e-89	0.803796	0.775	0.428	2.24188e-85
SLC35F6	8.46561e-09	0.803191	0.128	0.068	0.000153668
MTHFD1	9.35875e-11	0.802882	0.149	0.106	1.6988e-06
WASF2	8.19411e-49	0.801374	0.552	0.327	1.48739e-44
CD58	4.5008e-31	0.798508	0.379	0.237	8.16984e-27
TNFSF12	1.30699e-24	0.798386	0.341	0.199	2.37245e-20
SCAMP1	1.61213e-14	0.797985	0.202	0.123	2.92634e-10
CD40	2.41447e-21	0.797055	0.313	0.184	4.38274e-17
DTX3	9.23396e-29	0.795287	0.324	0.187	1.67615e-24
CD300C	1.31468e-30	0.794334	0.376	0.206	2.3864e-26
MED25	9.33765e-13	0.794255	0.169	0.103	1.69497e-08
ENSSSCG00000006564	6.38932e-06	0.794037	0.132	0.089	0.115979
NEU1	3.8666e-06	0.793554	0.198	0.165	0.0701866
ENSSSCG00000001064	1.59554e-21	0.79302	0.198	0.087	2.89622e-17
LTBR	1.31712e-11	0.792495	0.211	0.144	2.39083e-07
IRS2	1.09498e-27	0.791348	0.495	0.294	1.98762e-23
TMEM41B	1.10405e-22	0.790918	0.303	0.179	2.00407e-18
ARL5A	2.71197e-20	0.788702	0.374	0.24	4.92277e-16
ENSSSCG00000033601	3.30097e-07	0.788054	0.136	0.081	0.00599193
GALNT1	1.07497e-56	0.787742	0.722	0.421	1.95129e-52
ADAM19	7.84927e-10	0.785719	0.115	0.055	1.4248e-05
WARS1	1.96759e-09	0.78385	0.192	0.125	3.57157e-05
ENSSSCG00000014361	1.15191e-71	0.783444	0.796	0.463	2.09095e-67
ENSSSCG00000037566	1.25496e-18	0.783195	0.296	0.176	2.278e-14
ZNF274	1.084e-08	0.783016	0.116	0.072	0.000196768
LRRK1	2.61603e-09	0.782642	0.156	0.088	4.74862e-05
NCF2	5.49315e-10	0.7821	0.156	0.126	9.97116e-06
ENSSSCG00000022176	3.9592e-77	0.78152	0.915	0.684	7.18675e-73
ENSSSCG00000040828	1.71858e-10	0.780816	0.149	0.094	3.11956e-06
AAGAB	1.0078e-06	0.78074	0.148	0.105	0.0182936
TFEC	1.20843e-33	0.780693	0.478	0.254	2.19354e-29
GPR108	1.24278e-14	0.780326	0.28	0.191	2.2559e-10
SOCS6	9.58247e-08	0.778822	0.138	0.11	0.00173941
RALB	6.38764e-18	0.77845	0.303	0.203	1.15948e-13
C12orf57	1.37483e-55	0.778163	0.763	0.501	2.49559e-51
SUCLA2	2.26188e-18	0.778075	0.215	0.116	4.10577e-14
MARCHF8	8.49195e-10	0.776967	0.118	0.054	1.54146e-05
MAPKAPK3	2.90964e-09	0.776418	0.178	0.129	5.28158e-05
GPR35	7.65013e-07	0.776314	0.128	0.091	0.0138865
LYN	4.82358e-44	0.77561	0.534	0.33	8.75577e-40
ENSSSCG00000003554	1.50886e-12	0.775537	0.136	0.074	2.73887e-08
SLA-DMA	2.25401e-68	0.773402	0.857	0.546	4.09148e-64
CORO1B	9.91194e-32	0.76998	0.468	0.28	1.79922e-27
NENF	3.58965e-21	0.769936	0.268	0.159	6.51593e-17
CALHM6	2.10959e-09	0.769289	0.115	0.056	3.82932e-05
RCOR3	1.01528e-16	0.768489	0.118	0.05	1.84293e-12
PAM	7.77819e-24	0.767762	0.199	0.087	1.4119e-19
ENSSSCG00000049492	9.20105e-16	0.767089	0.121	0.048	1.67017e-11
CD274	3.28488e-06	0.766314	0.126	0.077	0.0596271
MAT2A	3.51772e-45	0.76624	0.839	0.629	6.38537e-41
KIAA0930	1.85829e-16	0.764979	0.278	0.177	3.37317e-12
CAMSAP2	4.21321e-09	0.763977	0.148	0.086	7.64783e-05
RBM18	2.82807e-32	0.763341	0.449	0.285	5.1335e-28
FOXN2	1.19704e-24	0.763128	0.374	0.236	2.17286e-20
VAV3	1.81676e-12	0.761751	0.274	0.177	3.29778e-08
EIF4E3	5.17273e-21	0.761567	0.148	0.057	9.38954e-17
ABHD6	1.16517e-18	0.761554	0.181	0.088	2.11502e-14
SRI	4.15093e-60	0.759779	0.753	0.484	7.53476e-56
ZMIZ2	9.88418e-16	0.759153	0.143	0.086	1.79418e-11
SUPT3H	2.17352e-23	0.758742	0.284	0.155	3.94537e-19
PRPS2	2.33066e-31	0.758638	0.44	0.274	4.23061e-27
ATP1A1	5.56319e-54	0.758586	0.654	0.422	1.00983e-49
ENKUR	3.53575e-11	0.757348	0.146	0.088	6.41809e-07
SNX8	1.89436e-21	0.75593	0.217	0.119	3.43864e-17
PABPC1	1.03015e-52	0.754026	0.776	0.537	1.86992e-48
GNS	3.36972e-22	0.752824	0.484	0.298	6.11672e-18
ENSSSCG00000026719	2.23635e-11	0.752317	0.209	0.151	4.05942e-07
MAPK14	8.33536e-15	0.752315	0.258	0.181	1.51303e-10
ENSSSCG00000025673	2.91541e-06	0.75176	0.116	0.068	0.0529205
VAC14	6.11382e-08	0.750407	0.129	0.085	0.00110978
BRCC3	8.97269e-07	0.748857	0.133	0.084	0.0162872
CTNNBIP1	1.14563e-05	0.748	0.108	0.069	0.207955
DENND4B	8.67378e-08	0.747567	0.143	0.085	0.00157447
SPI1	1.23316e-101	0.7473	0.755	0.363	2.23843e-97
SLC31A2	2.55045e-07	0.746976	0.103	0.074	0.00462958
ENSSSCG00000049610	1.7682e-10	0.74565	0.181	0.109	3.20964e-06
MXD1	1.28081e-12	0.744482	0.263	0.164	2.32492e-08
RHOQ	3.86027e-33	0.743554	0.524	0.301	7.00717e-29
GNG10	6.30174e-116	0.742812	0.938	0.564	1.14389e-111
STX11	3.278e-25	0.741917	0.475	0.314	5.95022e-21
STOM	1.3297e-23	0.74092	0.436	0.275	2.41368e-19
NRIP1	1.34855e-11	0.739261	0.297	0.19	2.44788e-07
DCXR	2.73802e-12	0.738253	0.275	0.188	4.97005e-08
OXNAD1	1.10474e-06	0.736773	0.115	0.072	0.0200532
CD63	1.40848e-128	0.736095	0.99	0.72	2.55667e-124
EEA1	8.56619e-20	0.734875	0.372	0.246	1.55494e-15
B3GNTL1	1.5805e-11	0.733988	0.122	0.069	2.86892e-07
ABR	1.06041e-22	0.733965	0.359	0.228	1.92486e-18
CRTC3	1.15101e-09	0.732703	0.181	0.109	2.08931e-05
ITM2B	8.04218e-140	0.732633	0.987	0.804	1.45982e-135
ERLIN2	6.10537e-09	0.731476	0.115	0.08	0.000110825
C6orf89	2.12732e-13	0.730786	0.217	0.135	3.86152e-09
TMBIM1	6.97052e-25	0.72988	0.471	0.296	1.26529e-20
SLC30A7	1.1201e-13	0.729475	0.25	0.157	2.0332e-09
SLC39A10	5.73891e-24	0.727315	0.27	0.138	1.04173e-19
ENSSSCG00000033909	1.94021e-88	0.726479	0.948	0.743	3.52187e-84
PSEN1	8.73771e-19	0.72454	0.331	0.223	1.58607e-14
TAGAP	4.14353e-40	0.723225	0.557	0.335	7.52134e-36
ZDHHC4	2.87147e-13	0.723129	0.171	0.102	5.2123e-09
GCNT1	3.51501e-07	0.722727	0.122	0.082	0.00638045
PLBD2	7.68255e-09	0.722322	0.166	0.113	0.000139454
STAM	6.38338e-11	0.721878	0.146	0.107	1.15871e-06
MED13L	6.34091e-42	0.720346	0.604	0.398	1.151e-37
ARSA	1.22617e-07	0.718242	0.151	0.11	0.00222574
ITPK1	7.03363e-07	0.718233	0.149	0.096	0.0127674
ENSSSCG00000032594	5.65149e-10	0.716891	0.135	0.078	1.02586e-05
JDP2	1.15323e-08	0.716377	0.281	0.208	0.000209335
SUMF1	2.04406e-17	0.715788	0.265	0.183	3.71038e-13
ENSSSCG00000011236	5.47895e-17	0.715685	0.218	0.131	9.94539e-13
PPP2CB	1.39363e-20	0.715363	0.264	0.153	2.52973e-16
GGH	2.17006e-10	0.714901	0.275	0.208	3.93909e-06
CNOT9	9.92451e-24	0.713489	0.433	0.29	1.8015e-19
PEAK1	9.44937e-06	0.712081	0.121	0.083	0.171525
HMGXB3	6.95286e-06	0.711481	0.123	0.077	0.126208
MBOAT7	5.71691e-11	0.710637	0.174	0.107	1.03773e-06
PHTF2	5.03496e-21	0.71023	0.297	0.188	9.13946e-17
TEP1	1.71131e-07	0.709727	0.112	0.09	0.00310637
PLEKHM2	3.305e-12	0.709678	0.235	0.164	5.99923e-08
TRAK1	4.71938e-07	0.709543	0.146	0.102	0.00856662
ENSSSCG00000038362	4.20133e-12	0.708206	0.142	0.072	7.62625e-08
CUX1	1.29092e-24	0.708055	0.385	0.243	2.34329e-20
SGSM2	3.27194e-06	0.704735	0.106	0.063	0.0593922
ENSSSCG00000050742	2.27606e-09	0.703591	0.202	0.157	4.13151e-05
MANBA	1.25379e-08	0.703306	0.142	0.112	0.000227589
CMTM7	1.64616e-59	0.702681	0.636	0.356	2.98812e-55
HAVCR2	1.28426e-24	0.701012	0.267	0.138	2.33119e-20
ENSSSCG00000035037	1.12019e-36	0.698442	0.451	0.257	2.03337e-32
RGCC	1.28337e-45	0.697855	0.877	0.651	2.32958e-41
AKAP7	5.13275e-16	0.696654	0.217	0.12	9.31696e-12
DCAF12	5.43861e-12	0.695941	0.187	0.126	9.87216e-08
NFIC	6.27148e-19	0.694394	0.334	0.219	1.1384e-14
NCOA3	6.94311e-29	0.693799	0.403	0.238	1.26031e-24
ENSSSCG00000002446	4.80058e-13	0.692736	0.197	0.13	8.71402e-09
KDM7A	1.33376e-34	0.692315	0.443	0.276	2.42105e-30
ENSSSCG00000012061	1.04566e-05	0.689835	0.128	0.088	0.189807
ENSSSCG00000047531	2.95215e-20	0.688995	0.273	0.15	5.35875e-16
SLC39A1	5.86244e-08	0.68881	0.126	0.081	0.00106415
SLC43A2	1.22422e-15	0.688415	0.287	0.192	2.2222e-11
ACSS2	5.03384e-07	0.687975	0.109	0.066	0.00913743
ITGAM	7.9841e-21	0.687369	0.382	0.241	1.44927e-16
LAMP2	3.48596e-54	0.684937	0.783	0.492	6.32772e-50
NCOA2	1.29869e-37	0.683905	0.452	0.26	2.35738e-33
BCAT2	3.53678e-14	0.683799	0.304	0.207	6.41996e-10
CTSF	1.10746e-11	0.68373	0.191	0.122	2.01026e-07
NELFCD	3.57004e-10	0.68326	0.199	0.13	6.48035e-06
PTPN6	7.59049e-30	0.682506	0.532	0.339	1.37783e-25
STX2	0.000102514	0.682458	0.105	0.068	1
VAMP4	1.41928e-11	0.680358	0.202	0.14	2.57627e-07
MRPL48	1.01823e-13	0.680354	0.192	0.124	1.84829e-09
IFRD1	3.5576e-32	0.679802	0.623	0.422	6.45776e-28
TFEB	5.71288e-06	0.67919	0.145	0.106	0.1037
TPST1	2.32307e-09	0.678602	0.142	0.082	4.21683e-05
GPNMB	2.19403e-20	0.678018	0.383	0.221	3.9826e-16
ACAP2	1.30956e-25	0.677016	0.532	0.367	2.37711e-21
EDRF1	3.81803e-13	0.675749	0.119	0.061	6.93049e-09
SLC44A1	1.73636e-24	0.67536	0.212	0.095	3.15184e-20
SFXN1	2.24307e-10	0.675205	0.145	0.083	4.07163e-06
GAPVD1	3.8385e-23	0.673344	0.34	0.221	6.96765e-19
ATG7	9.56638e-09	0.673149	0.164	0.122	0.000173649
FMNL3	1.23427e-07	0.673009	0.145	0.119	0.00224045
ENSSSCG00000011434	8.67876e-11	0.672525	0.166	0.111	1.57537e-06
GLMP	3.07386e-11	0.671871	0.321	0.228	5.57967e-07
SIGLEC1	7.4032e-09	0.670718	0.138	0.125	0.000134383
ENSSSCG00000000530	5.84897e-23	0.669224	0.485	0.316	1.06171e-18
ABCG2	9.43144e-18	0.668435	0.106	0.038	1.71199e-13
ZNF787	4.82659e-08	0.668252	0.122	0.091	0.000876123
ENSSSCG00000035992	1.61029e-50	0.668052	0.664	0.437	2.92299e-46
WSB1	1.09524e-29	0.66616	0.684	0.476	1.98809e-25
SFT2D1	8.92284e-43	0.665572	0.697	0.469	1.61967e-38
ENSSSCG00000008748	4.41371e-12	0.664593	0.24	0.17	8.01177e-08
KIFAP3	8.38321e-09	0.664468	0.128	0.072	0.000152172
SOCS5	4.40388e-06	0.664194	0.155	0.11	0.0799392
GALK1	2.42875e-12	0.663316	0.254	0.197	4.40867e-08
SGPL1	1.81892e-14	0.662498	0.198	0.139	3.3017e-10
ANKRD42	0.000239223	0.661909	0.112	0.071	1
ENSSSCG00000036822	3.4911e-31	0.661736	0.151	0.049	6.33704e-27
GIT2	1.3809e-22	0.661718	0.349	0.222	2.50661e-18
STX7	6.65841e-11	0.660869	0.237	0.165	1.20863e-06
NABP1	3.4409e-16	0.65938	0.281	0.169	6.24592e-12
WDFY2	1.50774e-11	0.6593	0.204	0.127	2.73684e-07
ENSSSCG00000046277	5.01215e-10	0.659269	0.131	0.068	9.09805e-06
OS9	8.44176e-22	0.657353	0.438	0.302	1.53235e-17
WDR47	8.85067e-09	0.65716	0.125	0.066	0.000160657
ENSSSCG00000009683	7.96822e-11	0.656053	0.128	0.068	1.44639e-06
VPS13C	4.31167e-26	0.655774	0.471	0.305	7.82654e-22
FKBP5	7.54532e-45	0.652605	0.689	0.452	1.36963e-40
BAZ2B	1.42015e-19	0.652407	0.337	0.211	2.57785e-15
BMF	5.57921e-17	0.651851	0.158	0.077	1.01274e-12
DENND10	4.94859e-13	0.651758	0.212	0.148	8.98269e-09
GADD45A	8.80512e-21	0.651491	0.331	0.195	1.5983e-16
ENSSSCG00000047896	8.16469e-12	0.650894	0.119	0.058	1.48205e-07
PUS10	8.00389e-08	0.65065	0.126	0.076	0.00145287
HPS1	2.31347e-12	0.649483	0.161	0.096	4.19942e-08
ENSSSCG00000029231	8.34378e-13	0.64904	0.133	0.066	1.51456e-08
CEP170	9.81822e-35	0.648327	0.476	0.285	1.7822e-30
ENSSSCG00000010525	2.10187e-18	0.64783	0.39	0.256	3.81532e-14
CMSS1	8.12247e-12	0.647747	0.171	0.128	1.47439e-07
ATP7A	3.76629e-12	0.647663	0.254	0.178	6.83658e-08
YIF1B	5.98689e-11	0.646841	0.176	0.135	1.08674e-06
CLTA	1.38948e-43	0.64638	0.825	0.576	2.52219e-39
TBC1D1	6.15433e-36	0.645653	0.499	0.312	1.11713e-31
ENSSSCG00000007944	1.62419e-37	0.644953	0.339	0.165	2.94824e-33
ARAP1	2.04287e-07	0.642303	0.192	0.152	0.00370822
SPRYD3	1.27443e-12	0.640926	0.143	0.093	2.31334e-08
ENSSSCG00000007705	1.96519e-06	0.640317	0.169	0.121	0.0356722
HADH	1.68382e-15	0.639044	0.33	0.235	3.05648e-11
IPO5	1.58319e-16	0.637637	0.343	0.229	2.87381e-12
SPOPL	1.24589e-07	0.636545	0.128	0.087	0.00226154
SCPEP1	4.18662e-08	0.635823	0.303	0.216	0.000759955
CKS2	1.62771e-24	0.635431	0.491	0.319	2.95461e-20
CFLAR	4.04064e-21	0.634089	0.461	0.327	7.33458e-17
RAC1	1.10301e-58	0.633788	0.878	0.596	2.00219e-54
ZDHHC17	1.49621e-14	0.631154	0.237	0.145	2.71592e-10
LEPROT	2.75702e-13	0.631144	0.192	0.125	5.00455e-09
ENSSSCG00000051549	4.14697e-17	0.629587	0.349	0.247	7.52759e-13
PJA2	1.15181e-26	0.629292	0.432	0.293	2.09076e-22
CIITA	7.33727e-13	0.627606	0.208	0.135	1.33186e-08
ENSSSCG00000032626	2.85738e-13	0.627207	0.205	0.122	5.18672e-09
EVI2B	1.25047e-31	0.626802	0.574	0.368	2.26985e-27
DCPS	2.60052e-09	0.624214	0.164	0.127	4.72047e-05
DARS1	1.07032e-15	0.624058	0.304	0.223	1.94285e-11
ENSSSCG00000038187	6.16846e-20	0.623137	0.376	0.262	1.1197e-15
LPCAT1	1.0932e-41	0.622656	0.209	0.069	1.98438e-37
PATL1	4.57898e-11	0.622004	0.293	0.21	8.31177e-07
SKIL	6.60289e-50	0.621492	0.841	0.639	1.19856e-45
ST3GAL4	6.28884e-30	0.618996	0.197	0.077	1.14155e-25
MACROH2A1	7.66038e-35	0.618232	0.486	0.329	1.39051e-30
SLC15A4	5.48449e-10	0.617898	0.159	0.091	9.95544e-06
TMEM168	9.08954e-07	0.616342	0.131	0.089	0.0164993
CYTH2	4.23357e-12	0.615786	0.283	0.195	7.68477e-08
PRKAB2	6.49821e-05	0.615536	0.105	0.073	1
LAPTM4A	1.55989e-52	0.615336	0.765	0.493	2.83151e-48
PHKB	5.34719e-12	0.613462	0.187	0.13	9.70622e-08
SH3GLB2	2.62069e-07	0.612153	0.22	0.185	0.00475708
ENSSSCG00000012046	6.93634e-15	0.611829	0.286	0.201	1.25908e-10
ENSSSCG00000050425	1.63935e-14	0.611035	0.257	0.148	2.97575e-10
IL13RA1	7.82587e-13	0.611023	0.293	0.204	1.42055e-08
PGGT1B	4.01071e-17	0.610862	0.326	0.224	7.28024e-13
ULK1	6.34016e-11	0.610689	0.113	0.058	1.15087e-06
HHEX	3.77153e-06	0.609148	0.149	0.112	0.0684608
CERT1	3.87871e-11	0.608544	0.224	0.155	7.04063e-07
LMBRD1	7.08739e-14	0.606675	0.212	0.128	1.2865e-09
APLP2	4.6777e-18	0.606655	0.34	0.224	8.49096e-14
RUBCN	4.17403e-06	0.606195	0.105	0.062	0.0757671
RAB9A	2.9789e-09	0.605592	0.169	0.116	5.4073e-05
FAM53C	1.06029e-07	0.605513	0.188	0.142	0.00192464
C1orf53	2.64036e-09	0.604893	0.207	0.141	4.79277e-05
RAB5C	1.35465e-32	0.603425	0.541	0.354	2.45896e-28
C15orf40	6.21345e-16	0.602814	0.277	0.184	1.12786e-11
ZNF408	1.21027e-11	0.602808	0.136	0.084	2.19689e-07
RBKS	2.72147e-06	0.602205	0.113	0.087	0.0494001
SRSF5	9.77812e-46	0.601254	0.813	0.615	1.77493e-41
ENSSSCG00000049314	3.84417e-14	0.600899	0.105	0.045	6.97794e-10

## Sheet: C5-APLN-BloodVessels
	p_val	avg_log2FC	pct.1	pct.2	p_val_adj		Canonical markers - APLNpos Blood vessels
EDNRB	0	7.48102	0.564	0.02	0		CLDN5		4
TRNP1	6.95723e-254	7.44196	0.353	0.004	1.26288e-249		CLEC14A
APLN	4.59198e-167	7.31064	0.23	0.002	8.33536e-163		VWF
CA4	1.10115e-201	7.13414	0.318	0.006	1.99881e-197		SPARCL1
TBX3	0	7.0018	0.606	0.014	0		CA4
KDR	0	6.89958	0.531	0.016	0		APLN
CRYAB	0	6.78056	0.543	0.022	0
FMO1	0	6.63196	0.803	0.019	0
SLPI	0	6.62238	0.901	0.041	0
SLC16A9	9.20965e-288	6.43211	0.429	0.012	1.67174e-283
CCDC85A	6.78886e-199	6.36147	0.303	0.007	1.23231e-194
ENSSSCG00000004598	1.16172e-225	6.2293	0.355	0.011	2.10875e-221
PRX	6.42983e-193	6.18471	0.299	0.006	1.16714e-188
FOXF1	2.57828e-156	6.14934	0.246	0.005	4.68009e-152
GPIHBP1	1.65373e-171	6.10964	0.289	0.007	3.00184e-167
SIPA1L2	3.4905e-185	6.10782	0.291	0.008	6.33595e-181
ADGRF5	1.48219693752374e-323	6.09516	0.498	0.018	2.69048388099309e-319
RTN1	2.38425e-129	6.07532	0.201	0.003	4.3279e-125
TMEM204	0	6.02947	0.535	0.022	0
TBX2	3.03528e-102	5.96207	0.154	0.002	5.50965e-98
ENSSSCG00000041735	7.62687e-158	5.92558	0.256	0.01	1.38443e-153
CLEC1A	1.80975e-181	5.91274	0.294	0.01	3.28506e-177
DACH1	1.37044e-192	5.90911	0.318	0.01	2.48762e-188
ACE	4.54633e-229	5.90621	0.384	0.013	8.2525e-225
ENHO	2.88162e-215	5.88875	0.351	0.019	5.23073e-211
C1orf115	6.26378e-285	5.76761	0.462	0.017	1.137e-280
CASKIN2	1.59105e-261	5.75124	0.445	0.018	2.88807e-257
ESAM	0	5.7426	0.611	0.025	0
PCDH1	4.78316e-80	5.73033	0.119	0.001	8.68239e-76
TMEM100	1.04177e-253	5.71171	0.452	0.017	1.89101e-249
PCDH19	6.02849e-130	5.71042	0.215	0.005	1.09429e-125
ESM1	3.86625e-66	5.66572	0.109	0.002	7.01802e-62
PRICKLE2	2.85293e-172	5.64906	0.285	0.012	5.17863e-168
ITM2A	0	5.59201	0.611	0.032	0
AFAP1L1	9.48384e-147	5.58054	0.253	0.009	1.72151e-142
LRRC3B	1.30451e-84	5.51698	0.137	0.003	2.36795e-80
BCL6B	1.4674e-182	5.50796	0.32	0.014	2.66363e-178
ARHGEF15	2.14148e-122	5.4873	0.215	0.007	3.88721e-118
TM4SF18	9.18713e-89	5.46205	0.147	0.003	1.66765e-84
CCDC175	1.67696e-66	5.43714	0.111	0.003	3.04402e-62
RNF150	4.14951e-117	5.39869	0.206	0.011	7.53218e-113
ROBO4	4.4873e-166	5.38738	0.299	0.012	8.14534e-162
TNC	1.47415e-98	5.36007	0.171	0.005	2.67587e-94
MEIS1	1.23733e-116	5.31199	0.209	0.008	2.246e-112
ENSSSCG00000044051	1.00198e-289	5.3063	0.507	0.032	1.8188e-285
JCAD	1.07569e-210	5.30335	0.379	0.018	1.95259e-206
CYB561	5.98384e-118	5.29057	0.201	0.009	1.08619e-113
SCD5	2.21709e-74	5.24384	0.125	0.003	4.02447e-70
ENSSSCG00000049481	1.06601e-176	5.22666	0.339	0.017	1.93503e-172
NID1	7.34362e-142	5.2134	0.26	0.014	1.33301e-137
CD34	3.49174e-221	5.19919	0.415	0.022	6.33821e-217
RAPGEF3	6.7201e-124	5.19309	0.228	0.011	1.21983e-119
KANK3	1.78458e-254	5.18802	0.465	0.024	3.23937e-250
ENSSSCG00000017643	4.10996e-88	5.18407	0.163	0.006	7.46039e-84
CALCRL	0	5.17692	0.889	0.152	0
ENSSSCG00000047186	3.13562e-67	5.17436	0.112	0.003	5.69178e-63
ENSSSCG00000033190	0	5.15545	0.654	0.033	0
CAV2	0	5.12122	0.678	0.039	0
PDGFD	3.9937e-211	5.1187	0.374	0.029	7.24936e-207
KIAA1217	3.78686e-217	5.11841	0.393	0.031	6.87391e-213
CLDN5	0	5.1049	0.894	0.046	0
SLC9A3R2	0	5.09349	0.664	0.057	0
ARHGAP29	0	5.09078	0.611	0.048	0
PHLDB1	1.92943e-115	5.05811	0.206	0.016	3.5023e-111
ENSSSCG00000044700	0	5.04839	0.609	0.079	0
RAMP3	7.4109846876187e-323	5.02653	0.58	0.03	1.34524194049655e-318
PCDH12	5.72237e-65	5.01067	0.121	0.005	1.03873e-60
CCDC68	3.79507e-75	5.00904	0.131	0.006	6.88881e-71
ENSSSCG00000006581	2.24132660821328e-314	5.00363	0.581	0.037	4.06845605922875e-310
COL4A2	5.61115e-266	4.99515	0.469	0.044	1.01854e-261
DPP4	2.01378e-185	4.99448	0.349	0.033	3.6554e-181
GPR182	9.29479e-71	4.98893	0.133	0.005	1.68719e-66
ENSSSCG00000031889	3.39251e-119	4.98564	0.23	0.01	6.15808e-115
MYO10	1.5084e-96	4.97731	0.178	0.01	2.73806e-92
BMP6	6.5339e-66	4.95639	0.133	0.01	1.18603e-61
GJC1	2.53821e-96	4.95358	0.189	0.012	4.60737e-92
PXDN	1.49707e-114	4.95159	0.218	0.013	2.71748e-110
TAL1	2.45853e-69	4.95013	0.131	0.006	4.46273e-65
AMOTL2	1.61161e-122	4.94083	0.24	0.017	2.9254e-118
GATA2	6.22481e-134	4.93254	0.266	0.014	1.12993e-129
EMCN	3.9855e-269	4.9051	0.514	0.028	7.23447e-265
ENSSSCG00000014351	3.99699e-299	4.90047	0.574	0.031	7.25534e-295
BICD1	3.98888e-84	4.8856	0.168	0.008	7.24062e-80
UACA	1.93351e-155	4.88383	0.318	0.02	3.50971e-151
FERMT1	2.71036e-88	4.88135	0.171	0.012	4.91985e-84
EVA1B	6.20615e-199	4.86626	0.381	0.031	1.12654e-194
FERMT2	1.74284e-293	4.8638	0.55	0.045	3.1636e-289
CORO2B	6.9019e-59	4.85876	0.107	0.004	1.25283e-54
LHFPL6	4.94125e-246	4.85448	0.478	0.04	8.96936e-242
RAMP1	1.64459e-175	4.84911	0.356	0.035	2.98527e-171
EPAS1	0	4.8479	0.893	0.21	0
TMOD2	5.209e-91	4.84659	0.178	0.009	9.45538e-87
MCC	1.43865e-127	4.83104	0.261	0.018	2.61144e-123
EMP2	4.12812e-168	4.82447	0.325	0.02	7.49336e-164
DLL4	1.9873e-82	4.82233	0.168	0.009	3.60734e-78
SPNS2	7.57165e-122	4.80532	0.249	0.015	1.37441e-117
CAV1	4.37178e-196	4.80455	0.389	0.022	7.93566e-192
PROM1	4.10147e-55	4.80342	0.106	0.005	7.44498e-51
LAMA4	5.59865e-198	4.73998	0.396	0.023	1.01627e-193
ABLIM3	1.32014e-95	4.73371	0.196	0.012	2.39632e-91
SLC6A2	1.48538e-58	4.73123	0.106	0.004	2.69626e-54
CYYR1	1.4668e-244	4.72662	0.488	0.027	2.66253e-240
SEMA6A	1.88495e-155	4.72557	0.317	0.019	3.42157e-151
MFGE8	2.13211e-215	4.72476	0.42	0.047	3.87021e-211
ADGRL2	0	4.70232	0.547	0.105	0
HSPA12B	1.13605e-96	4.69934	0.194	0.014	2.06215e-92
SYT7	9.22381e-66	4.68955	0.128	0.005	1.67431e-61
LMCD1	1.04894e-145	4.68139	0.31	0.019	1.90404e-141
CD93	1.39383e-161	4.66615	0.363	0.032	2.53007e-157
DEPP1	7.78405e-170	4.64862	0.363	0.047	1.41296e-165
ITGA3	1.85174e-83	4.64598	0.164	0.01	3.36128e-79
PLS3	8.54517e-253	4.62937	0.514	0.043	1.55112e-248
MFRP	1.88274e-82	4.60964	0.173	0.01	3.41755e-78
TMCC3	8.45502e-94	4.58783	0.185	0.015	1.53476e-89
CD200	8.41303e-125	4.55426	0.265	0.022	1.52713e-120
SPARCL1	1.15333e-175	4.54496	0.388	0.029	2.09352e-171
TJP1	9.36841e-248	4.54279	0.502	0.057	1.70055e-243
ENSSSCG00000016548	4.37045e-213	4.53285	0.441	0.028	7.93324e-209
BMPR2	4.2076114078975e-315	4.53253	0.543	0.102	7.63765622761555e-311
INPP5A	2.79132e-100	4.52847	0.187	0.017	5.06681e-96
ISG12(A)	0	4.51255	0.77	0.08	0
ID1	1.7411e-274	4.51232	0.592	0.069	3.16044e-270
ALDH1A3	2.75392e-60	4.50918	0.126	0.007	4.99891e-56
STXBP6	4.13017e-120	4.49717	0.256	0.024	7.49708e-116
APCDD1	2.11061e-76	4.47873	0.133	0.018	3.83118e-72
THSD1	1.04139e-74	4.45897	0.154	0.011	1.89032e-70
FGD5	1.41943e-77	4.45884	0.171	0.012	2.57656e-73
ARHGEF12	2.90062e-150	4.45564	0.31	0.038	5.2652e-146
USHBP1	1.66088e-68	4.4359	0.142	0.013	3.01483e-64
SOX17	5.94455e-141	4.43373	0.315	0.018	1.07905e-136
DISP1	1.95061e-90	4.40105	0.185	0.024	3.54074e-86
PLEKHG1	2.37293e-125	4.4005	0.273	0.025	4.30735e-121
TIE1	2.8799e-168	4.39796	0.37	0.04	5.2276e-164
IGF2BP2	8.48792e-79	4.39536	0.17	0.013	1.54073e-74
PTPRM	2.51911e-154	4.37907	0.336	0.036	4.57268e-150
NOSTRIN	8.24928e-52	4.3773	0.109	0.007	1.49741e-47
PTPRG	9.44318e-65	4.37586	0.135	0.01	1.71413e-60
CAVIN2	0	4.37239	0.708	0.044	0
ERG	1.02721e-78	4.36697	0.17	0.011	1.86459e-74
JUP	1.03741e-130	4.36037	0.261	0.04	1.8831e-126
TPM1	1.33087129733956e-310	4.35909	0.637	0.099	2.4158e-306
ENC1	1.01319e-57	4.35865	0.128	0.011	1.83914e-53
ENSSSCG00000032761	2.37392e-85	4.35376	0.192	0.017	4.30914e-81
CEP126	2.30513e-49	4.33704	0.107	0.008	4.18427e-45
SPTBN1	0	4.31761	0.893	0.222	0
CDC42EP1	3.2494e-83	4.31316	0.182	0.019	5.89831e-79
LIFR	2.62036e-117	4.30001	0.277	0.023	4.75647e-113
SERPINH1	7.7222e-184	4.2991	0.42	0.042	1.40173e-179
PECAM1	0	4.27892	0.886	0.122	0
GALNT18	1.94331e-55	4.25838	0.123	0.012	3.5275e-51
MYO6	2.1301e-123	4.2531	0.277	0.03	3.86656e-119
DLC1	2.15516e-69	4.25168	0.156	0.016	3.91204e-65
ADGRL4	5.97869e-158	4.24196	0.339	0.019	1.08525e-153
CDKL1	5.81753e-71	4.238	0.166	0.016	1.056e-66
SPARC	0	4.23518	0.796	0.047	0
AMOTL1	4.46783e-60	4.22703	0.142	0.013	8.11e-56
ENSSSCG00000015880	3.52044e-96	4.22613	0.234	0.027	6.39031e-92
SMAD6	9.94085e-89	4.22528	0.204	0.019	1.80446e-84
ZBTB46	9.55426e-56	4.22035	0.119	0.014	1.73429e-51
OCLN	2.62927e-82	4.21157	0.19	0.019	4.77265e-78
LUZP1	2.2264e-226	4.21095	0.426	0.077	4.04137e-222
TIMP3	0	4.20177	0.848	0.07	0
ENSSSCG00000044397	1.28231e-106	4.20072	0.232	0.038	2.32764e-102
TINAGL1	1.4475e-48	4.17333	0.112	0.008	2.62751e-44
CNN3	4.63334e-202	4.16327	0.467	0.048	8.41045e-198
CAVIN1	6.06811426222219e-320	4.15635	0.618	0.12	1.10148410087857e-315
NFIB	4.86239e-152	4.15428	0.369	0.038	8.82622e-148
CDH5	1.37592e-203	4.14905	0.481	0.047	2.49757e-199
SHE	5.07559e-47	4.11401	0.109	0.009	9.21321e-43
SH3BP4	3.22324e-46	4.09301	0.112	0.013	5.85082e-42
HES1	1.94011e-228	4.08815	0.54	0.101	3.52169e-224
FLT1	2.16114e-122	4.081	0.28	0.046	3.92291e-118
ENSSSCG00000027777	1.61125e-57	4.07128	0.131	0.012	2.92474e-53
KITLG	1.42465e-79	4.06639	0.19	0.017	2.58603e-75
ZNF532	3.78236e-47	4.06537	0.111	0.011	6.86575e-43
TSPAN6	4.10991e-83	4.06262	0.199	0.023	7.46031e-79
HOXA5	4.46473e-64	4.05195	0.157	0.014	8.10439e-60
COL5A2	8.10699e-128	4.04521	0.304	0.026	1.47158e-123
CCM2L	6.45475e-66	4.04368	0.118	0.022	1.17167e-61
PALM2AKAP2	5.66199230134069e-321	4.03978	0.668	0.089	1.02776484253936e-316
PEAR1	5.70725e-51	4.03776	0.126	0.012	1.03598e-46
CLEC3B	5.55181566231809e-320	4.03539	0.645	0.053	1.00776557902398e-315
MYCT1	6.46089e-78	4.02641	0.199	0.017	1.17278e-73
DYSF	2.82189e-67	4.01622	0.173	0.017	5.12229e-63
MPZL1	7.04757e-101	3.98069	0.24	0.04	1.27928e-96
TMTC1	2.96303e-42	3.97396	0.102	0.008	5.3785e-38
CSRP2	4.15447e-121	3.97278	0.258	0.05	7.54119e-117
DPYSL3	3.70103e-70	3.97119	0.175	0.018	6.71811e-66
PLK2	1.97747e-199	3.96217	0.439	0.099	3.58951e-195
ZNF366	1.61541e-48	3.9616	0.111	0.013	2.9323e-44
NOS2	1.3849e-76	3.94328	0.192	0.014	2.51386e-72
ENSSSCG00000023479	1.13673e-58	3.94315	0.142	0.016	2.06339e-54
EFNB1	7.4641e-176	3.94147	0.301	0.084	1.35488e-171
USP54	4.59279e-46	3.93727	0.116	0.016	8.33683e-42
ASAP2	1.01075e-110	3.93048	0.273	0.036	1.83471e-106
TWSG1	1.87934e-151	3.92596	0.308	0.075	3.41138e-147
TSPAN9	1.5603e-59	3.91877	0.154	0.018	2.83225e-55
EPHB4	2.1405e-51	3.91298	0.137	0.015	3.88543e-47
JAM2	9.44744e-73	3.89833	0.189	0.016	1.7149e-68
MBNL2	2.68336e-164	3.89306	0.36	0.079	4.87084e-160
PTPRB	1.97696e-115	3.88903	0.296	0.027	3.58857e-111
NPR1	1.59607e-42	3.88776	0.116	0.012	2.89718e-38
RHBDF1	2.07112e-51	3.88218	0.125	0.018	3.7595e-47
AFDN	1.10116e-99	3.87819	0.24	0.037	1.99882e-95
RASSF9	2.83622e-74	3.87557	0.187	0.025	5.1483e-70
SOX18	1.29161e-168	3.87106	0.386	0.027	2.34454e-164
MINDY1	8.1925e-110	3.86926	0.23	0.05	1.4871e-105
ENSSSCG00000010829	8.18353e-43	3.8668	0.107	0.013	1.48548e-38
ZBTB16	2.87524e-167	3.86202	0.422	0.056	5.21914e-163
TNS2	2.91821e-83	3.85369	0.221	0.024	5.29713e-79
WFDC1	1.16539e-41	3.83579	0.104	0.009	2.11541e-37
N4BP3	6.13045e-46	3.83527	0.123	0.012	1.1128e-41
WWTR1	2.35346e-96	3.83263	0.251	0.033	4.272e-92
ECE1	3.32644e-100	3.81091	0.26	0.047	6.03816e-96
EFNB2	4.49887e-90	3.80545	0.197	0.046	8.16635e-86
MTUS1	1.73112e-108	3.78948	0.284	0.037	3.14233e-104
DOCK9	2.64435e-154	3.77234	0.401	0.061	4.80002e-150
RBFOX2	9.98867e-46	3.76767	0.119	0.017	1.81314e-41
NCKAP1	1.1924e-134	3.74625	0.291	0.07	2.16444e-130
PREX2	2.67847e-61	3.73452	0.168	0.018	4.86196e-57
EFNA1	5.67531e-88	3.70834	0.237	0.037	1.03018e-83
RUNX1T1	1.66167e-71	3.69415	0.206	0.023	3.01627e-67
YES1	2.4039e-52	3.68503	0.142	0.022	4.36356e-48
RGS12	3.91811e-60	3.68501	0.104	0.026	7.11216e-56
MMRN2	1.31035e-132	3.68175	0.327	0.025	2.37855e-128
CCN1	4.95692e-92	3.64951	0.26	0.03	8.99781e-88
NOTCH4	2.42091e-57	3.64924	0.157	0.029	4.39444e-53
CTSV	5.8088e-164	3.6444	0.445	0.06	1.05441e-159
FNBP1L	1.04078e-83	3.62987	0.235	0.042	1.88922e-79
AGRN	5.23322e-72	3.62823	0.215	0.031	9.49935e-68
CLEC14A	2.25372e-181	3.61205	0.446	0.05	4.09095e-177
ENG	1.42514e-254	3.61145	0.561	0.175	2.58691e-250
WWC3	5.16128e-99	3.60638	0.208	0.055	9.36876e-95
DNAJA4	1.33958e-35	3.60146	0.106	0.02	2.43161e-31
JAG1	1.10116e-99	3.59829	0.268	0.05	1.99882e-95
PLCB1	5.44925e-40	3.58069	0.112	0.015	9.89148e-36
DGKH	1.29861e-75	3.5726	0.152	0.041	2.35723e-71
COBLL1	3.33961e-87	3.57022	0.251	0.044	6.06206e-83
PPFIBP1	1.15121e-69	3.56529	0.206	0.025	2.08967e-65
CFD	0	3.54872	0.964	0.41	0
PDK4	1.62421e-57	3.5431	0.128	0.033	2.94827e-53
DNM3	1.33143e-41	3.53439	0.126	0.018	2.4168e-37
APBB2	7.44491e-89	3.53407	0.26	0.038	1.3514e-84
PDGFB	2.4181e-111	3.5068	0.315	0.059	4.38934e-107
GRASP	7.64863e-147	3.50484	0.424	0.082	1.38838e-142
MINDY2	5.72317e-119	3.50374	0.32	0.077	1.03887e-114
SEMA3G	1.95242e-52	3.47831	0.145	0.012	3.54403e-48
HYAL2	4.7661e-185	3.47	0.417	0.13	8.65142e-181
RNF144B	2.87253e-50	3.44369	0.152	0.03	5.21422e-46
ENSSSCG00000028691	7.68758e-91	3.44214	0.223	0.06	1.39545e-86
ACVRL1	3.66315e-181	3.40084	0.45	0.116	6.64935e-177
BTBD3	1.29248e-51	3.39501	0.123	0.031	2.3461e-47
PLPP1	1.21749e-166	3.38416	0.464	0.119	2.20999e-162
MYO1C	5.53061e-126	3.37061	0.322	0.086	1.00392e-121
SOX13	1.14308e-34	3.36812	0.104	0.016	2.07492e-30
ENSSSCG00000005908	1.73364e-88	3.36354	0.201	0.064	3.14691e-84
SLC16A13	1.91094e-41	3.36035	0.119	0.026	3.46875e-37
ZNF503	6.24298e-55	3.35911	0.147	0.031	1.13323e-50
TEK	2.11633e-103	3.34561	0.31	0.064	3.84157e-99
VWF	4.06392e-107	3.34502	0.299	0.029	7.37684e-103
TCN2	2.12287e-111	3.33856	0.33	0.076	3.85344e-107
KIF13A	5.43119e-47	3.32821	0.137	0.029	9.8587e-43
LMO7	1.07336e-65	3.31586	0.194	0.032	1.94836e-61
KIF26B	1.59591e-35	3.30226	0.109	0.019	2.89689e-31
MCAM	4.85415e-37	3.30132	0.104	0.027	8.81125e-33
RRAS	9.14874e-255	3.29966	0.554	0.201	1.66068e-250
ENSSSCG00000015083	1.7194e-208	3.29558	0.574	0.128	3.12105e-204
ENSSSCG00000029160	0	3.27295	0.863	0.494	0
TGFBR3	1.10085e-118	3.25815	0.254	0.099	1.99827e-114
PKP4	5.76292e-36	3.25187	0.109	0.023	1.04609e-31
YAP1	7.27334e-57	3.24977	0.178	0.032	1.32026e-52
CDC42EP5	7.27606e-51	3.24401	0.164	0.026	1.32075e-46
PHLDA2	4.43843e-177	3.23939	0.533	0.206	8.05663e-173
CCND1	4.4876e-85	3.23837	0.27	0.063	8.1459e-81
NQO1	2.1779e-50	3.23792	0.14	0.037	3.95333e-46
HTRA1	1.98508e-76	3.23196	0.24	0.05	3.60332e-72
CLIC5	3.89583e-103	3.22748	0.308	0.048	7.07171e-99
TEAD1	3.64219e-43	3.2216	0.14	0.026	6.61129e-39
ITGA1	9.6457e-90	3.21398	0.306	0.046	1.75089e-85
PHLDB2	8.98903e-58	3.21321	0.197	0.036	1.63169e-53
TCF4	2.46096e-160	3.21211	0.436	0.122	4.46713e-156
SMAD9	3.06638e-45	3.20182	0.104	0.032	5.56609e-41
EPN2	9.46045e-40	3.19107	0.102	0.027	1.71726e-35
ENSSSCG00000041780	3.64061e-48	3.18916	0.145	0.039	6.60843e-44
MMP2	8.95525e-67	3.18489	0.239	0.042	1.62556e-62
ENSSSCG00000017177	1.33697e-68	3.18451	0.232	0.048	2.42688e-64
CTTN	1.29161e-44	3.17932	0.131	0.033	2.34453e-40
MDK	5.65707e-168	3.17364	0.49	0.127	1.02687e-163
ENSSSCG00000049811	7.64887e-178	3.17363	0.415	0.161	1.38842e-173
ENAH	8.88119e-39	3.16988	0.111	0.029	1.61211e-34
GFOD2	1.44562e-67	3.16405	0.135	0.056	2.6241e-63
CTNND1	4.78717e-167	3.15166	0.36	0.155	8.68968e-163
EDN1	3.62523e-51	3.15004	0.159	0.047	6.58052e-47
RBMS3	1.55191e-49	3.14019	0.176	0.033	2.81703e-45
RAPGEF5	1.3715e-46	3.1273	0.147	0.035	2.48955e-42
WWC2	1.83748e-33	3.12205	0.107	0.028	3.33539e-29
EGR1	2.72343e-258	3.10923	0.73	0.272	4.94357e-254
CLIC4	9.64616675339242e-310	3.10888	0.737	0.292	1.75097e-305
SH2D3C	1.40382e-100	3.10365	0.32	0.085	2.54822e-96
ID3	4.53459e-185	3.08847	0.59	0.156	8.23119e-181
TSPAN12	2.77104e-125	3.08815	0.246	0.108	5.03e-121
SERPINE1	6.62319e-45	3.07675	0.145	0.026	1.20224e-40
BCAR3	1.90779e-46	3.07628	0.137	0.043	3.46301e-42
ARAP3	4.84252e-47	3.06313	0.144	0.037	8.79014e-43
FAM167B	7.36947e-48	3.06287	0.147	0.014	1.33771e-43
FSCN1	2.79926e-40	3.04572	0.149	0.033	5.08121e-36
RIPOR1	3.04646e-102	2.99557	0.268	0.104	5.52993e-98
CASK	5.15336e-46	2.99185	0.116	0.044	9.35438e-42
SEPTIN10	2.98347e-40	2.99064	0.131	0.04	5.4156e-36
PPM1F	2.28281e-44	2.97003	0.114	0.045	4.14375e-40
HSPA6	6.51503e-101	2.96678	0.36	0.172	1.18261e-96
GNA11	1.05864e-76	2.9642	0.17	0.076	1.92165e-72
ABCG2	1.05303e-39	2.96187	0.154	0.036	1.91146e-35
STARD8	2.83382e-32	2.95865	0.114	0.03	5.14396e-28
LSMEM1	1.6277e-39	2.94456	0.138	0.043	2.95461e-35
PHACTR2	6.34585e-212	2.92637	0.573	0.231	1.1519e-207
REEP3	2.47459e-124	2.91996	0.348	0.125	4.49187e-120
NOS3	8.30756e-29	2.90983	0.111	0.016	1.50799e-24
CTNNA1	2.46498e-252	2.90521	0.588	0.273	4.47444e-248
HLF	6.88479e-28	2.89643	0.106	0.026	1.24973e-23
FAM160A2	2.77409e-34	2.89196	0.119	0.034	5.03553e-30
ENSSSCG00000011859	6.79144e-82	2.88617	0.289	0.052	1.23278e-77
LYVE1	1.99714e-82	2.85866	0.266	0.032	3.62521e-78
DDAH2	4.94159e-55	2.85204	0.211	0.051	8.96997e-51
FGFR1	3.96172e-32	2.84557	0.126	0.029	7.19132e-28
LDB2	6.98194e-36	2.8318	0.151	0.029	1.26736e-31
LAMC1	5.34281e-30	2.82834	0.116	0.027	9.69826e-26
RASGRP3	7.34923e-98	2.82338	0.211	0.113	1.33403e-93
TLE4	3.22599e-210	2.81945	0.718	0.278	5.85582e-206
BCAM	5.11686e-54	2.80243	0.218	0.054	9.28813e-50
ATF3	8.40831e-194	2.80186	0.664	0.324	1.52628e-189
NRP1	2.06672e-192	2.79523	0.503	0.231	3.75151e-188
ENSSSCG00000050813	3.3488e-42	2.78487	0.151	0.052	6.07875e-38
GIT1	3.95027e-50	2.78327	0.19	0.061	7.17054e-46
PRPSAP1	8.75e-48	2.76449	0.152	0.053	1.5883e-43
SASH1	1.41419e-109	2.76372	0.36	0.117	2.56704e-105
DNAJB1	4.22341e-263	2.76081	0.761	0.519	7.66634e-259
DENND5B	7.08762e-30	2.74798	0.119	0.034	1.28654e-25
TMEM47	1.02318e-81	2.73575	0.256	0.106	1.85728e-77
LAPTM4B	5.46506e-51	2.72965	0.151	0.066	9.92018e-47
ENSSSCG00000039807	8.8862e-32	2.72187	0.145	0.032	1.61302e-27
KIAA0355	1.70926e-43	2.72182	0.111	0.052	3.10265e-39
TMEM88	1.68599e-45	2.71887	0.164	0.062	3.0604e-41
MGLL	6.03669e-43	2.7174	0.157	0.06	1.09578e-38
PAWR	3.44519e-28	2.7134	0.109	0.038	6.2537e-24
MAP3K20	1.78011e-71	2.70805	0.133	0.07	3.23125e-67
FMNL2	2.21937e-26	2.69531	0.111	0.03	4.02859e-22
SMURF2	1.35823e-52	2.68315	0.178	0.069	2.46546e-48
FKBP9	3.5773e-34	2.66545	0.112	0.044	6.49352e-30
NIBAN2	4.1734e-67	2.65819	0.168	0.085	7.57556e-63
IER5L	5.33229e-46	2.65151	0.166	0.071	9.67917e-42
LRP11	7.72155e-24	2.65076	0.109	0.024	1.40162e-19
PRKCE	2.97227e-34	2.63722	0.154	0.044	5.39526e-30
ENSSSCG00000051564	3.13849e-35	2.63153	0.144	0.047	5.69699e-31
MPRIP	1.26421e-37	2.62593	0.13	0.058	2.29479e-33
RAMP2	7.75683063970757e-322	2.62185	0.952	0.374	1.40801989771972e-317
DAG1	6.25547e-54	2.62042	0.178	0.082	1.13549e-49
ENSSSCG00000049797	2.97889e-31	2.61185	0.119	0.039	5.40728e-27
SOCS3	3.18482e-134	2.60874	0.486	0.215	5.78109e-130
TIAM1	7.51477e-31	2.60427	0.112	0.05	1.36408e-26
IGFBP7	1.74363e-143	2.58739	0.488	0.122	3.16504e-139
BAG3	2.62505e-144	2.58731	0.483	0.289	4.76499e-140
PROS1	6.15852e-34	2.58393	0.149	0.05	1.11789e-29
ANKRD50	1.71791e-75	2.58382	0.183	0.101	3.11835e-71
ENSSSCG00000046054	8.37794e-207	2.57543	0.685	0.32	1.52076e-202
SLCO2A1	8.95153e-25	2.57484	0.104	0.017	1.62488e-20
HDAC7	2.72036e-85	2.567	0.348	0.133	4.93799e-81
ARL13B	1.30382e-34	2.55459	0.106	0.045	2.36669e-30
CD82	4.94671e-127	2.53634	0.334	0.187	8.97926e-123
CALD1	1.36559e-57	2.53466	0.244	0.057	2.47882e-53
MFSD6	2.95446e-49	2.53374	0.239	0.075	5.36293e-45
HPGD	3.47929e-110	2.53204	0.386	0.086	6.3156e-106
MAP4K5	1.99462e-52	2.51481	0.216	0.076	3.62064e-48
NFIX	1.3843e-32	2.5104	0.154	0.055	2.51277e-28
CLSTN1	7.13856e-42	2.50349	0.178	0.061	1.29579e-37
ENSSSCG00000051034	3.43768e-25	2.50096	0.112	0.053	6.24007e-21
PTPRK	2.46645e-76	2.47841	0.151	0.101	4.47709e-72
DYRK3	9.56734e-48	2.47297	0.206	0.083	1.73666e-43
ENSSSCG00000049524	1.2573e-209	2.47229	0.659	0.357	2.28226e-205
MPDZ	1.91454e-92	2.46223	0.201	0.133	3.47528e-88
ENSSSCG00000031912	1.46521e-256	2.46183	0.898	0.63	2.65965e-252
AOPEP	3.88084e-117	2.45937	0.439	0.2	7.0445e-113
HLCS	6.17181e-45	2.44636	0.171	0.075	1.12031e-40
KLF7	3.50935e-32	2.4205	0.118	0.047	6.37017e-28
SDC3	1.1097e-74	2.41326	0.322	0.09	2.01432e-70
CD151	2.25475e-104	2.37956	0.306	0.191	4.09282e-100
ENSSSCG00000006564	4.52624e-57	2.36655	0.164	0.087	8.21603e-53
PLEKHA1	1.16923e-53	2.36451	0.23	0.088	2.12238e-49
LMO2	4.26244e-132	2.35793	0.516	0.196	7.73717e-128
APLP2	1.63753e-114	2.35386	0.369	0.224	2.97245e-110
YPEL2	8.123e-32	2.35025	0.133	0.062	1.47449e-27
KLF4	8.40468e-164	2.34597	0.585	0.313	1.52562e-159
ADRB2	5.12149e-39	2.32642	0.147	0.088	9.29653e-35
PPP2CB	1.67142e-87	2.32386	0.256	0.155	3.03396e-83
ADAM10	5.88739e-153	2.32283	0.519	0.284	1.06868e-148
ENSSSCG00000009338	2.99186e-17	2.3161	0.102	0.031	5.43083e-13
MAGI3	8.35835e-29	2.31322	0.119	0.059	1.51721e-24
ENSSSCG00000012257	6.22787e-33	2.30986	0.152	0.062	1.13048e-28
ENSSSCG00000028322	9.44424e-155	2.30653	0.663	0.482	1.71432e-150
MFNG	9.78112e-50	2.29797	0.273	0.101	1.77547e-45
TAX1BP3	4.20202e-109	2.29758	0.289	0.192	7.6275e-105
ENSSSCG00000009633	4.32251e-124	2.29593	0.476	0.272	7.84622e-120
ENSSSCG00000033189	6.65238e-61	2.27711	0.19	0.117	1.20754e-56
RGL2	8.38636e-78	2.27671	0.284	0.157	1.52229e-73
PGRMC1	6.78573e-96	2.26884	0.374	0.201	1.23175e-91
S1PR1	1.02988e-120	2.26323	0.552	0.177	1.86943e-116
PXN	4.26349e-66	2.24974	0.227	0.12	7.7391e-62
ZEB1	4.61481e-18	2.23615	0.109	0.036	8.3768e-14
ANKS1A	9.30519e-43	2.23573	0.133	0.083	1.68908e-38
ENSSSCG00000032436	1.48199e-39	2.21973	0.202	0.044	2.69011e-35
GHSR	1.60102e-148	2.2182	0.649	0.298	2.90617e-144
ARHGAP31	3.44545e-69	2.20875	0.268	0.144	6.25419e-65
MEX3D	1.06518e-49	2.20545	0.166	0.093	1.93352e-45
CDK14	4.71236e-107	2.20048	0.235	0.18	8.55388e-103
ENSSSCG00000003112	3.21889e-34	2.1882	0.14	0.071	5.84293e-30
BCL2L1	1.96363e-57	2.18781	0.199	0.119	3.56439e-53
LRRC8A	2.36441e-58	2.1871	0.199	0.12	4.29188e-54
PPP1R15A	2.33346e-171	2.18576	0.664	0.446	4.23569e-167
MRTFB	4.67526e-40	2.18269	0.116	0.075	8.48653e-36
KIDINS220	1.72749e-49	2.18096	0.221	0.114	3.13574e-45
ARHGAP6	1.19208e-27	2.17764	0.149	0.069	2.16387e-23
ENSSSCG00000015390	4.74034e-19	2.17688	0.112	0.039	8.60467e-15
TRIB2	8.38129e-31	2.16034	0.189	0.059	1.52137e-26
ENSSSCG00000050425	1.17078e-57	2.14898	0.306	0.146	2.1252e-53
GRB10	2.66887e-19	2.13857	0.116	0.05	4.84453e-15
VEZT	1.97334e-43	2.1296	0.107	0.09	3.582e-39
MAPT	4.67883e-56	2.12303	0.157	0.109	8.49302e-52
NTN4	1.68081e-37	2.11227	0.107	0.078	3.05101e-33
QSER1	2.39158e-46	2.10973	0.17	0.101	4.34119e-42
SUSD6	2.85385e-31	2.10567	0.138	0.081	5.1803e-27
TSC22D1	1.62244e-41	2.10502	0.273	0.1	2.94506e-37
ZFP36	7.3655e-130	2.09955	0.58	0.369	1.33699e-125
GRAMD1A	1.87416e-27	2.08818	0.121	0.074	3.40197e-23
TM4SF1	1.44653e-56	2.0846	0.272	0.063	2.62574e-52
ENSSSCG00000049610	7.06768e-44	2.08219	0.175	0.11	1.28293e-39
KLF9	8.17842e-78	2.07686	0.273	0.182	1.48455e-73
ST3GAL1	7.31572e-25	2.07538	0.171	0.064	1.32795e-20
PDLIM5	1.75474e-60	2.07313	0.187	0.139	3.18521e-56
CREB5	2.27042e-33	2.06944	0.149	0.074	4.12126e-29
CAVIN3	1.67215e-79	2.05239	0.388	0.197	3.03528e-75
ARHGAP27	7.12234e-40	2.0453	0.18	0.082	1.29285e-35
TSPAN4	1.15777e-31	2.04466	0.106	0.07	2.10158e-27
PELO	8.30295e-40	2.04346	0.176	0.107	1.50715e-35
SLC44A1	3.20345e-35	2.04212	0.175	0.099	5.81491e-31
DOCK4	1.32207e-91	2.03971	0.282	0.203	2.39982e-87
IER5	1.26539e-102	2.03841	0.434	0.267	2.29694e-98
CSF1	4.34652e-36	2.03287	0.239	0.071	7.8898e-32
PRKD2	6.9325e-29	2.01815	0.189	0.087	1.25839e-24
PAM	9.5606e-34	2.01338	0.166	0.091	1.73544e-29
CYBRD1	2.02912e-81	2.00971	0.272	0.202	3.68325e-77
TCEA2	9.9355e-24	2.006	0.137	0.058	1.80349e-19
CTBP2	9.30157e-46	2.00456	0.137	0.105	1.68842e-41
ZFHX3	9.90714e-41	1.97586	0.109	0.079	1.79834e-36
DESI2	1.26955e-40	1.97453	0.164	0.106	2.30448e-36
KLF2	5.68834e-132	1.96767	0.702	0.343	1.03255e-127
PHACTR4	1.23761e-25	1.95571	0.106	0.073	2.24651e-21
PKIB	1.49806e-43	1.94502	0.176	0.111	2.71928e-39
GNB1L	2.29737e-38	1.9412	0.147	0.103	4.17018e-34
SLC39A1	2.56708e-40	1.93903	0.102	0.083	4.65976e-36
LTBR	6.19874e-73	1.93623	0.161	0.147	1.1252e-68
ADAMTS1	5.91372e-21	1.93454	0.114	0.036	1.07346e-16
NUMB	1.87511e-45	1.93371	0.178	0.131	3.40369e-41
THRA	1.10448e-28	1.92407	0.164	0.074	2.00485e-24
MINK1	8.86465e-32	1.92313	0.166	0.094	1.60911e-27
PLAAT3	1.18877e-96	1.91883	0.408	0.285	2.15786e-92
GABARAPL1	1.89361e-58	1.91454	0.315	0.167	3.43728e-54
CPD	2.30411e-65	1.90917	0.322	0.164	4.18242e-61
ABHD17C	1.05973e-73	1.90723	0.157	0.139	1.92362e-69
HMBOX1	1.30661e-28	1.89935	0.144	0.092	2.37175e-24
PTTG1IP	7.77028e-103	1.89174	0.391	0.298	1.41046e-98
TXNIP	8.887e-139	1.886	0.708	0.388	1.61317e-134
ENSSSCG00000046588	3.21208e-27	1.88326	0.135	0.083	5.83056e-23
FOSB	6.8608e-109	1.88308	0.618	0.379	1.24537e-104
SPRED1	2.89403e-38	1.8826	0.138	0.103	5.25325e-34
HHEX	5.70123e-44	1.88137	0.147	0.113	1.03489e-39
APP	9.0643e-120	1.87509	0.585	0.353	1.64535e-115
SRPK2	4.07246e-52	1.87129	0.266	0.172	7.39233e-48
CAMSAP2	2.79972e-33	1.87115	0.126	0.088	5.08206e-29
ARHGEF2	1.4614e-86	1.87076	0.303	0.238	2.65272e-82
MAP3K11	1.69332e-37	1.86171	0.119	0.09	3.07371e-33
PCDHGA4	1.79865e-45	1.85944	0.171	0.128	3.26492e-41
SEC62	2.93725e-193	1.85519	0.749	0.561	5.33169e-189
FNDC3A	1.91748e-75	1.85198	0.377	0.243	3.48061e-71
RALGAPA1	3.27817e-21	1.84961	0.147	0.087	5.95053e-17
PRCP	2.83678e-64	1.84736	0.291	0.223	5.14932e-60
RASSF8	2.20845e-50	1.84685	0.114	0.112	4.00878e-46
NEDD4	2.51406e-17	1.83821	0.144	0.055	4.56352e-13
TSPAN13	6.899e-82	1.83607	0.308	0.241	1.25231e-77
ENSSSCG00000041959	8.33266e-20	1.82966	0.128	0.065	1.51255e-15
APOA1	1.15671e-71	1.82558	0.232	0.031	2.09965e-67
LXN	2.1224e-67	1.82421	0.258	0.212	3.85257e-63
AKT3	2.6861e-37	1.81956	0.232	0.134	4.8758e-33
CMTM8	5.05364e-18	1.81109	0.14	0.069	9.17337e-14
ENSSSCG00000031269	2.29057e-27	1.80989	0.111	0.082	4.15785e-23
ENSSSCG00000024791	9.40083e-31	1.80725	0.235	0.131	1.70644e-26
ICAM1	7.68914e-90	1.79798	0.535	0.376	1.39573e-85
PLXDC2	1.68862e-78	1.79563	0.301	0.221	3.06518e-74
MAN1C1	8.43087e-24	1.78575	0.138	0.081	1.53037e-19
ROCK2	2.76715e-79	1.78487	0.322	0.245	5.02294e-75
CD40	5.30678e-53	1.78126	0.239	0.189	9.63287e-49
GADD45B	3.23495e-75	1.77805	0.509	0.279	5.87209e-71
ARL15	3.01801e-43	1.77683	0.304	0.155	5.47829e-39
GADD45G	3.82155e-60	1.77567	0.358	0.225	6.93688e-56
ARAP2	6.35578e-71	1.77413	0.365	0.211	1.1537e-66
ENSSSCG00000033497	4.09262e-74	1.77349	0.308	0.239	7.42892e-70
RABGAP1	1.22458e-28	1.76911	0.166	0.106	2.22286e-24
CARHSP1	1.30281e-83	1.76318	0.362	0.289	2.36485e-79
SELENOP	3.95562e-259	1.7613	0.858	0.316	7.18024e-255
ENSSSCG00000026960	2.80981e-26	1.7605	0.152	0.092	5.10036e-22
ELK3	4.87901e-38	1.75454	0.23	0.139	8.85638e-34
TGFBR2	9.82549e-91	1.74847	0.498	0.301	1.78352e-86
NFIC	1.31343e-82	1.74412	0.26	0.224	2.38414e-78
KLHL5	8.97824e-44	1.74329	0.206	0.145	1.62973e-39
TRAK1	9.83915e-33	1.73802	0.137	0.103	1.786e-28
DUSP6	2.86041e-28	1.73731	0.156	0.106	5.19222e-24
RGL1	3.75512e-35	1.73661	0.183	0.129	6.81629e-31
EMP1	8.8392e-41	1.73469	0.344	0.151	1.60449e-36
FCHO2	2.05567e-62	1.73268	0.266	0.209	3.73145e-58
MAP1LC3A	6.86385e-44	1.72538	0.277	0.167	1.24593e-39
ENSSSCG00000033952	2.90094e-53	1.72298	0.308	0.093	5.26579e-49
DPYSL2	4.8378e-56	1.72121	0.266	0.199	8.78158e-52
ENSSSCG00000010791	1.1134e-43	1.72084	0.161	0.136	2.02105e-39
CRYBG3	3.43712e-57	1.71611	0.142	0.151	6.23907e-53
HOOK3	3.93363e-94	1.70412	0.417	0.308	7.14032e-90
PDLIM1	5.99163e-65	1.7019	0.22	0.185	1.0876e-60
DNAJB4	1.90235e-48	1.70152	0.308	0.225	3.45314e-44
FOS	5.87404e-126	1.69541	0.756	0.567	1.06626e-121
SAV1	8.87841e-56	1.69112	0.116	0.124	1.61161e-51
CDKN1C	6.33545e-15	1.6863	0.125	0.055	1.15001e-10
PTPA	1.19211e-50	1.68502	0.202	0.177	2.16392e-46
ZCCHC24	2.10019e-15	1.68466	0.106	0.057	3.81227e-11
MYADM	1.80026e-86	1.68439	0.415	0.319	3.26782e-82
BICD2	8.07558e-30	1.67919	0.156	0.107	1.46588e-25
YBX3	1.69507e-116	1.67707	0.683	0.436	3.07689e-112
ENSSSCG00000050065	3.84735e-87	1.67704	0.593	0.464	6.9837e-83
ENSSSCG00000003839	6.09579e-25	1.6767	0.133	0.04	1.10651e-20
FLNB	5.88881e-16	1.6744	0.116	0.066	1.06894e-11
GINM1	9.25647e-103	1.67097	0.407	0.348	1.68023e-98
PEAK1	1.70029e-24	1.67064	0.106	0.084	3.08636e-20
SPTAN1	1.62302e-65	1.66923	0.379	0.257	2.9461e-61
PIEZO1	1.72192e-33	1.64889	0.154	0.123	3.12563e-29
LGALSL	2.6844e-46	1.64824	0.145	0.128	4.87273e-42
SUN1	3.22128e-38	1.6472	0.125	0.12	5.84726e-34
ENSSSCG00000008748	7.85857e-54	1.63383	0.187	0.173	1.42649e-49
CHD7	5.92253e-43	1.63128	0.197	0.162	1.07506e-38
ACBD5	6.74892e-29	1.62975	0.125	0.106	1.22506e-24
QKI	7.5411e-118	1.62821	0.58	0.45	1.36886e-113
SERINC3	1.85395e-74	1.62673	0.389	0.291	3.36529e-70
RNF38	6.83599e-49	1.62416	0.221	0.177	1.24087e-44
RND3	1.59142e-26	1.61775	0.227	0.159	2.88875e-22
CD2AP	5.2839e-36	1.61454	0.235	0.173	9.59133e-32
FLVCR2	1.35729e-43	1.61111	0.114	0.124	2.46375e-39
NFE2L1	3.41676e-79	1.60983	0.284	0.251	6.2021e-75
GNAQ	9.15445e-59	1.60969	0.175	0.169	1.66172e-54
NET1	3.19162e-51	1.60948	0.223	0.182	5.79343e-47
DLGAP4	2.96066e-30	1.60925	0.164	0.115	5.37419e-26
RCSD1	1.93072e-72	1.60507	0.42	0.306	3.50464e-68
RAPGEF2	2.61227e-19	1.60424	0.114	0.086	4.7418e-15
ARHGAP21	3.34423e-39	1.59944	0.166	0.137	6.07044e-35
IQSEC1	3.72928e-43	1.59701	0.144	0.133	6.76939e-39
SMAD5	3.31553e-51	1.59113	0.175	0.162	6.01835e-47
COL15A1	5.9567e-42	1.58958	0.106	0.114	1.08126e-37
LEPROT	9.88258e-40	1.58565	0.152	0.128	1.79389e-35
SEPTIN2	5.32059e-63	1.58551	0.254	0.234	9.65794e-59
ANTXR2	1.2391e-26	1.58259	0.147	0.11	2.24921e-22
KLF10	2.34103e-55	1.57602	0.273	0.232	4.24944e-51
JUNB	2.58773e-23	1.57449	0.144	0.104	4.69724e-19
PLEC	7.14486e-69	1.57345	0.349	0.278	1.29694e-64
DENND6A	1.23136e-25	1.57312	0.151	0.108	2.23517e-21
ICAM2	3.29788e-105	1.57224	0.524	0.42	5.9863e-101
TNFRSF1A	2.2121e-48	1.56679	0.258	0.198	4.0154e-44
CEP68	1.66399e-19	1.56228	0.107	0.076	3.02048e-15
TMOD3	1.08419e-113	1.56017	0.548	0.446	1.96802e-109
IFRD1	3.66316e-84	1.55688	0.517	0.43	6.64937e-80
FMNL3	2.52235e-46	1.55646	0.102	0.121	4.57857e-42
SEMA7A	6.36729e-57	1.54811	0.114	0.157	1.15579e-52
CBX1	3.26909e-20	1.54481	0.125	0.084	5.93406e-16
ENSSSCG00000011000	1.42758e-148	1.5389	0.763	0.724	2.59135e-144
FILIP1L	5.27395e-17	1.53872	0.104	0.079	9.57327e-13
SH3BP5	2.4543e-36	1.53657	0.189	0.146	4.45505e-32
ICA1	3.50936e-12	1.53589	0.107	0.059	6.37019e-08
ITGA5	7.57615e-23	1.53452	0.196	0.115	1.37522e-18
TMCC1	3.95854e-26	1.53315	0.107	0.094	7.18555e-22
ACTN4	3.04903e-63	1.53292	0.363	0.244	5.5346e-59
TNFRSF21	7.69776e-38	1.52476	0.161	0.146	1.3973e-33
ENSSSCG00000036280	6.06392e-42	1.52454	0.204	0.184	1.10072e-37
MSH6	2.43801e-25	1.52101	0.159	0.117	4.42547e-21
LONRF3	7.3411e-43	1.51507	0.081	0.102	1.33256e-38
LRRK1	1.93776e-22	1.51048	0.107	0.092	3.51742e-18
ENSSSCG00000015814	9.44872e-118	1.50877	0.55	0.472	1.71513e-113
RAB3GAP2	5.99403e-34	1.50216	0.204	0.174	1.08804e-29
NREP	2.26532e-36	1.49976	0.234	0.183	4.112e-32
TPM4	1.79688e-110	1.49596	0.663	0.508	3.2617e-106
ENSSSCG00000012088	2.99995e-26	1.49512	0.128	0.12	5.44551e-22
KLF11	5.10254e-26	1.49488	0.19	0.119	9.26214e-22
SPIN1	1.72827e-23	1.49268	0.128	0.101	3.13716e-19
CYTH2	7.75489e-52	1.4915	0.206	0.2	1.40767e-47
TLE5	5.54276e-61	1.49061	0.478	0.323	1.00612e-56
ABHD3	1.68972e-19	1.48752	0.102	0.089	3.06719e-15
POC1A	1.7922e-27	1.48706	0.126	0.111	3.2532e-23
SPATS2L	1.59726e-44	1.48411	0.099	0.119	2.89935e-40
GGCX	4.45607e-64	1.48366	0.353	0.278	8.08866e-60
ENSSSCG00000010941	2.95279e-17	1.48096	0.102	0.076	5.35991e-13
BAZ2B	9.10079e-57	1.48095	0.227	0.218	1.65198e-52
CHORDC1	6.34953e-62	1.47917	0.325	0.289	1.15257e-57
ENSSSCG00000049098	8.10027e-20	1.47447	0.144	0.113	1.47036e-15
FER	4.13075e-14	1.47305	0.145	0.07	7.49814e-10
NHLRC2	3.70468e-35	1.4723	0.171	0.145	6.72473e-31
MLLT3	7.55396e-11	1.47025	0.112	0.055	1.3712e-06
ZBTB20	3.32584e-16	1.4702	0.118	0.084	6.03707e-12
PLCD1	4.69804e-54	1.4701	0.111	0.148	8.52788e-50
ITGAV	6.35784e-30	1.46824	0.104	0.096	1.15408e-25
ANO6	3.77579e-60	1.46556	0.32	0.274	6.85382e-56
RB1	5.38384e-28	1.46018	0.126	0.118	9.77275e-24
COG3	8.8845e-33	1.45571	0.213	0.164	1.61271e-28
CLEC2B	1.06957e-55	1.45159	0.329	0.33	1.94148e-51
CASP7	4.00758e-38	1.45148	0.192	0.161	7.27455e-34
THOC6	1.20768e-35	1.44347	0.163	0.162	2.19218e-31
BCAS3	7.68065e-17	1.44223	0.147	0.101	1.39419e-12
ENSSSCG00000017783	1.76658e-23	1.44148	0.104	0.089	3.2067e-19
CSRP1	2.86765e-86	1.44125	0.464	0.391	5.20535e-82
ARL5B	1.59675e-60	1.43566	0.431	0.38	2.89841e-56
UBTD1	7.84977e-71	1.43399	0.137	0.173	1.42489e-66
IFIT5	1.98539e-24	1.43372	0.112	0.102	3.60388e-20
TRIM3	2.96515e-32	1.43258	0.106	0.102	5.38233e-28
SWAP70	2.83083e-47	1.43198	0.23	0.202	5.13853e-43
DUSP1	4.63471e-76	1.42748	0.702	0.561	8.41292e-72
ENSSSCG00000043175	2.49051e-40	1.42581	0.313	0.228	4.52078e-36
NCALD	5.43458e-19	1.42433	0.196	0.078	9.86485e-15
TNRC18	5.50043e-20	1.42281	0.107	0.091	9.98438e-16
MARCKS	1.12087e-117	1.41196	0.63	0.265	2.0346e-113
ENSSSCG00000035364	7.58885e-32	1.40691	0.121	0.13	1.37753e-27
ENSSSCG00000030300	1.91096e-21	1.40017	0.292	0.185	3.46877e-17
CDC42BPA	1.61254e-52	1.39592	0.251	0.231	2.92708e-48
ST3GAL6	2.18856e-44	1.39357	0.1	0.122	3.97268e-40
ENSSSCG00000011603	2.17004e-50	1.38909	0.164	0.189	3.93906e-46
RGS3	1.52248e-15	1.38332	0.107	0.074	2.76361e-11
CDK6	1.47957e-25	1.38191	0.144	0.13	2.68572e-21
CEP85L	5.53647e-17	1.38142	0.131	0.101	1.00498e-12
CAPN2	2.90537e-52	1.37978	0.318	0.267	5.27383e-48
AIDA	5.7325e-33	1.37854	0.144	0.141	1.04056e-28
STING1	3.05217e-30	1.37696	0.277	0.192	5.5403e-26
ENSSSCG00000041466	7.82191e-18	1.37182	0.133	0.106	1.41983e-13
GADD45A	2.6131e-32	1.37162	0.272	0.2	4.7433e-28
CDR2	1.86356e-15	1.37117	0.107	0.065	3.38274e-11
PCMTD1	2.83094e-34	1.37056	0.206	0.166	5.13872e-30
CTNNB1	9.0161e-68	1.36269	0.372	0.334	1.6366e-63
SWT1	8.71282e-13	1.36156	0.107	0.071	1.58155e-08
GSE1	1.70371e-31	1.35904	0.265	0.162	3.09257e-27
B3GNT3	6.23801e-51	1.35853	0.119	0.149	1.13232e-46
SLC25A25	6.73919e-18	1.35725	0.111	0.092	1.2233e-13
RNF125	2.91298e-16	1.35638	0.183	0.106	5.28765e-12
UBB	2.05648e-245	1.35495	0.993	0.995	3.73293e-241
NKTR	6.72832e-52	1.35262	0.37	0.318	1.22132e-47
GTF2I	1.07878e-48	1.35225	0.237	0.23	1.95819e-44
FAM49A	5.90693e-18	1.34008	0.189	0.125	1.07223e-13
CLASP1	1.07334e-19	1.33276	0.125	0.106	1.94833e-15
FAM210B	1.76277e-55	1.32859	0.19	0.219	3.19977e-51
INTS6	4.37987e-32	1.32717	0.149	0.162	7.95033e-28
EPB41	1.42922e-44	1.31533	0.32	0.249	2.59432e-40
RBPMS	1.08728e-09	1.31225	0.123	0.068	1.97362e-05
PHC2	2.34659e-23	1.31193	0.126	0.108	4.25953e-19
MACF1	3.95375e-74	1.31178	0.502	0.446	7.17685e-70
SHPRH	1.04823e-20	1.31122	0.106	0.102	1.90275e-16
OAS2	4.43514e-18	1.311	0.104	0.098	8.05066e-14
NR2C2	9.56182e-24	1.30945	0.133	0.126	1.73566e-19
MAP2K1	1.80887e-29	1.30931	0.116	0.115	3.28347e-25
ENSSSCG00000037509	2.67053e-51	1.3093	0.237	0.25	4.84755e-47
KDM5B	7.51168e-26	1.30823	0.13	0.13	1.36352e-21
HDAC5	3.44508e-26	1.30464	0.114	0.119	6.25352e-22
GALNS	3.56494e-23	1.30069	0.104	0.104	6.47108e-19
TRIM47	1.80033e-18	1.2978	0.157	0.116	3.26796e-14
EIF2AK1	2.72309e-16	1.29425	0.107	0.092	4.94296e-12
ZNF326	5.0247e-36	1.29405	0.18	0.195	9.12083e-32
EPB41L2	1.3576e-51	1.29401	0.258	0.242	2.46431e-47
ENSSSCG00000027017	2.24102e-31	1.28716	0.249	0.19	4.0679e-27
RGCC	5.63829e-85	1.28599	0.851	0.655	1.02346e-80
STOM	2.03982e-54	1.28182	0.292	0.285	3.70267e-50
SEL1L	3.90144e-46	1.27949	0.185	0.202	7.08189e-42
OAZ2	2.15233e-28	1.27935	0.106	0.121	3.90691e-24
HERC6	1.40838e-23	1.27622	0.18	0.14	2.5565e-19
DAGLB	5.73338e-35	1.27402	0.104	0.128	1.04072e-30
ZBTB38	2.25906e-48	1.27066	0.265	0.263	4.10065e-44
ZDHHC17	2.91057e-27	1.26846	0.164	0.15	5.28327e-23
TMEM214	4.13059e-30	1.26658	0.107	0.119	7.49785e-26
NLRC5	9.29282e-10	1.26625	0.104	0.072	1.68683e-05
CFAP97	9.57174e-30	1.26155	0.093	0.105	1.73746e-25
ENSSSCG00000031349	4.52957e-30	1.26062	0.123	0.133	8.22208e-26
PLXND1	9.8197e-26	1.25572	0.239	0.156	1.78247e-21
ENSSSCG00000044841	1.86897e-27	1.25526	0.187	0.17	3.39255e-23
ENSSSCG00000035224	8.89582e-21	1.25436	0.178	0.136	1.61477e-16
DENND5A	9.02142e-44	1.25242	0.216	0.227	1.63757e-39
ANKRD44	3.45474e-25	1.24828	0.204	0.19	6.27104e-21
RASSF2	4.21577e-27	1.24789	0.197	0.177	7.65247e-23
MAT2A	2.95221e-97	1.24766	0.689	0.64	5.35885e-93
ITPRID2	4.42182e-47	1.24206	0.247	0.237	8.02649e-43
ENSSSCG00000031951	6.44272e-42	1.23767	0.194	0.202	1.16948e-37
TTC37	1.994e-28	1.23122	0.142	0.154	3.61952e-24
ZFAND2A	1.62665e-28	1.22964	0.182	0.194	2.9527e-24
SYPL1	1.88974e-45	1.22275	0.308	0.286	3.43025e-41
SCAMP1	3.52852e-29	1.2185	0.121	0.129	6.40498e-25
IL6ST	4.48432e-22	1.21845	0.211	0.14	8.13994e-18
ENSSSCG00000049071	1.44742e-30	1.21597	0.131	0.152	2.62736e-26
RNF19B	9.66828e-39	1.21589	0.292	0.297	1.75499e-34
KIAA1191	6.27154e-36	1.21442	0.268	0.248	1.13841e-31
DYNLL1	1.30816e-86	1.21308	0.543	0.5	2.37456e-82
STARD4	3.5748e-16	1.21137	0.104	0.096	6.48897e-12
CISH	1.1923e-25	1.21018	0.131	0.132	2.16426e-21
RBBP8	2.59812e-18	1.20685	0.109	0.109	4.71611e-14
DECR1	2.21447e-36	1.20536	0.137	0.17	4.0197e-32
ATP2C1	1.16685e-24	1.20494	0.116	0.129	2.11807e-20
LRCH1	2.23123e-19	1.2012	0.144	0.127	4.05013e-15
PLD3	2.33752e-42	1.20119	0.246	0.236	4.24306e-38
PDZD8	1.07425e-35	1.19993	0.183	0.206	1.94997e-31
TP53I11	1.07689e-15	1.19732	0.215	0.137	1.95477e-11
KLF3	1.01613e-50	1.19692	0.329	0.269	1.84449e-46
FBRS	4.47722e-21	1.19502	0.1	0.109	8.12705e-17
ENSSSCG00000000107	2.90396e-29	1.19497	0.201	0.183	5.27127e-25
ATP2B4	7.8574e-37	1.19345	0.313	0.262	1.42628e-32
KBTBD2	1.15955e-26	1.19048	0.142	0.143	2.10481e-22
ELOVL1	3.5332e-29	1.18605	0.168	0.168	6.41346e-25
ZHX1	2.17436e-21	1.18592	0.099	0.11	3.94689e-17
SLC10A1	1.94123e-18	1.18592	0.208	0.162	3.52372e-14
DDB1	9.85744e-24	1.18581	0.116	0.136	1.78932e-19
BTG3	6.63561e-19	1.18468	0.145	0.119	1.2045e-14
ZDHHC18	5.60325e-32	1.18406	0.126	0.153	1.0171e-27
POGZ	1.10232e-14	1.18215	0.111	0.101	2.00093e-10
SPTLC2	1.26284e-41	1.18005	0.234	0.248	2.29231e-37
CHMP5	1.47292e-43	1.17773	0.123	0.164	2.67365e-39
ENSSSCG00000036505	1.18079e-36	1.17749	0.109	0.148	2.14338e-32
PEA15	1.51012e-69	1.17466	0.469	0.422	2.74117e-65
B4GALT1	2.58541e-40	1.16862	0.225	0.24	4.69303e-36
EVI5	1.98891e-36	1.16853	0.126	0.156	3.61028e-32
PLAC9	1.32714e-36	1.16565	0.095	0.132	2.40903e-32
ETS2	3.29987e-26	1.16547	0.242	0.188	5.98992e-22
STXBP1	5.39393e-17	1.16045	0.114	0.103	9.79105e-13
TBC1D9	7.31447e-34	1.15556	0.114	0.144	1.32772e-29
HSBP1	4.14553e-65	1.1554	0.318	0.351	7.52497e-61
ELK4	4.05836e-28	1.15529	0.199	0.187	7.36673e-24
ENSSSCG00000012382	2.58588e-45	1.15403	0.196	0.224	4.69389e-41
GALNT7	3.7319e-21	1.15028	0.145	0.146	6.77415e-17
YIPF3	1.8247e-35	1.14988	0.182	0.201	3.31219e-31
SECISBP2L	6.00384e-33	1.14909	0.192	0.196	1.08982e-28
PCGF3	6.26391e-18	1.14711	0.163	0.135	1.13702e-13
LAPTM4A	2.43652e-72	1.14492	0.554	0.508	4.42277e-68
HSF1	8.36881e-34	1.14424	0.111	0.145	1.51911e-29
ETV3	2.85153e-37	1.14315	0.232	0.22	5.17609e-33
COX7A1	2.95262e-19	1.1418	0.116	0.123	5.3596e-15
SVIL	6.88113e-34	1.14148	0.23	0.23	1.24906e-29
MGAT5	2.70943e-23	1.141	0.1	0.124	4.91817e-19
TSEN34	3.60024e-18	1.13991	0.099	0.106	6.53515e-14
TLNRD1	2.18513e-49	1.13373	0.272	0.275	3.96644e-45
IRF1	5.95769e-44	1.1332	0.417	0.369	1.08144e-39
CRTAP	4.78626e-44	1.13303	0.104	0.154	8.68803e-40
GLI4	2.47623e-24	1.12408	0.123	0.133	4.49486e-20
HSPB1	6.1486e-67	1.12323	0.751	0.667	1.11609e-62
DGKE	7.59214e-13	1.11988	0.13	0.113	1.37813e-08
SMAD7	4.3813e-31	1.11623	0.163	0.181	7.95293e-27
CD58	1.28238e-47	1.11398	0.209	0.248	2.32778e-43
NFE2L3	1.35325e-20	1.11384	0.137	0.129	2.45642e-16
FNDC3B	3.40454e-43	1.11173	0.204	0.219	6.17993e-39
KTN1	8.12773e-69	1.11119	0.483	0.471	1.47535e-64
MTAP	2.20199e-21	1.10598	0.109	0.128	3.99705e-17
PACSIN2	5.41563e-38	1.10027	0.183	0.215	9.83046e-34
MIB1	9.49865e-35	1.09892	0.161	0.183	1.7242e-30
CDK2AP1	1.05883e-19	1.09867	0.149	0.142	1.92199e-15
TMEM259	6.90366e-30	1.09373	0.145	0.171	1.25315e-25
TOLLIP	1.45863e-38	1.09347	0.185	0.214	2.6477e-34
SKAP2	1.77946e-58	1.09221	0.349	0.369	3.23008e-54
CRAT	1.83583e-20	1.09133	0.081	0.105	3.33239e-16
CNOT8	4.10604e-23	1.09067	0.109	0.121	7.45327e-19
DYNC1I2	1.71085e-60	1.09062	0.422	0.405	3.10553e-56
UOX	4.1269e-101	1.09002	0.735	0.666	7.49114e-97
TRA2B	2.50132e-85	1.08804	0.803	0.808	4.5404e-81
FOXP1	6.92706e-57	1.08726	0.386	0.384	1.2574e-52
GPCPD1	8.44931e-45	1.08235	0.58	0.463	1.53372e-40
STT3B	8.27906e-29	1.08132	0.152	0.178	1.50281e-24
RALB	3.52976e-40	1.07907	0.168	0.212	6.40722e-36
AHR	3.22869e-27	1.07583	0.149	0.162	5.86071e-23
RYBP	3.41006e-53	1.0745	0.433	0.413	6.18994e-49
UBC	1.37718e-94	1.07442	0.791	0.789	2.49986e-90
TMEM87B	1.06281e-19	1.0743	0.125	0.119	1.92921e-15
HEXIM1	2.96413e-11	1.07332	0.128	0.09	5.38049e-07
LIMA1	1.27938e-29	1.0709	0.199	0.196	2.32233e-25
ENSSSCG00000008942	1.27442e-34	1.07008	0.102	0.149	2.31332e-30
SMARCAD1	9.92604e-17	1.06961	0.083	0.104	1.80178e-12
OGFOD1	1.16703e-18	1.06875	0.097	0.109	2.11839e-14
SCAP	1.05992e-16	1.06693	0.085	0.102	1.92396e-12
ATF4	1.72191e-92	1.0636	0.777	0.752	3.12561e-88
MSMO1	1.44998e-32	1.05936	0.189	0.225	2.632e-28
ITM2B	3.07024e-98	1.05438	0.938	0.809	5.5731e-94
TPP1	3.84012e-38	1.05199	0.183	0.219	6.97059e-34
CCNH	5.18857e-15	1.05071	0.102	0.108	9.4183e-11
ENSSSCG00000048856	6.49915e-109	1.04889	0.998	0.991	1.17973e-104
HSPH1	2.64138e-56	1.04848	0.581	0.594	4.79464e-52
SYS1	3.35229e-43	1.04796	0.325	0.338	6.08508e-39
TCF3	3.24205e-16	1.04748	0.121	0.126	5.88497e-12
HSPA8	3.32214e-106	1.04603	0.881	0.849	6.03034e-102
DOCK7	5.70313e-25	1.04492	0.074	0.101	1.03523e-20
LRRCC1	5.5061e-30	1.04469	0.118	0.153	9.99467e-26
UBXN6	3.30021e-24	1.04301	0.088	0.121	5.99053e-20
ITFG1	1.38718e-34	1.04255	0.102	0.146	2.518e-30
CCDC82	1.31971e-27	1.03979	0.185	0.189	2.39554e-23
SPART	2.94386e-49	1.03757	0.114	0.172	5.34369e-45
SH3GL1	1.36656e-19	1.03712	0.1	0.12	2.48057e-15
KIF1B	9.68055e-43	1.03703	0.173	0.224	1.75721e-38
CIC	8.10186e-16	1.03653	0.119	0.118	1.47065e-11
RNASE4	1.15437e-30	1.03651	0.332	0.3	2.09541e-26
FAM98A	1.42743e-18	1.03407	0.102	0.122	2.59107e-14
DYNC1LI2	1.62979e-44	1.03403	0.213	0.254	2.95839e-40
CTDSP1	3.43799e-18	1.03309	0.133	0.136	6.24064e-14
ENSSSCG00000042386	3.67199e-26	1.0325	0.152	0.165	6.6654e-22
ENSSSCG00000018050	4.02483e-07	1.03242	0.107	0.076	0.00730588
ARHGAP5	2.22136e-42	1.03226	0.189	0.224	4.03222e-38
LRRC57	3.79991e-28	1.03143	0.093	0.127	6.89759e-24
ENSSSCG00000000278	5.34636e-18	1.03116	0.092	0.113	9.70471e-14
ENSSSCG00000028195	8.21673e-23	1.03054	0.114	0.14	1.4915e-18
MANEA	3.97045e-25	1.02797	0.109	0.131	7.20716e-21
ENSSSCG00000007023	1.97305e-10	1.02512	0.107	0.094	3.58149e-06
ATP1A1	4.26383e-60	1.02461	0.405	0.438	7.73971e-56
BTBD7	9.07146e-23	1.02427	0.145	0.16	1.64665e-18
MSL1	6.51661e-18	1.02315	0.145	0.148	1.1829e-13
SGK1	1.38642e-31	1.02226	0.398	0.35	2.51664e-27
TXNDC12	2.20992e-30	1.02139	0.126	0.157	4.01144e-26
CRK	1.85096e-102	1.02066	0.63	0.626	3.35987e-98
CRBN	1.95061e-18	1.01906	0.107	0.124	3.54075e-14
ARHGEF3	2.80353e-15	1.01765	0.221	0.121	5.08897e-11
GSK3B	4.77065e-46	1.01731	0.289	0.316	8.65969e-42
WASL	3.17105e-27	1.01393	0.196	0.194	5.75609e-23
GET1	9.24515e-20	1.01332	0.076	0.103	1.67818e-15
PDPK1	6.40365e-31	1.01205	0.187	0.194	1.16239e-26
ARFIP1	1.92153e-43	1.0106	0.225	0.261	3.48796e-39
PCF11	2.1964e-54	1.00999	0.339	0.391	3.9869e-50
CYP20A1	8.34159e-51	1.00905	0.244	0.301	1.51416e-46
TMEM123	5.09899e-53	1.00605	0.526	0.462	9.25569e-49
TMBIM1	3.17965e-49	1.00444	0.263	0.31	5.77171e-45
NUFIP2	4.42427e-57	1.00427	0.497	0.514	8.03093e-53
CCDC142	3.75245e-29	1.001	0.126	0.153	6.81146e-25
MBTPS1	9.39365e-20	1.00094	0.123	0.135	1.70513e-15
PRKAG2	1.98438e-11	0.999882	0.116	0.104	3.60205e-07
HMG20B	2.19082e-35	0.998975	0.13	0.178	3.97677e-31
TMEM65	6.39312e-14	0.99831	0.104	0.099	1.16048e-09
BST2	2.78415e-21	0.998293	0.228	0.22	5.0538e-17
ENSSSCG00000051747	4.57089e-11	0.998113	0.121	0.108	8.29708e-07
KATNA1	2.26373e-29	0.997233	0.175	0.191	4.10912e-25
ZBTB10	7.2476e-14	0.995604	0.137	0.133	1.31558e-09
EIF4G2	3.42685e-85	0.994309	0.668	0.662	6.22042e-81
FAM3C	1.30362e-42	0.992315	0.232	0.256	2.36633e-38
BRD3	3.78577e-30	0.988898	0.157	0.183	6.87193e-26
SARS1	1.34018e-44	0.988295	0.304	0.316	2.4327e-40
ENSSSCG00000001850	1.15035e-36	0.98773	0.081	0.124	2.08811e-32
CCNYL1	3.31938e-17	0.987647	0.213	0.179	6.02533e-13
ANKMY2	7.20511e-21	0.986847	0.09	0.115	1.30787e-16
ENSSSCG00000007609	3.17774e-51	0.986687	0.237	0.278	5.76824e-47
SCAMP3	2.69925e-30	0.986202	0.125	0.165	4.89968e-26
TMEM254	4.25094e-38	0.96911	0.076	0.128	7.71631e-34
KLHL24	2.52156e-22	0.967867	0.137	0.153	4.57713e-18
ENSSSCG00000029251	5.24392e-37	0.966939	0.235	0.255	9.51877e-33
GATA3	5.5998e-09	0.965189	0.137	0.082	0.000101648
ENSSSCG00000046096	3.6977e-14	0.964404	0.156	0.148	6.71206e-10
HDGFL3	1.48685e-40	0.964071	0.213	0.235	2.69893e-36
CCSER2	3.95836e-18	0.962744	0.194	0.166	7.18521e-14
ELF2	2.78186e-32	0.960191	0.256	0.262	5.04963e-28
CLCC1	2.60303e-23	0.957889	0.13	0.144	4.72502e-19
ACOX1	3.14209e-41	0.957405	0.19	0.24	5.70352e-37
KDM5C	7.71574e-23	0.954345	0.135	0.145	1.40056e-18
FBXO30	8.56227e-12	0.950821	0.119	0.118	1.55422e-07
BLMH	1.07783e-22	0.949523	0.111	0.135	1.95648e-18
CEMIP2	9.15737e-20	0.94949	0.246	0.185	1.66225e-15
WSB1	8.47876e-58	0.948687	0.476	0.49	1.53906e-53
PHF14	2.41605e-21	0.947049	0.142	0.162	4.38562e-17
ENSSSCG00000001229	1.09239e-186	0.946203	0.998	0.999	1.98291e-182
RAB40B	1.89625e-27	0.943744	0.156	0.182	3.44208e-23
LPP	8.5678e-17	0.941629	0.088	0.101	1.55523e-12
TXLNA	6.49708e-14	0.941592	0.121	0.123	1.17935e-09
TUBA1B	2.716e-76	0.941444	0.882	0.744	4.93008e-72
C1orf54	7.92725e-33	0.940622	0.057	0.106	1.43895e-28
ENSSSCG00000014043	1.67485e-53	0.938298	0.197	0.269	3.0402e-49
CNPPD1	8.93708e-22	0.938256	0.1	0.124	1.62226e-17
ENSSSCG00000025593	1.41453e-29	0.937977	0.209	0.223	2.56766e-25
CPEB4	2.34701e-46	0.937109	0.33	0.362	4.2603e-42
ENSSSCG00000045487	2.78947e-17	0.935781	0.097	0.115	5.06345e-13
DCAF7	5.03698e-26	0.933137	0.163	0.168	9.14313e-22
EIF4EBP2	3.08565e-24	0.932932	0.151	0.179	5.60107e-20
RC3H2	2.10451e-19	0.932864	0.144	0.155	3.8201e-15
CIITA	2.46849e-26	0.931749	0.093	0.142	4.48081e-22
BAIAP2	7.12546e-22	0.929824	0.074	0.105	1.29341e-17
ENSSSCG00000001341	1.93415e-109	0.929428	0.972	0.962	3.51087e-105
TOB1	1.89042e-29	0.928659	0.26	0.264	3.43149e-25
CLDND1	4.12167e-19	0.927014	0.19	0.178	7.48166e-15
ZMYND11	7.37629e-45	0.926081	0.254	0.291	1.33894e-40
PPP1R9B	8.14226e-21	0.923074	0.137	0.158	1.47798e-16
TM9SF2	1.83168e-54	0.920471	0.289	0.349	3.32486e-50
SIRT2	4.51773e-34	0.91851	0.119	0.161	8.20058e-30
CARD19	4.11113e-35	0.914558	0.145	0.193	7.46252e-31
FABP5	1.97509e-26	0.914545	0.329	0.21	3.58518e-22
TMEM109	4.47959e-28	0.914103	0.168	0.206	8.13136e-24
ENSSSCG00000049467	1.63325e-18	0.913076	0.138	0.148	2.96467e-14
GALK2	6.71781e-33	0.912228	0.074	0.129	1.21942e-28
SLC12A7	4.92683e-40	0.912156	0.088	0.153	8.94319e-36
N4BP1	1.05055e-42	0.910859	0.45	0.426	1.90695e-38
MOCS2	1.93552e-20	0.908011	0.095	0.119	3.51335e-16
ADCY4	1.75286e-40	0.90572	0.09	0.156	3.18179e-36
RAB6A	3.91979e-36	0.903866	0.144	0.209	7.1152e-32
MTX2	3.02917e-24	0.903837	0.073	0.108	5.49855e-20
PIK3C2A	1.87305e-36	0.902993	0.187	0.245	3.39996e-32
CETN3	1.2973e-45	0.902563	0.215	0.271	2.35486e-41
SLC35B2	3.63627e-21	0.898861	0.104	0.131	6.60056e-17
ATXN10	1.14177e-23	0.894957	0.145	0.175	2.07254e-19
COMMD2	8.17531e-26	0.894879	0.109	0.151	1.48398e-21
NUMA1	2.25746e-17	0.893104	0.17	0.169	4.09774e-13
ENSSSCG00000012602	1.9108e-18	0.891788	0.073	0.104	3.46848e-14
JMJD1C	8.81116e-54	0.89085	0.478	0.525	1.5994e-49
FBXO25	2.66102e-17	0.889956	0.092	0.118	4.83028e-13
DIPK2A	6.32317e-24	0.885313	0.069	0.107	1.14778e-19
SINHCAF	5.0168e-32	0.884068	0.154	0.193	9.10649e-28
ZC3H18	1.20841e-18	0.883184	0.085	0.114	2.19351e-14
VEZF1	1.90058e-33	0.880652	0.24	0.258	3.44993e-29
DNAJC3	3.78365e-44	0.880602	0.268	0.313	6.86808e-40
EMC4	2.18492e-31	0.879828	0.149	0.203	3.96608e-27
ENSSSCG00000001924	6.62637e-43	0.879133	0.173	0.234	1.20282e-38
SLC39A10	5.14549e-17	0.878494	0.137	0.147	9.3401e-13
ENSSSCG00000040827	2.70797e-38	0.877408	0.163	0.234	4.91552e-34
ANXA5	2.30157e-53	0.877363	0.763	0.501	4.17781e-49
ATP6V0A1	2.64428e-21	0.875848	0.076	0.108	4.7999e-17
NOP53	9.59635e-29	0.875571	0.215	0.231	1.74193e-24
IRF3	5.41898e-31	0.875216	0.164	0.204	9.83654e-27
CALU	3.36285e-46	0.87512	0.173	0.237	6.10424e-42
TRIM25	5.76288e-28	0.875119	0.19	0.227	1.04608e-23
CZIB	3.53596e-36	0.873846	0.128	0.183	6.41848e-32
SPPL3	4.1801e-17	0.87058	0.069	0.105	7.58772e-13
GLG1	2.71886e-32	0.870546	0.202	0.247	4.93528e-28
TMEM50B	1.16419e-55	0.866019	0.282	0.351	2.11324e-51
EXOC6	2.47859e-20	0.864727	0.093	0.128	4.49914e-16
ARHGAP18	4.56113e-34	0.86418	0.196	0.238	8.27937e-30
CUX1	9.40938e-39	0.863174	0.204	0.254	1.70799e-34
ARL2BP	2.43523e-29	0.86213	0.064	0.115	4.42043e-25
HLTF	3.2633e-31	0.86165	0.228	0.261	5.92353e-27
SLC39A7	7.66059e-25	0.861337	0.085	0.127	1.39055e-20
TMEM170A	4.73206e-19	0.860524	0.1	0.113	8.58964e-15
SKA2	1.04038e-11	0.860463	0.102	0.11	1.8885e-07
ENSSSCG00000015645	9.02366e-18	0.860404	0.095	0.121	1.63797e-13
NCK1	1.10208e-30	0.860031	0.19	0.237	2.00049e-26
CIAO2B	2.85603e-40	0.859102	0.135	0.204	5.18426e-36
ENSSSCG00000008222	5.29482e-51	0.855185	0.253	0.328	9.61116e-47
NPTN	1.18433e-47	0.85292	0.26	0.333	2.1498e-43
ITGB1BP1	8.83291e-21	0.852165	0.133	0.158	1.60335e-16
TMEM222	5.99731e-22	0.852041	0.08	0.112	1.08863e-17
PIK3IP1	1.51631e-23	0.850155	0.147	0.176	2.75241e-19
FAM3A	3.68225e-24	0.850105	0.107	0.151	6.68402e-20
FAM111A	2.93194e-35	0.846435	0.187	0.282	5.32205e-31
ACTG1	1.23207e-61	0.845767	0.933	0.863	2.23645e-57
FUCA2	1.65558e-31	0.844015	0.116	0.173	3.00521e-27
CDS2	5.97718e-20	0.843603	0.097	0.131	1.08498e-15
ENSSSCG00000003035	1.43117e-22	0.842226	0.121	0.149	2.59785e-18
ENSSSCG00000005643	1.82567e-30	0.841827	0.182	0.219	3.31396e-26
SCARB2	2.58708e-12	0.841619	0.166	0.152	4.69606e-08
VCL	3.93479e-16	0.840226	0.244	0.208	7.14244e-12
RCBTB2	1.06709e-24	0.840214	0.088	0.134	1.93698e-20
ATF6	5.36469e-33	0.840145	0.176	0.235	9.73798e-29
CDKN2AIP	3.70071e-15	0.839737	0.106	0.123	6.71753e-11
MEF2C	1.94178e-15	0.838279	0.336	0.248	3.52472e-11
APPBP2	3.60811e-22	0.838013	0.087	0.127	6.54945e-18
TRAPPC6B	2.10613e-13	0.837481	0.099	0.118	3.82304e-09
INPP5F	5.2515e-29	0.835012	0.149	0.188	9.53252e-25
AHSA1	2.32231e-40	0.834005	0.204	0.265	4.21546e-36
DHRS7	1.04956e-42	0.832984	0.144	0.218	1.90517e-38
SETD5	1.48532e-16	0.831367	0.182	0.177	2.69615e-12
NOSIP	2.01519e-28	0.831264	0.161	0.187	3.65798e-24
ABHD11	4.09149e-32	0.831252	0.109	0.161	7.42687e-28
NVL	1.44826e-19	0.83045	0.106	0.136	2.62889e-15
WDR74	1.87053e-14	0.830372	0.121	0.139	3.39539e-10
SLC44A2	6.59755e-18	0.828783	0.154	0.171	1.19759e-13
PKN2	1.36271e-30	0.828328	0.249	0.287	2.47359e-26
RAB3GAP1	1.39078e-15	0.82752	0.106	0.123	2.52455e-11
ENSSSCG00000005095	9.99311e-09	0.825345	0.189	0.106	0.000181395
RAB11A	1.96452e-57	0.824892	0.287	0.378	3.56599e-53
PDS5B	7.01494e-27	0.823478	0.176	0.196	1.27335e-22
ZCCHC8	6.54523e-26	0.822973	0.204	0.231	1.18809e-21
STAT6	5.37453e-28	0.821041	0.126	0.172	9.75584e-24
RAB18	9.6766e-32	0.81938	0.306	0.332	1.7565e-27
PPP2R1A	1.02734e-29	0.818289	0.168	0.211	1.86482e-25
ENSSSCG00000026719	5.81444e-32	0.816402	0.1	0.157	1.05544e-27
ENSSSCG00000027677	4.04396e-31	0.816351	0.282	0.273	7.34059e-27
ENSSSCG00000044913	2.18564e-30	0.810354	0.349	0.344	3.96737e-26
POLDIP3	7.07631e-21	0.810291	0.099	0.131	1.28449e-16
TIA1	8.42478e-31	0.810049	0.171	0.224	1.52927e-26
SLMAP	4.49871e-19	0.808189	0.09	0.12	8.16606e-15
ENSSSCG00000051293	1.67071e-14	0.806849	0.109	0.113	3.03268e-10
HRAS	8.47262e-30	0.805248	0.17	0.213	1.53795e-25
CAMK2D	8.04374e-30	0.803788	0.24	0.26	1.4601e-25
CD47	9.03512e-60	0.803212	0.587	0.606	1.64006e-55
EIF4A2	1.11954e-72	0.803056	0.715	0.743	2.03219e-68
GOPC	3.46587e-20	0.802619	0.131	0.162	6.29125e-16
AMMECR1L	2.52377e-18	0.802513	0.104	0.135	4.58116e-14
RING1	6.39639e-25	0.802117	0.118	0.149	1.16107e-20
ZNF22	1.68245e-17	0.80099	0.111	0.139	3.05398e-13
RASAL2	1.21074e-36	0.799	0.343	0.362	2.19774e-32
LATS2	1.01287e-25	0.798409	0.201	0.211	1.83857e-21
ZDHHC4	7.24186e-16	0.798396	0.071	0.108	1.31454e-11
MYO9A	1.12014e-12	0.798395	0.128	0.129	2.03328e-08
ENSSSCG00000013361	3.43189e-36	0.796485	0.275	0.32	6.22957e-32
MORF4L2	2.32552e-45	0.796329	0.24	0.305	4.22129e-41
ATP2A2	7.8643e-39	0.796068	0.197	0.27	1.42753e-34
TAOK2	4.58476e-42	0.792737	0.194	0.266	8.32225e-38
RAPGEF1	1.93129e-25	0.792043	0.1	0.144	3.50568e-21
CCNL1	5.69913e-57	0.791375	0.699	0.743	1.03451e-52
SLC30A7	2.06818e-27	0.790197	0.123	0.165	3.75417e-23
ENSSSCG00000017928	1.57748e-33	0.789401	0.199	0.249	2.86344e-29
NEDD1	4.13575e-15	0.788664	0.083	0.103	7.50721e-11
FRYL	1.4529e-11	0.78773	0.123	0.135	2.63731e-07
TOR1AIP2	9.94256e-16	0.787039	0.071	0.102	1.80477e-11
EEA1	6.12909e-40	0.786868	0.183	0.258	1.11255e-35
COMT	3.25216e-55	0.786517	0.266	0.348	5.90332e-51
ZNF524	1.0044e-24	0.786487	0.092	0.136	1.82318e-20
SESTD1	2.71893e-14	0.78624	0.08	0.101	4.93541e-10
MYDGF	1.89527e-51	0.785963	0.175	0.273	3.4403e-47
RBMS1	9.38812e-34	0.78513	0.266	0.313	1.70413e-29
TSPAN3	6.09808e-41	0.782746	0.244	0.287	1.10692e-36
NEU1	4.09445e-30	0.781586	0.111	0.171	7.43225e-26
DCAF10	3.04042e-17	0.781583	0.114	0.136	5.51896e-13
MIDN	1.13776e-22	0.780808	0.221	0.219	2.06527e-18
KIAA0513	2.52713e-26	0.780645	0.064	0.119	4.58724e-22
RHOB	3.29359e-38	0.780267	0.419	0.375	5.97853e-34
ENSSSCG00000033757	1.17582e-61	0.779697	0.315	0.402	2.13435e-57
MACO1	1.73636e-28	0.779309	0.171	0.223	3.15184e-24
TRIOBP	1.37753e-12	0.778731	0.159	0.122	2.5005e-08
SREBF2	7.18797e-15	0.77836	0.116	0.14	1.30476e-10
KIAA2026	8.71902e-25	0.778105	0.187	0.197	1.58268e-20
AP2A1	5.28706e-39	0.775422	0.069	0.138	9.59707e-35
CAMK2G	1.40317e-14	0.772166	0.123	0.136	2.54704e-10
ISG15	6.59752e-25	0.771061	0.4	0.352	1.19758e-20
VPS54	1.89279e-16	0.769147	0.067	0.101	3.43579e-12
SIRT1	8.89288e-14	0.768988	0.163	0.164	1.61424e-09
NGLY1	2.66299e-22	0.768821	0.087	0.132	4.83387e-18
MED6	2.90624e-19	0.768232	0.106	0.133	5.2754e-15
SLC25A28	5.34889e-22	0.768216	0.076	0.122	9.7093e-18
RTN4	1.26345e-51	0.767676	0.407	0.443	2.29341e-47
XPC	2.57559e-09	0.767282	0.137	0.133	4.6752e-05
CCDC85B	2.42873e-32	0.76529	0.308	0.332	4.40864e-28
WRNIP1	2.70534e-26	0.762926	0.135	0.178	4.91073e-22
CUL2	1.73527e-18	0.762597	0.097	0.122	3.14986e-14
MAP4K4	4.26904e-36	0.761199	0.175	0.234	7.74917e-32
UBE3A	1.81574e-36	0.758835	0.175	0.25	3.29593e-32
ZNF638	1.35759e-17	0.758496	0.151	0.173	2.4643e-13
CCNT2	2.68251e-21	0.758429	0.116	0.144	4.8693e-17
MAP7D1	1.21025e-42	0.75796	0.332	0.396	2.19684e-38
MLLT10	1.04361e-19	0.756617	0.116	0.149	1.89437e-15
SLC23A2	4.50264e-21	0.755856	0.087	0.123	8.1732e-17
MON2	1.82659e-14	0.755216	0.088	0.116	3.31563e-10
RAB1B	1.50864e-41	0.754061	0.225	0.299	2.73848e-37
ENSSSCG00000050684	1.23567e-13	0.753567	0.142	0.155	2.24299e-09
PSMD3	1.01408e-38	0.753412	0.168	0.247	1.84076e-34
CAMTA2	1.19705e-32	0.752017	0.154	0.219	2.17288e-28
TAP1	5.97139e-25	0.750827	0.298	0.303	1.08393e-20
PIK3CA	4.47949e-21	0.750599	0.08	0.118	8.13116e-17
TOB2	9.07584e-58	0.750217	0.446	0.489	1.64745e-53
PPP3CA	1.12013e-33	0.749819	0.401	0.411	2.03327e-29
UROD	1.31335e-23	0.747306	0.078	0.126	2.38399e-19
SAMD8	5.60582e-12	0.747164	0.088	0.102	1.01757e-07
NBR1	9.21595e-35	0.747048	0.175	0.242	1.67288e-30
RAB11B	5.12627e-51	0.746375	0.284	0.363	9.30521e-47
SUMO1	2.64581e-61	0.744242	0.405	0.477	4.80267e-57
MEF2D	1.58937e-22	0.74406	0.201	0.217	2.88503e-18
PTPRA	2.3839e-15	0.742608	0.118	0.142	4.32726e-11
YIPF5	4.18064e-31	0.742537	0.131	0.195	7.58869e-27
ZFPL1	1.86501e-15	0.742169	0.073	0.108	3.38537e-11
FLI1	1.12575e-34	0.741918	0.332	0.362	2.04346e-30
ERC1	1.45387e-22	0.74117	0.092	0.138	2.63906e-18
B2M	8.12294e-132	0.739395	1	0.998	1.47448e-127
WDR45	6.29068e-25	0.738494	0.145	0.201	1.14188e-20
UPF3B	1.61665e-13	0.737345	0.097	0.121	2.93455e-09
LRCH3	1.33563e-21	0.737321	0.183	0.201	2.42444e-17
KIAA0930	6.4994e-27	0.736364	0.144	0.185	1.17977e-22
VPS26C	5.08544e-17	0.73472	0.09	0.125	9.23109e-13
BNIP2	2.54775e-21	0.73446	0.161	0.187	4.62468e-17
SLC30A9	1.54931e-18	0.734303	0.092	0.132	2.81231e-14
ENSSSCG00000038991	2.49973e-28	0.73298	0.663	0.551	4.53752e-24
TUBG1	3.27181e-19	0.732469	0.067	0.107	5.93899e-15
GLT8D1	9.67733e-26	0.731993	0.147	0.189	1.75663e-21
ZNFX1	1.35559e-16	0.731949	0.145	0.151	2.46068e-12
DYM	1.19638e-19	0.731269	0.099	0.14	2.17167e-15
GNB1	4.84282e-53	0.730732	0.446	0.507	8.79068e-49
BRD2	5.97964e-56	0.728833	0.543	0.579	1.08542e-51
CYCS	4.4988e-58	0.727538	0.531	0.631	8.16623e-54
PCM1	2.962e-39	0.726649	0.299	0.371	5.37662e-35
ENSSSCG00000040118	1.3331e-51	0.726222	0.649	0.677	2.41984e-47
AGPAT1	3.89713e-26	0.725425	0.087	0.145	7.07408e-22
ARL1	5.62042e-47	0.725378	0.116	0.208	1.02022e-42
GOLM1	4.31463e-19	0.724751	0.185	0.21	7.83192e-15
SNAP23	5.95718e-49	0.72376	0.268	0.349	1.08135e-44
METTL25	2.39985e-08	0.721559	0.1	0.11	0.000435621
HS6ST1	9.59375e-19	0.721409	0.078	0.112	1.74146e-14
PDE8A	2.72696e-13	0.720784	0.085	0.107	4.94997e-09
RNF187	2.55038e-26	0.720771	0.149	0.2	4.62945e-22
ENSSSCG00000044572	9.41905e-49	0.720677	0.478	0.486	1.70975e-44
MAFF	2.98537e-31	0.72053	0.216	0.266	5.41905e-27
YIPF4	1.1304e-43	0.719732	0.185	0.268	2.05191e-39
RRP15	2.93888e-24	0.718754	0.178	0.209	5.33466e-20
GOLIM4	2.97861e-25	0.717654	0.111	0.165	5.40678e-21
STAU1	1.25698e-32	0.716149	0.166	0.231	2.28168e-28
CSRNP1	6.82217e-30	0.714895	0.201	0.255	1.23836e-25
ETV6	7.05713e-19	0.713623	0.08	0.116	1.28101e-14
TMEM127	8.91124e-19	0.71359	0.083	0.124	1.61757e-14
CALM1	4.69352e-64	0.713468	0.936	0.922	8.51967e-60
TRIP11	6.93993e-23	0.712761	0.163	0.206	1.25974e-18
RSC1A1	3.32499e-17	0.711872	0.1	0.134	6.03553e-13
USO1	4.48283e-41	0.711208	0.22	0.291	8.13723e-37
IPO8	5.92685e-13	0.710124	0.078	0.105	1.07584e-08
PNPLA2	1.20787e-41	0.710019	0.145	0.226	2.19252e-37
NSRP1	3.19811e-33	0.709934	0.206	0.284	5.80521e-29
U2AF2	4.70242e-30	0.709211	0.185	0.238	8.53583e-26
NR4A1	6.06869e-23	0.70901	0.221	0.243	1.10159e-18
NR1H2	4.06198e-34	0.708011	0.201	0.273	7.37331e-30
TBC1D9B	7.91719e-50	0.707505	0.204	0.292	1.43713e-45
ASAP1	8.57538e-21	0.703828	0.154	0.199	1.5566e-16
SNX13	1.01071e-16	0.703022	0.116	0.153	1.83465e-12
DNM2	7.3047e-26	0.702412	0.142	0.196	1.32595e-21
WASF2	2.8818e-41	0.702141	0.284	0.344	5.23104e-37
ZCCHC14	5.98891e-21	0.701357	0.061	0.109	1.08711e-16
USP9X	3.35185e-28	0.701062	0.225	0.264	6.08428e-24
TBC1D23	2.17838e-21	0.700584	0.106	0.16	3.9542e-17
ZNF148	7.52508e-25	0.699114	0.218	0.237	1.36595e-20
TOGARAM1	2.82065e-11	0.696337	0.111	0.118	5.12004e-07
SLC50A1	1.43747e-18	0.695543	0.08	0.123	2.60929e-14
STRN4	7.37418e-14	0.695317	0.099	0.109	1.33856e-09
TRAF7	3.76579e-17	0.695072	0.081	0.116	6.83567e-13
CSPP1	1.24472e-13	0.690198	0.076	0.108	2.25941e-09
GNAI2	2.22096e-54	0.688991	0.67	0.68	4.03149e-50
SNRK	2.48023e-19	0.688513	0.337	0.276	4.50211e-15
HSD17B11	1.08085e-14	0.688363	0.118	0.137	1.96196e-10
TMEM248	6.90256e-31	0.688287	0.149	0.197	1.25295e-26
CTSF	2.27768e-16	0.688075	0.095	0.129	4.13445e-12
ENSSSCG00000028345	7.96355e-17	0.686366	0.119	0.153	1.44554e-12
IMMP1L	6.57107e-25	0.68634	0.119	0.177	1.19278e-20
BRAF	2.71033e-06	0.685833	0.123	0.121	0.0491979
ZNF16	2.05316e-15	0.685481	0.062	0.101	3.7269e-11
SAMD4B	6.37439e-27	0.685354	0.062	0.129	1.15708e-22
RIPK1	3.54359e-25	0.684614	0.19	0.239	6.43233e-21
ASH1L	2.43713e-44	0.684264	0.374	0.412	4.42387e-40
TTC3	6.49959e-22	0.683955	0.175	0.214	1.17981e-17
ATF2	2.61052e-17	0.683817	0.159	0.183	4.73862e-13
XPOT	1.37653e-15	0.683797	0.073	0.105	2.49868e-11
ACTR1A	1.23317e-21	0.683663	0.093	0.143	2.23845e-17
CDK17	2.72372e-13	0.683101	0.147	0.146	4.94409e-09
NFKBIB	4.75025e-31	0.682602	0.209	0.263	8.62265e-27
CKS2	1.24726e-23	0.681372	0.31	0.33	2.26403e-19
MYL12A	1.42645e-58	0.680633	0.822	0.839	2.5893e-54
SPTLC1	4.75386e-31	0.680314	0.093	0.159	8.6292e-27
SERINC1	6.77694e-37	0.677444	0.356	0.392	1.23015e-32
PAIP1	3.12376e-31	0.677174	0.178	0.239	5.67025e-27
DAAM1	3.17421e-29	0.676917	0.189	0.247	5.76182e-25
DDX5	4.22273e-66	0.676792	0.896	0.916	7.66511e-62
ARID1B	1.24825e-22	0.676782	0.118	0.162	2.26582e-18
FES	5.09175e-25	0.675979	0.088	0.135	9.24255e-21
ENSSSCG00000009211	7.82874e-42	0.675651	0.176	0.268	1.42107e-37
MXD1	5.64311e-20	0.674483	0.128	0.172	1.02434e-15
PPP2R5D	3.9508e-13	0.673847	0.073	0.101	7.1715e-09
RPS6KA3	1.68879e-38	0.673521	0.211	0.291	3.0655e-34
NRAS	2.96799e-26	0.673317	0.185	0.223	5.38749e-22
KMT5B	1.95615e-13	0.67328	0.106	0.129	3.5508e-09
GALM	2.15609e-22	0.671776	0.071	0.119	3.91374e-18
SERTAD1	1.10474e-38	0.671684	0.519	0.545	2.00532e-34
APH1A	1.6255e-38	0.67157	0.121	0.193	2.9506e-34
ENSSSCG00000031657	8.9143e-18	0.670847	0.107	0.139	1.61812e-13
PIN1	2.02135e-29	0.668793	0.104	0.179	3.66916e-25
PMEPA1	2.84739e-08	0.668288	0.131	0.131	0.000516858
STRN3	2.9786e-36	0.666736	0.237	0.302	5.40676e-32
ENSSSCG00000012731	6.3463e-20	0.665615	0.069	0.128	1.15198e-15
MFN1	4.65346e-15	0.664317	0.08	0.114	8.44696e-11
NRDC	1.64978e-22	0.663063	0.109	0.157	2.99468e-18
NCLN	1.70892e-23	0.66215	0.069	0.122	3.10203e-19
FAXC	4.52996e-13	0.661762	0.1	0.108	8.22279e-09
TPRG1L	1.15375e-15	0.661723	0.112	0.141	2.09428e-11
ENOPH1	5.23164e-21	0.660936	0.074	0.123	9.49648e-17
PLEKHA3	4.21158e-20	0.660198	0.154	0.181	7.64486e-16
METTL9	3.35228e-25	0.6594	0.119	0.18	6.08506e-21
VPS36	8.4443e-46	0.65868	0.315	0.404	1.53281e-41
CLK3	1.70053e-13	0.658583	0.087	0.119	3.0868e-09
REST	9.23385e-27	0.658478	0.144	0.208	1.67613e-22
PPP2R5A	2.26032e-23	0.65825	0.265	0.288	4.10293e-19
RARA	4.1541e-29	0.657685	0.182	0.24	7.54052e-25
COX17	5.33443e-50	0.657558	0.382	0.472	9.68305e-46
ENSSSCG00000037399	6.18302e-15	0.656388	0.078	0.115	1.12234e-10
PON2	7.58698e-35	0.656375	0.104	0.172	1.37719e-30
PUM3	3.61271e-23	0.656267	0.116	0.166	6.55779e-19
USP47	3.14476e-29	0.655647	0.194	0.256	5.70838e-25
GOLGA4	2.44482e-14	0.652886	0.095	0.125	4.43783e-10
PINX1	2.89024e-14	0.652704	0.08	0.113	5.24637e-10
YIPF2	7.32452e-23	0.651497	0.092	0.137	1.32955e-18
TCF7	2.45191e-24	0.651074	0.405	0.393	4.4507e-20
BCL10	6.66932e-40	0.650446	0.251	0.331	1.21062e-35
TMEM106A	5.96451e-21	0.650332	0.064	0.11	1.08268e-16
SMU1	2.20429e-20	0.649675	0.152	0.202	4.00123e-16
CALCOCO2	4.45375e-31	0.649655	0.317	0.346	8.08444e-27
SAE1	2.20535e-22	0.649542	0.085	0.131	4.00315e-18
RELA	1.21095e-24	0.649035	0.156	0.203	2.19812e-20
EPN1	7.66638e-32	0.648933	0.163	0.23	1.3916e-27
UBR3	3.40195e-26	0.648916	0.156	0.211	6.17522e-22
ENSSSCG00000008079	3.30457e-42	0.646939	0.152	0.256	5.99846e-38
PER1	4.53202e-26	0.646145	0.244	0.28	8.22653e-22
PUM2	2.47748e-39	0.645504	0.27	0.345	4.49712e-35
PSME4	7.45872e-17	0.643659	0.099	0.136	1.35391e-12
ZFAND3	5.34303e-18	0.643489	0.104	0.148	9.69867e-14
CLTB	2.28362e-49	0.643312	0.256	0.36	4.14523e-45
ZNF106	1.21083e-22	0.642781	0.121	0.173	2.1979e-18
RRN3	1.82951e-11	0.642028	0.08	0.108	3.32093e-07
FOXK1	5.7154e-12	0.641234	0.095	0.11	1.03746e-07
TCF12	1.06294e-18	0.640257	0.154	0.196	1.92945e-14
RASA1	2.08273e-19	0.63882	0.199	0.231	3.78057e-15
BSCL2	1.35307e-17	0.638717	0.081	0.126	2.4561e-13
NPEPPS	1.18534e-26	0.638638	0.123	0.199	2.15163e-22
PTAR1	8.52821e-13	0.63766	0.085	0.115	1.54804e-08
PDHX	5.94032e-33	0.636612	0.059	0.131	1.07829e-28
SLC25A12	8.91076e-18	0.636436	0.071	0.109	1.61748e-13
RNF11	5.20221e-30	0.636337	0.156	0.225	9.44305e-26
TRMT112	1.64253e-55	0.636288	0.377	0.48	2.98151e-51
RALGAPB	2.59865e-15	0.635312	0.09	0.122	4.71707e-11
PEX3	9.32755e-21	0.633493	0.066	0.117	1.69314e-16
FAM53C	7.44225e-25	0.633313	0.087	0.148	1.35092e-20
TOR1AIP1	1.16731e-25	0.632758	0.126	0.189	2.1189e-21
RALA	5.30307e-41	0.631934	0.317	0.395	9.62614e-37
ZFR	3.726e-34	0.631898	0.157	0.239	6.76344e-30
TRAPPC3	2.67292e-34	0.630823	0.166	0.24	4.85188e-30
TINF2	1.97455e-13	0.629798	0.112	0.143	3.58421e-09
PIKFYVE	7.5332e-16	0.629769	0.085	0.122	1.36743e-11
BCAP29	8.49508e-36	0.628664	0.242	0.328	1.54203e-31
ARFGEF2	1.60228e-27	0.62759	0.088	0.151	2.90846e-23
ATAD1	3.31291e-25	0.627489	0.168	0.22	6.0136e-21
WWP1	7.22638e-12	0.626966	0.109	0.122	1.31173e-07
KMT5A	1.1398e-21	0.626472	0.095	0.149	2.06896e-17
MED19	3.53025e-17	0.626417	0.125	0.159	6.4081e-13
ARMCX3	5.43333e-15	0.626117	0.116	0.134	9.86259e-11
UBE2Z	6.96618e-19	0.626	0.1	0.142	1.2645e-14
PCBP4	1.9012e-15	0.625979	0.093	0.12	3.45106e-11
HPCAL1	1.74247e-30	0.624668	0.135	0.213	3.16292e-26
APAF1	1.26652e-21	0.623512	0.119	0.178	2.299e-17
ZNF146	5.6608e-21	0.622547	0.09	0.138	1.02755e-16
SMCR8	3.81017e-17	0.622411	0.081	0.118	6.91623e-13
VSIR	5.0585e-15	0.622294	0.123	0.145	9.18219e-11
RALBP1	1.61217e-41	0.622279	0.384	0.47	2.9264e-37
RIT1	5.19027e-13	0.622267	0.1	0.102	9.42138e-09
SENP6	1.3847e-26	0.622128	0.204	0.251	2.51352e-22
IRF7	3.9685e-15	0.621277	0.102	0.143	7.20361e-11
FOXN2	1.24831e-30	0.620386	0.175	0.248	2.26594e-26
WBP4	4.53752e-24	0.620077	0.175	0.227	8.2365e-20
ENSSSCG00000010931	3.18336e-25	0.619498	0.092	0.146	5.77844e-21
CHP1	8.86038e-21	0.619425	0.118	0.164	1.60834e-16
TMED10	5.42564e-46	0.619284	0.46	0.516	9.84863e-42
C16orf72	1.07572e-31	0.619148	0.154	0.236	1.95264e-27
STXBP3	9.77814e-28	0.618587	0.159	0.212	1.77493e-23
ECHDC1	1.23953e-30	0.61718	0.176	0.255	2.25e-26
ZDHHC9	9.14412e-15	0.61568	0.066	0.102	1.65984e-10
SPAG9	1.3142e-40	0.615115	0.344	0.428	2.38553e-36
NFYA	1.06868e-14	0.614794	0.078	0.112	1.93988e-10
ENSSSCG00000025582	2.06497e-38	0.614281	0.185	0.271	3.74834e-34
SOCS1	1.05109e-10	0.612657	0.196	0.182	1.90794e-06
DDX1	3.33799e-30	0.612413	0.145	0.218	6.05912e-26
SELENOO	1.02533e-20	0.611845	0.057	0.104	1.86117e-16
GSTK1	7.89542e-23	0.611009	0.081	0.134	1.43318e-18
MEF2A	1.94406e-38	0.610826	0.296	0.357	3.52885e-34
SOS1	7.06278e-16	0.609503	0.13	0.169	1.28204e-11
SLC38A2	3.62736e-50	0.6055	0.55	0.653	6.58439e-46
CCDC6	3.02754e-11	0.60537	0.087	0.113	5.4956e-07
STAM2	3.95933e-25	0.604376	0.104	0.165	7.18697e-21
UBTF	4.17963e-17	0.604235	0.157	0.186	7.58686e-13
EXOC5	2.35755e-22	0.603943	0.106	0.171	4.27943e-18
ENSSSCG00000011196	1.36396e-22	0.60352	0.123	0.189	2.47586e-18
ENSSSCG00000051070	2.29173e-51	0.603024	0.846	0.871	4.15995e-47
ATL2	9.29493e-17	0.60299	0.076	0.125	1.68722e-12
B3GAT3	5.45195e-20	0.602642	0.09	0.131	9.89637e-16
NXT2	7.02151e-14	0.602261	0.08	0.12	1.27454e-09
PRR14L	5.32416e-19	0.601669	0.078	0.128	9.66442e-15
CXorf56	2.31135e-24	0.601319	0.085	0.14	4.19557e-20
CASP10	8.72458e-19	0.601259	0.178	0.225	1.58369e-14
ZNF395	7.79211e-17	0.601171	0.125	0.144	1.41442e-12
TNPO1	1.91318e-36	0.601126	0.234	0.311	3.4728e-32

## Sheet: C6-LEF1-Tcells
	p_val	avg_log2FC	pct.1	pct.2	p_val_adj		Canonical markers - LEF1pos T-cells
LEF1	3.09164e-84	3.75341	0.294	0.034	5.61194e-80		LEF1
SGCA	1.53343e-33	3.3736	0.113	0.009	2.78348e-29		CCR7
SELL	4.3886e-66	3.01042	0.322	0.08	7.96619e-62		TK1
HPSE	2.52766e-34	2.77078	0.171	0.033	4.58821e-30		CD28
E2F1	1.50862e-23	2.75843	0.105	0.031	2.73845e-19		CORO1A
ENSSSCG00000002651	1.18237e-27	2.66283	0.148	0.046	2.14624e-23		CD3E
MCM3	1.07462e-35	2.66081	0.176	0.053	1.95065e-31		ISG20
ENSSSCG00000044269	6.25422e-40	2.56962	0.197	0.03	1.13527e-35		CD40LG
ICOS	1.18188e-49	2.37835	0.271	0.044	2.14534e-45
DAPL1	2.03595e-56	2.37123	0.256	0.034	3.69566e-52
UHRF1	2.33969e-21	2.32098	0.125	0.041	4.247e-17
CD28	3.53653e-66	2.23034	0.284	0.037	6.41952e-62
LDLRAP1	1.43068e-22	2.21184	0.13	0.025	2.59696e-18
GSTA4	5.49378e-23	2.1306	0.115	0.018	9.9723e-19
ENSSSCG00000000500	8.85666e-23	2.12205	0.136	0.035	1.60766e-18
BRCA1	1.31248e-18	2.11877	0.105	0.051	2.38242e-14
CCR7	1.89449e-56	2.11223	0.396	0.102	3.43888e-52
CENPU	1.75617e-16	2.0322	0.13	0.052	3.18781e-12
IL7R	1.64352e-81	2.00616	0.448	0.089	2.98331e-77
BACH2	2.10797e-25	2.0054	0.161	0.037	3.82639e-21
ENSSSCG00000009240	7.5296e-62	1.95574	0.634	0.304	1.36677e-57
PDK1	4.04312e-37	1.95427	0.233	0.113	7.33906e-33
PCLAF	4.44083e-29	1.95206	0.256	0.075	8.06099e-25
FAM102A	1.49081e-70	1.94427	0.54	0.174	2.70611e-66
SATB1	5.27966e-50	1.9092	0.391	0.115	9.58363e-46
NMUR1	1.94404e-21	1.89611	0.13	0.024	3.52882e-17
CENPS	1.47448e-15	1.89496	0.151	0.069	2.67647e-11
MCM4	1.61806e-23	1.88184	0.179	0.077	2.93711e-19
TK1	9.18819e-17	1.86699	0.164	0.064	1.66784e-12
GINS1	3.00079e-15	1.84665	0.118	0.053	5.44703e-11
ENSSSCG00000042191	4.94752e-38	1.83142	0.225	0.045	8.98073e-34
ENSSSCG00000038351	2.07104e-16	1.82151	0.123	0.029	3.75935e-12
CLSPN	2.30033e-19	1.81708	0.182	0.07	4.17556e-15
S1PR1	5.82268e-66	1.81124	0.568	0.183	1.05693e-61
DUT	6.52904e-49	1.78924	0.448	0.268	1.18515e-44
MCM7	6.82264e-33	1.78625	0.269	0.126	1.23845e-28
TXK	3.6005e-36	1.76339	0.261	0.068	6.53563e-32
NUF2	1.94013e-15	1.74449	0.125	0.063	3.52172e-11
EOGT	1.7187e-35	1.74023	0.284	0.144	3.11979e-31
STMN1	2.03968e-34	1.71634	0.363	0.129	3.70243e-30
ZNF367	3.31491e-10	1.71631	0.105	0.047	6.01722e-06
PDE4D	4.73227e-48	1.71123	0.404	0.118	8.59002e-44
BIRC5	3.53385e-13	1.65219	0.164	0.069	6.41465e-09
MAD2L1	2.62164e-17	1.6416	0.184	0.086	4.75881e-13
ENSSSCG00000042470	4.34277e-18	1.59487	0.179	0.067	7.883e-14
ENSSSCG00000017791	3.44759e-36	1.59416	0.338	0.116	6.25806e-32
TSPAN5	2.75715e-48	1.5937	0.371	0.1	5.00478e-44
CD69	4.49223e-49	1.59267	0.465	0.15	8.1543e-45
KIF11	1.23816e-08	1.58558	0.11	0.045	0.000224751
NPM3	1.25965e-13	1.57827	0.153	0.069	2.28652e-09
SPC24	9.65353e-13	1.57804	0.159	0.065	1.75231e-08
ENSSSCG00000006380	3.7333e-13	1.57359	0.118	0.039	6.77669e-09
LPIN1	2.1248e-35	1.57031	0.317	0.115	3.85694e-31
SLC37A3	6.00762e-18	1.55353	0.159	0.047	1.0905e-13
ENSSSCG00000017032	1.094e-10	1.55206	0.125	0.048	1.98583e-06
ENSSSCG00000031661	1.38904e-27	1.50329	0.292	0.105	2.52139e-23
GINS2	2.21796e-17	1.48952	0.141	0.07	4.02605e-13
ENSSSCG00000050032	4.29278e-32	1.47131	0.322	0.121	7.79225e-28
NUP210	1.64947e-17	1.47076	0.182	0.078	2.99412e-13
ENSSSCG00000047982	2.64627e-25	1.44784	0.281	0.13	4.80351e-21
ITK	7.45474e-87	1.44084	0.683	0.21	1.35318e-82
ENSSSCG00000031117	1.15627e-30	1.43342	0.335	0.187	2.09885e-26
IMMP2L	1.29902e-38	1.42021	0.386	0.152	2.35798e-34
RNASEH2B	7.92887e-27	1.40694	0.274	0.145	1.43925e-22
CENPE	1.36023e-09	1.40584	0.12	0.055	2.46909e-05
WDR76	5.89862e-12	1.40312	0.12	0.061	1.07072e-07
TOX	2.60324e-35	1.4025	0.292	0.091	4.7254e-31
LIG1	1.12248e-14	1.38901	0.11	0.061	2.03752e-10
MCM6	1.96063e-26	1.3752	0.24	0.154	3.55894e-22
NCAPD3	9.15534e-08	1.36779	0.105	0.07	0.00166188
SPOCK2	6.60233e-49	1.3648	0.348	0.103	1.19846e-44
CAMK4	2.02124e-36	1.35866	0.34	0.141	3.66895e-32
NSD2	3.17511e-11	1.3536	0.115	0.083	5.76347e-07
TPX2	4.33831e-09	1.34833	0.123	0.056	7.87489e-05
RBL1	2.40557e-14	1.34145	0.151	0.082	4.36658e-10
ENSSSCG00000045051	1.98395e-22	1.34087	0.23	0.109	3.60126e-18
EZH2	3.53773e-15	1.32837	0.215	0.116	6.42169e-11
ENSSSCG00000041983	9.81376e-23	1.32323	0.24	0.109	1.78139e-18
CD5	8.1874e-43	1.31101	0.327	0.089	1.48618e-38
FADS3	1.06136e-12	1.31043	0.115	0.046	1.92659e-08
PHTF1	1.06241e-18	1.30915	0.169	0.072	1.92848e-14
CENPF	1.93856e-15	1.30331	0.223	0.085	3.51888e-11
INPP4B	2.60393e-26	1.30225	0.176	0.049	4.72664e-22
ENSSSCG00000045622	6.01442e-26	1.29919	0.281	0.119	1.09174e-21
STK26	1.23899e-54	1.28742	0.522	0.222	2.24901e-50
ENSSSCG00000042444	5.7633e-09	1.28639	0.105	0.042	0.000104615
SMC2	4.30178e-21	1.2807	0.312	0.19	7.80859e-17
UNG	2.29102e-11	1.27865	0.115	0.055	4.15866e-07
ABLIM1	2.23088e-48	1.27069	0.537	0.219	4.04949e-44
EVL	6.5423e-36	1.27006	0.494	0.301	1.18756e-31
ENSSSCG00000049339	2.7601e-29	1.25433	0.404	0.195	5.01014e-25
KDSR	1.45789e-32	1.25336	0.417	0.276	2.64636e-28
SCML4	1.41145e-44	1.24648	0.343	0.098	2.56207e-40
VRK1	3.8392e-16	1.23856	0.143	0.11	6.96891e-12
STAT4	1.14888e-55	1.23719	0.435	0.13	2.08544e-51
ENSSSCG00000041434	8.86727e-18	1.23495	0.223	0.09	1.60959e-13
CRTAM	4.54665e-59	1.22378	0.522	0.169	8.25309e-55
ENSSSCG00000051575	1.90772e-24	1.22376	0.238	0.106	3.4629e-20
ATAD2	2.55722e-18	1.22272	0.263	0.185	4.64186e-14
SBK1	1.34988e-12	1.22221	0.11	0.047	2.4503e-08
RFC4	1.5196e-11	1.20382	0.148	0.082	2.75838e-07
RFC5	1.60942e-09	1.20152	0.105	0.05	2.92141e-05
ND6	1.53673e-40	1.19943	0.693	0.49	2.78948e-36
ENSSSCG00000033733	7.03635e-57	1.19463	0.703	0.415	1.27724e-52
ENSSSCG00000036096	1.24961e-55	1.1801	0.624	0.277	2.2683e-51
ZC3HAV1	1.86499e-37	1.17755	0.527	0.33	3.38533e-33
TRIP13	1.17397e-08	1.17017	0.105	0.071	0.000213098
STK39	1.42288e-34	1.16952	0.269	0.089	2.5828e-30
HELLS	7.71738e-12	1.15291	0.151	0.073	1.40086e-07
PDCD1	1.68524e-17	1.15234	0.123	0.032	3.05904e-13
CDC42SE2	1.06838e-16	1.14887	0.21	0.117	1.93932e-12
FAM185A	6.8321e-33	1.1366	0.279	0.11	1.24016e-28
ENSSSCG00000016475	2.49322e-69	1.13152	0.652	0.232	4.5257e-65
KCNA3	2.09862e-18	1.12847	0.207	0.085	3.80941e-14
VPS37B	1.63245e-15	1.12009	0.207	0.151	2.96323e-11
GNE	2.0522e-09	1.11796	0.118	0.056	3.72516e-05
ENSSSCG00000049910	3.67467e-14	1.10764	0.12	0.042	6.67027e-10
PTPN7	6.60881e-12	1.10157	0.107	0.038	1.19963e-07
ATAD5	1.58667e-11	1.10082	0.151	0.094	2.88013e-07
TMEM71	5.05871e-21	1.10046	0.256	0.113	9.18256e-17
NDFIP2	1.42116e-44	1.09636	0.583	0.376	2.5797e-40
CORO1A	1.07563e-63	1.09525	0.877	0.611	1.95248e-59
CD8B	2.11953e-21	1.09387	0.174	0.052	3.84737e-17
SFMBT2	1.18161e-22	1.09111	0.238	0.103	2.14486e-18
DNMT1	1.42727e-24	1.09019	0.34	0.245	2.59078e-20
ENSSSCG00000041550	3.75198e-15	1.08864	0.118	0.044	6.81059e-11
SMC4	1.07058e-30	1.08468	0.46	0.239	1.94331e-26
PCNX4	9.01031e-09	1.08452	0.113	0.064	0.000163555
HIF1A	1.69168e-30	1.08385	0.593	0.479	3.07074e-26
BTBD11	1.12229e-13	1.08163	0.115	0.038	2.03718e-09
ENSSSCG00000050311	2.95479e-20	1.07782	0.187	0.065	5.36354e-16
RASGRP1	4.0972e-35	1.07774	0.274	0.104	7.43724e-31
CD247	3.12675e-51	1.07707	0.442	0.159	5.67568e-47
ENSSSCG00000051610	2.5861e-50	1.07191	0.752	0.452	4.69429e-46
ENSSSCG00000048805	5.28382e-22	1.06962	0.309	0.181	9.5912e-18
CCDC34	4.80209e-09	1.06747	0.11	0.078	8.71674e-05
PVRIG	6.10396e-52	1.06611	0.417	0.13	1.10799e-47
ABRAXAS1	7.90724e-16	1.06432	0.171	0.099	1.43532e-11
TFDP1	2.22136e-12	1.05928	0.169	0.105	4.0322e-08
SEPTIN6	6.12009e-53	1.05415	0.662	0.393	1.11092e-48
ENSSSCG00000033041	2.95082e-18	1.05251	0.215	0.12	5.35633e-14
NSD3	4.32427e-41	1.05114	0.565	0.383	7.84942e-37
ENSSSCG00000051710	2.09658e-22	1.04573	0.194	0.08	3.80572e-18
UBALD2	5.81808e-34	1.04524	0.57	0.371	1.0561e-29
ENSSSCG00000043909	6.2675e-33	1.04025	0.355	0.128	1.13768e-28
CENPH	4.81721e-16	1.03885	0.225	0.158	8.7442e-12
ENSSSCG00000039658	5.26639e-30	1.03719	0.575	0.41	9.55956e-26
ENSSSCG00000043635	1.21648e-14	1.03674	0.189	0.104	2.20816e-10
PCNA	5.70171e-26	1.03538	0.537	0.384	1.03497e-21
ENSSSCG00000026055	7.56807e-15	1.03233	0.161	0.113	1.37376e-10
EED	3.60735e-13	1.0299	0.159	0.106	6.54807e-09
CCSAP	4.05216e-15	1.02606	0.156	0.084	7.35548e-11
GPR174	1.56432e-43	1.02572	0.412	0.144	2.83956e-39
STAT5B	5.69686e-23	1.02447	0.269	0.154	1.03409e-18
CCDC167	1.61157e-11	1.02161	0.161	0.123	2.92532e-07
NLRC3	4.37825e-16	1.02101	0.115	0.035	7.94741e-12
CBX5	9.21206e-18	1.0199	0.205	0.144	1.67217e-13
TRIB2	1.30187e-14	1.01839	0.161	0.062	2.36315e-10
RPA2	3.72052e-17	1.01808	0.176	0.143	6.75348e-13
ENSSSCG00000051570	2.20572e-08	1.01743	0.12	0.064	0.000400382
NT5C3A	2.48264e-27	1.01628	0.32	0.183	4.5065e-23
ENSSSCG00000012517	6.06088e-18	1.01045	0.243	0.111	1.10017e-13
ENSSSCG00000046319	7.5762e-26	1.00978	0.269	0.114	1.37523e-21
SAMHD1	4.73115e-23	1.0095	0.263	0.118	8.58798e-19
METTL16	8.71512e-09	1.0094	0.102	0.068	0.000158197
ENSSSCG00000041214	2.12125e-11	1.00184	0.138	0.062	3.85049e-07
P2RY10	2.46461e-15	1.00094	0.156	0.061	4.47376e-11
LCK	1.2195e-77	0.997795	0.558	0.176	2.21363e-73
MFSD6	4.9815e-15	0.997533	0.176	0.08	9.04242e-11
HMGB2	9.92152e-24	0.995106	0.749	0.623	1.80095e-19
CDR2	3.22107e-10	0.98671	0.115	0.066	5.84689e-06
RPA1	5.43197e-11	0.984701	0.141	0.083	9.86011e-07
ORC6	3.29892e-15	0.98349	0.189	0.137	5.98819e-11
ARFGAP3	4.38257e-32	0.981616	0.348	0.237	7.95523e-28
TMEM156	1.36779e-12	0.980865	0.166	0.102	2.48282e-08
LYAR	2.81187e-14	0.976771	0.182	0.123	5.10411e-10
H1-3	0.000128572	0.974613	0.113	0.061	1
CTSC	6.44809e-32	0.973509	0.762	0.587	1.17046e-27
LDLRAD4	3.39184e-12	0.970705	0.133	0.053	6.15687e-08
RNFT1	8.7207e-13	0.967896	0.141	0.095	1.58298e-08
FAXC	1.15777e-10	0.963399	0.159	0.105	2.10158e-06
SKAP1	4.49146e-46	0.963262	0.366	0.118	8.1529e-42
DYRK2	2.47957e-16	0.96061	0.184	0.098	4.50092e-12
RORA	9.80791e-44	0.958684	0.56	0.236	1.78033e-39
ANAPC7	3.00206e-11	0.951748	0.118	0.098	5.44934e-07
CCP110	8.1338e-07	0.951467	0.118	0.078	0.0147645
CSTF2T	3.08483e-12	0.947725	0.146	0.075	5.59959e-08
NOL9	1.20795e-15	0.943867	0.159	0.118	2.19268e-11
PTPN22	7.81761e-37	0.941509	0.384	0.145	1.41905e-32
ENSSSCG00000030122	7.92689e-07	0.940838	0.102	0.09	0.0143889
TOPBP1	4.53695e-15	0.938976	0.212	0.139	8.23547e-11
RRS1	3.85749e-14	0.938316	0.143	0.102	7.00211e-10
ESYT2	6.1301e-18	0.935789	0.294	0.199	1.11274e-13
ENSSSCG00000007023	5.08901e-08	0.934551	0.141	0.093	0.000923757
SNRNP40	2.4803e-17	0.930237	0.228	0.148	4.50223e-13
TOP2A	4.7643e-17	0.930093	0.169	0.056	8.64815e-13
CD3E	2.77924e-99	0.923299	0.831	0.334	5.04487e-95
ENSSSCG00000031741	5.01573e-11	0.920193	0.22	0.106	9.10455e-07
RINL	1.98576e-15	0.919898	0.151	0.072	3.60454e-11
CD3D	1.59129e-61	0.918456	0.542	0.193	2.88851e-57
POLD3	3.62366e-17	0.914516	0.261	0.168	6.57767e-13
BRI3BP	1.87658e-08	0.912409	0.118	0.079	0.000340637
KIF20B	5.22183e-09	0.912299	0.148	0.111	9.47866e-05
GAR1	1.82915e-07	0.911187	0.118	0.098	0.00332027
RRM1	2.44595e-16	0.911168	0.228	0.145	4.43988e-12
GOLIM4	8.07155e-24	0.910805	0.125	0.164	1.46515e-19
PLAGL2	2.01737e-14	0.910192	0.161	0.089	3.66194e-10
SLC4A7	3.44145e-23	0.910092	0.402	0.268	6.24692e-19
CD6	2.43185e-30	0.909608	0.238	0.074	4.4143e-26
CAPN10	1.08075e-10	0.898162	0.118	0.062	1.96177e-06
ENSSSCG00000039972	1.24305e-10	0.89613	0.202	0.138	2.25638e-06
ENSSSCG00000020706	6.75277e-13	0.894876	0.171	0.086	1.22576e-08
IARS1	8.47028e-14	0.894357	0.233	0.179	1.53752e-09
OTULIN	8.05209e-33	0.893445	0.458	0.312	1.46162e-28
ERMARD	3.4348e-10	0.893018	0.102	0.059	6.23485e-06
PAFAH2	9.26713e-12	0.889892	0.166	0.089	1.68217e-07
ENSSSCG00000048060	0.000948296	0.889321	0.107	0.076	1
ENSSSCG00000048515	6.25844e-11	0.887489	0.138	0.057	1.13603e-06
BZW2	1.32026e-18	0.887173	0.24	0.198	2.39654e-14
BCAS4	1.55819e-18	0.885582	0.176	0.071	2.82842e-14
FBL	2.28159e-30	0.884854	0.478	0.356	4.14155e-26
RFC3	8.84779e-11	0.884427	0.194	0.129	1.60605e-06
RAB27A	2.18358e-28	0.883563	0.335	0.145	3.96363e-24
CDC25B	4.57506e-19	0.882938	0.215	0.104	8.30465e-15
ENSSSCG00000005478	6.69597e-18	0.882388	0.269	0.2	1.21545e-13
RIC8B	1.12366e-06	0.882306	0.105	0.076	0.0203966
ENSSSCG00000014267	4.13727e-21	0.882046	0.455	0.337	7.50997e-17
PACS1	9.1519e-15	0.881491	0.212	0.128	1.66125e-10
ZAP70	4.923e-40	0.879917	0.325	0.105	8.93622e-36
FAM78A	1.9337e-21	0.877609	0.258	0.133	3.51006e-17
IL27RA	5.2753e-11	0.873662	0.128	0.069	9.57573e-07
PDE7A	4.94408e-16	0.870666	0.148	0.057	8.9745e-12
RPA3	3.55448e-21	0.868908	0.322	0.29	6.45208e-17
CASP8AP2	7.63616e-09	0.868754	0.13	0.11	0.000138612
ENSSSCG00000005095	7.0877e-29	0.867619	0.286	0.104	1.28656e-24
ADD3	8.50961e-21	0.866496	0.46	0.318	1.54466e-16
ZNF217	5.93976e-09	0.865238	0.184	0.145	0.000107819
CNP	1.49582e-21	0.864537	0.23	0.127	2.71521e-17
CYTIP	9.22811e-39	0.863424	0.744	0.519	1.67509e-34
SYTL3	1.80105e-40	0.861322	0.404	0.156	3.26926e-36
TRIM26	1.7985e-15	0.859358	0.199	0.112	3.26465e-11
ACAP1	2.47921e-13	0.858322	0.182	0.089	4.50026e-09
HDDC2	1.75144e-08	0.855542	0.12	0.089	0.000317921
ENSSSCG00000000611	1.01379e-20	0.853736	0.343	0.247	1.84022e-16
ITPR1	1.74532e-07	0.851846	0.11	0.073	0.0031681
TMPO	1.59359e-17	0.851433	0.292	0.204	2.89269e-13
RAB22A	6.41399e-14	0.849925	0.215	0.156	1.16427e-09
ENSSSCG00000045086	6.32202e-20	0.848538	0.197	0.117	1.14757e-15
ENSSSCG00000046768	3.85072e-18	0.848507	0.182	0.073	6.98982e-14
TCF7	9.95516e-35	0.848385	0.596	0.386	1.80706e-30
ENSSSCG00000008677	6.61412e-13	0.847093	0.138	0.115	1.20059e-08
ENSSSCG00000040535	8.49059e-28	0.846586	0.281	0.112	1.54121e-23
CHST12	2.66144e-09	0.84236	0.11	0.063	4.83104e-05
PRPS1	7.98017e-22	0.841791	0.315	0.212	1.44856e-17
XPO6	4.90224e-15	0.840311	0.207	0.151	8.89855e-11
OGT	2.04114e-19	0.840202	0.353	0.222	3.70508e-15
HIVEP2	1.32368e-09	0.83964	0.156	0.084	2.40274e-05
GMDS	1.88447e-13	0.839195	0.159	0.119	3.42068e-09
TRAF3IP3	8.33144e-22	0.838936	0.399	0.242	1.51232e-17
ENSSSCG00000032242	3.04383e-11	0.837072	0.233	0.172	5.52515e-07
PCED1B	9.28559e-37	0.837048	0.427	0.176	1.68552e-32
LNPEP	5.06162e-25	0.836502	0.381	0.244	9.18785e-21
ENSSSCG00000040639	4.74377e-10	0.832793	0.118	0.074	8.6109e-06
APEX1	1.28466e-14	0.832323	0.179	0.155	2.33192e-10
REV1	3.3595e-19	0.831501	0.391	0.258	6.09817e-15
FYN	7.38103e-28	0.829122	0.379	0.202	1.3398e-23
NOB1	9.10344e-10	0.828914	0.125	0.096	1.65246e-05
PHF12	1.33948e-15	0.827885	0.223	0.161	2.43142e-11
PPP5C	4.81305e-10	0.823589	0.133	0.109	8.73665e-06
KCNAB2	2.44413e-18	0.822106	0.223	0.127	4.43659e-14
DDX47	1.44697e-08	0.819674	0.118	0.093	0.000262654
SUCLG2	4.19815e-21	0.819168	0.366	0.276	7.62047e-17
HMGN2	2.24324e-12	0.817639	0.113	0.127	4.07193e-08
SNRPG	1.10679e-29	0.816509	0.734	0.597	2.00904e-25
SH2D1A	3.95007e-36	0.813331	0.294	0.098	7.17017e-32
ENSSSCG00000044736	6.63667e-25	0.812302	0.404	0.182	1.20469e-20
QDPR	2.79379e-14	0.812076	0.161	0.103	5.07128e-10
SS18L2	1.96803e-17	0.811735	0.233	0.175	3.57237e-13
RBM38	1.75359e-20	0.811084	0.304	0.181	3.18312e-16
RCAN3	2.12426e-14	0.810369	0.164	0.134	3.85596e-10
ANXA6	7.59286e-17	0.807183	0.35	0.189	1.37826e-12
ISG20L2	2.62335e-07	0.803884	0.118	0.082	0.00476191
FOXO1	1.23729e-19	0.80388	0.266	0.14	2.24594e-15
TMEM129	2.68739e-22	0.802723	0.486	0.41	4.87815e-18
FRAT2	4.38284e-09	0.800217	0.113	0.076	7.95573e-05
SEPTIN1	5.42658e-43	0.799861	0.488	0.218	9.85032e-39
SIT1	5.62479e-27	0.798798	0.335	0.15	1.02101e-22
GBP2	3.29072e-28	0.798174	0.309	0.125	5.97331e-24
TRIM4	2.26987e-12	0.795684	0.143	0.085	4.12027e-08
TIPRL	1.31334e-17	0.794457	0.256	0.223	2.38397e-13
ME2	1.16612e-22	0.793955	0.412	0.297	2.11675e-18
CXCR3	6.97556e-23	0.79255	0.205	0.075	1.2662e-18
ENSSSCG00000033019	2.17236e-67	0.790955	0.985	0.937	3.94327e-63
ENSSSCG00000016679	2.65114e-09	0.790802	0.113	0.101	4.81234e-05
ZBTB41	1.11148e-32	0.78783	0.56	0.336	2.01755e-28
ETS1	3.13067e-82	0.786935	0.926	0.526	5.6828e-78
MLLT3	6.09577e-09	0.7865	0.113	0.056	0.00011065
NOLC1	4.68094e-20	0.786347	0.386	0.286	8.49685e-16
CEP192	1.3186e-12	0.783193	0.253	0.192	2.39352e-08
CDC123	4.41681e-20	0.780697	0.292	0.21	8.01739e-16
ENSSSCG00000047910	4.82329e-08	0.779598	0.138	0.09	0.000875523
ENSSSCG00000033697	2.06757e-70	0.779169	0.985	0.962	3.75304e-66
UMPS	7.39234e-11	0.778083	0.143	0.106	1.34186e-06
NUDT1	9.53329e-15	0.777471	0.189	0.149	1.73048e-10
CAMTA1	2.13457e-11	0.776005	0.156	0.126	3.87467e-07
FGFR1OP2	3.82537e-14	0.773015	0.169	0.128	6.94381e-10
ERAP1	2.69442e-14	0.77286	0.207	0.166	4.89091e-10
DKC1	4.22641e-21	0.771346	0.32	0.249	7.67179e-17
ENSSSCG00000044481	6.07654e-15	0.771087	0.182	0.091	1.10301e-10
CCT3	4.01684e-29	0.770778	0.522	0.408	7.29137e-25
SPRTN	1.32716e-12	0.7694	0.146	0.124	2.40906e-08
IKZF2	7.60046e-12	0.769114	0.304	0.255	1.37963e-07
ATP2A3	3.36014e-18	0.767544	0.271	0.17	6.09933e-14
ENSSSCG00000050966	2.03822e-08	0.764877	0.171	0.11	0.000369977
MSH6	1.23936e-14	0.764173	0.184	0.117	2.24969e-10
ENSSSCG00000045263	8.6343e-28	0.763733	0.404	0.2	1.5673e-23
PARP1	5.0766e-16	0.763456	0.299	0.22	9.21504e-12
ARHGDIB	2.90008e-58	0.759812	0.941	0.8	5.26422e-54
SNRPE	3.77946e-31	0.759224	0.708	0.573	6.86048e-27
ENSSSCG00000005949	3.99024e-44	0.757564	0.645	0.4	7.24308e-40
ALMS1	6.13067e-09	0.757062	0.11	0.091	0.000111284
SSR4	8.36069e-42	0.756266	0.908	0.781	1.51763e-37
CNN2	6.68128e-24	0.754462	0.373	0.252	1.21279e-19
SMG6	2.26822e-12	0.751807	0.169	0.107	4.11728e-08
SNRPD2	5.29759e-48	0.749911	0.903	0.779	9.61619e-44
ENSSSCG00000004983	2.49832e-07	0.749143	0.141	0.11	0.00453494
STAT5A	6.20446e-09	0.748854	0.164	0.122	0.000112623
ENSSSCG00000015712	7.35884e-25	0.748815	0.435	0.318	1.33578e-20
SERINC5	1.41555e-12	0.746384	0.207	0.189	2.5695e-08
PLCL2	1.88897e-24	0.745791	0.302	0.193	3.42885e-20
ING1	8.41036e-17	0.743938	0.21	0.147	1.52665e-12
SEMA4D	1.82157e-12	0.740322	0.141	0.085	3.30652e-08
ENSSSCG00000039635	2.4882e-11	0.74023	0.189	0.159	4.51658e-07
ERAP2	3.57168e-25	0.739475	0.371	0.213	6.48332e-21
WRAP73	7.92005e-08	0.739396	0.115	0.096	0.00143765
C12orf43	4.02613e-09	0.739109	0.128	0.102	7.30822e-05
PPP2R5D	8.37764e-10	0.736697	0.133	0.099	1.52071e-05
ENSSSCG00000026064	9.73424e-24	0.734832	0.448	0.365	1.76696e-19
PAXBP1	2.91202e-07	0.733488	0.151	0.121	0.0052859
IL21R	3.21882e-05	0.732213	0.113	0.063	0.584281
RFC1	2.98313e-25	0.731549	0.389	0.275	5.41497e-21
ZC3H18	1.47042e-08	0.731301	0.136	0.112	0.00026691
ARAP2	1.25195e-19	0.731214	0.345	0.214	2.27254e-15
ELF1	3.45037e-41	0.731076	0.772	0.581	6.26312e-37
PRR7	4.87921e-11	0.730435	0.176	0.101	8.85675e-07
TNFSF14	4.99323e-09	0.728355	0.102	0.05	9.06371e-05
GNL3	1.66412e-11	0.726815	0.148	0.122	3.02072e-07
BLMH	3.7438e-15	0.726735	0.179	0.132	6.79575e-11
EPB41	1.82764e-18	0.726416	0.34	0.249	3.31753e-14
PSIP1	8.92088e-33	0.726338	0.535	0.324	1.61932e-28
IPMK	1.31309e-15	0.726273	0.171	0.162	2.38352e-11
WDR77	2.99951e-09	0.725637	0.153	0.141	5.4447e-05
ITGB7	2.82825e-24	0.724215	0.412	0.208	5.13384e-20
ALDH16A1	8.25513e-10	0.722026	0.12	0.109	1.49847e-05
SKA2	4.56031e-09	0.721184	0.123	0.109	8.27787e-05
PYGM	1.3211e-11	0.719949	0.207	0.162	2.39806e-07
SNRPF	1.63448e-26	0.719298	0.542	0.423	2.9669e-22
C12orf49	3.39682e-19	0.718579	0.194	0.131	6.16591e-15
ENSSSCG00000025403	2.2586e-31	0.718554	0.611	0.486	4.09982e-27
PI4K2B	2.35496e-12	0.718173	0.235	0.204	4.27472e-08
ENSSSCG00000017928	8.73927e-21	0.718003	0.327	0.243	1.58635e-16
ACOT7	3.05922e-09	0.717723	0.105	0.114	5.55309e-05
GMPS	2.28028e-19	0.716164	0.335	0.264	4.13916e-15
FBXO34	2.82922e-15	0.712017	0.215	0.133	5.1356e-11
GZMK	3.74536e-20	0.710153	0.22	0.081	6.79858e-16
KLHDC10	1.13702e-09	0.707842	0.105	0.107	2.06392e-05
ENSSSCG00000047511	9.84273e-06	0.707563	0.125	0.078	0.178665
ENSSSCG00000009293	4.43645e-12	0.70724	0.113	0.042	8.05304e-08
ICK	1.67389e-14	0.705596	0.166	0.105	3.03844e-10
ENSSSCG00000040918	5.23508e-20	0.703862	0.297	0.212	9.50272e-16
PHKG2	2.66595e-12	0.70382	0.151	0.099	4.83923e-08
PPIL1	6.8615e-18	0.703386	0.115	0.134	1.2455e-13
H1-2	1.5984e-05	0.702308	0.146	0.109	0.290142
CHD3	3.10662e-26	0.699102	0.458	0.302	5.63914e-22
PPP1R16B	5.40062e-07	0.697782	0.105	0.048	0.0098032
ENSSSCG00000047946	2.83049e-16	0.696205	0.13	0.056	5.1379e-12
ENSSSCG00000035836	2.92935e-24	0.69601	0.555	0.434	5.31735e-20
FYB1	2.61453e-37	0.694314	0.517	0.264	4.74589e-33
GPATCH4	7.83227e-06	0.694172	0.128	0.101	0.142171
ENSSSCG00000031897	3.75883e-33	0.69416	0.455	0.285	6.82304e-29
ENSSSCG00000035578	1.54298e-28	0.693789	0.616	0.478	2.80082e-24
NT5C	1.15579e-14	0.693161	0.215	0.171	2.098e-10
SMAD2	1.65665e-13	0.691279	0.159	0.156	3.00715e-09
DDX27	7.8867e-15	0.690898	0.294	0.231	1.43159e-10
ENSSSCG00000035738	7.72992e-16	0.690886	0.243	0.194	1.40314e-11
CLINT1	6.65314e-20	0.690832	0.455	0.365	1.20768e-15
IKZF3	1.74941e-26	0.690641	0.417	0.2	3.17553e-22
ZCCHC9	7.58729e-16	0.69055	0.243	0.187	1.37724e-11
STIM1	2.30642e-10	0.690006	0.151	0.099	4.18661e-06
UTP3	9.55073e-16	0.689867	0.189	0.17	1.73365e-11
KRT10	1.0179e-16	0.689549	0.261	0.181	1.84769e-12
TCOF1	3.88333e-09	0.688092	0.141	0.117	7.04903e-05
ENSSSCG00000029857	2.27083e-10	0.687769	0.151	0.138	4.12201e-06
COX11	2.94417e-08	0.684761	0.12	0.091	0.000534425
ENSSSCG00000024974	2.01767e-68	0.68263	0.985	0.974	3.66248e-64
SSRP1	1.09888e-14	0.682318	0.263	0.238	1.99469e-10
PRDX6	1.84017e-20	0.681001	0.199	0.158	3.34028e-16
SELENOI	7.53117e-07	0.680798	0.13	0.105	0.0136706
ENSSSCG00000012264	5.22887e-10	0.68041	0.128	0.104	9.49145e-06
SNAPC1	2.36213e-13	0.679545	0.345	0.294	4.28775e-09
MALT1	1.00049e-08	0.676893	0.223	0.184	0.000181608
H1-4	9.09862e-05	0.67678	0.136	0.099	1
ENSSSCG00000017971	4.0941e-16	0.676583	0.286	0.237	7.43161e-12
TRPS1	1.19784e-17	0.67587	0.266	0.184	2.17432e-13
SAMSN1	4.07006e-08	0.675155	0.33	0.236	0.000738797
CD96	3.18426e-18	0.67409	0.174	0.063	5.78007e-14
UNC45A	3.6234e-08	0.673758	0.12	0.082	0.000657719
ENSSSCG00000040586	5.24691e-12	0.672133	0.182	0.116	9.52419e-08
ENSSSCG00000041600	1.20791e-07	0.671595	0.107	0.077	0.00219261
CD40LG	2.03557e-11	0.671183	0.138	0.054	3.69497e-07
RAB29	1.00167e-09	0.670994	0.159	0.102	1.81823e-05
RNF44	3.34601e-12	0.667951	0.148	0.11	6.07367e-08
RACK1	3.02256e-50	0.667949	0.969	0.936	5.48654e-46
MDH1	4.48071e-16	0.667868	0.292	0.274	8.13338e-12
HNRNPA1	1.65899e-34	0.666288	0.831	0.701	3.01141e-30
FLNB	1.13758e-08	0.666136	0.115	0.067	0.000206494
ATP8A1	4.01236e-26	0.66608	0.512	0.296	7.28324e-22
ENSSSCG00000025928	2.94718e-50	0.665122	0.987	0.956	5.34973e-46
ENSSSCG00000012235	5.08239e-07	0.66443	0.102	0.076	0.00922556
ENSSSCG00000035992	9.70706e-19	0.66425	0.512	0.45	1.76202e-14
HDGF	1.06343e-18	0.663411	0.453	0.38	1.93034e-14
NAF1	2.57863e-18	0.663062	0.297	0.197	4.68073e-14
CXXC1	1.68236e-12	0.662465	0.215	0.168	3.05382e-08
EIF3I	7.09827e-27	0.661776	0.468	0.401	1.28848e-22
RNGTT	6.8933e-12	0.658234	0.164	0.129	1.25127e-07
LSM8	1.70738e-21	0.657551	0.363	0.278	3.09924e-17
NPM1	3.8687e-29	0.656751	0.908	0.799	7.02247e-25
SRPK1	5.64623e-24	0.655937	0.386	0.273	1.0249e-19
RIPOR2	2.89255e-20	0.655852	0.381	0.2	5.25055e-16
ISG20	4.39227e-06	0.655101	0.097	0.108	0.0797285
ZBTB8OS	8.98478e-14	0.654761	0.263	0.205	1.63092e-09
ENSSSCG00000039071	1.45021e-25	0.654613	0.703	0.661	2.63242e-21
GPR18	3.04181e-19	0.654514	0.317	0.153	5.5215e-15
COX20	2.23431e-11	0.653393	0.166	0.163	4.05572e-07
COX17	5.94119e-24	0.651186	0.558	0.464	1.07845e-19
ENSSSCG00000004970	1.45972e-59	0.650733	0.995	0.997	2.64968e-55
ENSSSCG00000051290	0.00011492	0.6503	0.22	0.184	1
SENP2	3.80446e-10	0.649668	0.148	0.124	6.90586e-06
SCO1	5.50182e-12	0.649249	0.138	0.099	9.9869e-08
ENSSSCG00000028092	1.61679e-33	0.647112	0.701	0.495	2.9348e-29
ENSSSCG00000041401	1.53311e-28	0.646365	0.435	0.321	2.7829e-24
ENSSSCG00000044573	1.39167e-14	0.646305	0.274	0.217	2.52616e-10
TMEM65	1.55955e-08	0.645525	0.102	0.099	0.00028309
ABCF1	4.56835e-17	0.64441	0.238	0.202	8.29246e-13
ZNF292	1.80614e-17	0.644325	0.453	0.305	3.27851e-13
DEK	4.62049e-18	0.643493	0.767	0.69	8.38711e-14
HSD11B1L	4.53053e-62	0.643476	0.982	0.976	8.22382e-58
NUDT3	4.54727e-63	0.6432	0.982	0.974	8.25421e-59
ENSSSCG00000038960	2.31986e-16	0.642323	0.297	0.216	4.21101e-12
MTA2	7.25029e-12	0.642318	0.228	0.172	1.31607e-07
ENSSSCG00000026446	3.66587e-08	0.641444	0.159	0.154	0.000665429
ENSSSCG00000044521	2.61977e-10	0.641401	0.156	0.089	4.75541e-06
DNAJC9	3.92537e-05	0.641283	0.11	0.094	0.712533
TAF1D	4.20638e-31	0.641261	0.772	0.626	7.63542e-27
RPP38	8.27698e-07	0.641077	0.102	0.096	0.0150244
KLF12	5.12502e-06	0.640316	0.102	0.055	0.0930293
CCNE2	9.70219e-10	0.639735	0.125	0.073	1.76114e-05
KLF11	1.01769e-10	0.639605	0.176	0.121	1.8473e-06
TFAM	7.50307e-17	0.638335	0.307	0.236	1.36196e-12
PRPF19	5.49726e-12	0.637452	0.187	0.162	9.97863e-08
KAT7	1.95571e-16	0.637179	0.189	0.114	3.55001e-12
TMEM183A	2.11364e-07	0.637075	0.125	0.104	0.00383668
GCHFR	1.7654e-20	0.63532	0.358	0.256	3.20455e-16
YTHDC2	3.66609e-08	0.634236	0.107	0.081	0.000665468
NME1	1.50552e-15	0.633804	0.325	0.305	2.73282e-11
ARHGAP4	2.65657e-11	0.632583	0.269	0.166	4.82221e-07
CDCA7L	1.53104e-08	0.632401	0.143	0.109	0.000277915
GRAMD2B	4.25375e-10	0.631803	0.166	0.158	7.72141e-06
SMC3	1.78775e-20	0.631692	0.537	0.463	3.24513e-16
TRMT6	9.33212e-10	0.631238	0.159	0.146	1.69397e-05
CHML	3.67167e-11	0.630271	0.12	0.077	6.66481e-07
ENSSSCG00000017670	2.52981e-09	0.629535	0.182	0.14	4.59211e-05
SERBP1	9.08249e-26	0.629172	0.89	0.778	1.64865e-21
ENSSSCG00000035650	1.06063e-09	0.62904	0.128	0.095	1.92526e-05
KIF2A	1.76421e-21	0.628721	0.419	0.306	3.2024e-17
ENSSSCG00000000807	5.30846e-07	0.628331	0.176	0.105	0.00963591
DTYMK	5.07024e-10	0.627512	0.156	0.156	9.20349e-06
USP22	2.42813e-09	0.627223	0.128	0.117	4.40753e-05
HDAC1	1.98843e-18	0.626759	0.307	0.27	3.6094e-14
ENSSSCG00000030438	9.15027e-12	0.625856	0.156	0.115	1.66096e-07
ENSSSCG00000035544	2.41842e-05	0.625632	0.153	0.114	0.438992
AKAP8	2.71378e-15	0.623869	0.223	0.157	4.92606e-11
PRKAG2	8.12075e-07	0.622523	0.123	0.104	0.0147408
EMC9	1.63147e-11	0.622433	0.164	0.141	2.96144e-07
SNU13	1.57639e-33	0.622121	0.65	0.475	2.86146e-29
ENSSSCG00000017868	3.12527e-12	0.621647	0.205	0.103	5.673e-08
ENSSSCG00000029830	2.87736e-62	0.621603	0.987	0.977	5.22298e-58
GTF2F1	7.56153e-17	0.620304	0.243	0.186	1.37257e-12
STK17B	1.4631e-51	0.619168	0.895	0.705	2.65581e-47
FAM117A	1.55393e-14	0.618526	0.179	0.089	2.82069e-10
ERBB3	8.93593e-35	0.617818	0.928	0.842	1.62205e-30
ENSSSCG00000049862	3.97073e-12	0.61572	0.215	0.13	7.20766e-08
HNRNPA0	3.08942e-25	0.615305	0.552	0.431	5.60792e-21
DSCC1	2.22094e-10	0.613282	0.118	0.099	4.03146e-06
NABP1	3.55879e-15	0.611791	0.212	0.175	6.45992e-11
ENSSSCG00000042474	7.83546e-13	0.611604	0.197	0.135	1.42229e-08
MYBBP1A	3.62648e-10	0.609911	0.133	0.126	6.58279e-06
NAA16	8.57752e-11	0.60899	0.194	0.145	1.55699e-06
NASP	1.3907e-15	0.608867	0.302	0.241	2.52441e-11
LEPROTL1	9.56808e-30	0.608766	0.458	0.334	1.7368e-25
H2AC6	1.10316e-06	0.608554	0.105	0.067	0.0200246
CHMP6	1.16061e-10	0.608454	0.13	0.143	2.10674e-06
CDK2AP1	3.58302e-07	0.606624	0.159	0.142	0.0065039
ENSSSCG00000044542	1.70441e-07	0.606256	0.166	0.102	0.00309385
ILF3	3.6785e-18	0.604213	0.427	0.357	6.67721e-14
2001-03-01	7.131e-09	0.60236	0.1	0.109	0.000129442
DIS3	4.71654e-07	0.601737	0.176	0.144	0.00856146
ENSSSCG00000008035	1.82836e-15	0.600948	0.212	0.196	3.31884e-11
EMB	1.31025e-44	0.600292	0.465	0.204	2.37836e-40

## Sheet: C7-Marco-Mac(AM)
	p_val	avg_log2FC	pct.1	pct.2	p_val_adj		Canonical markers - Marcopos Alveolar macrophages
MARCO	0	8.14434	0.961	0.038	0		MSR1
CCL19	2.62209863078056e-312	6.71965	0.64	0.01	4.75963e-308		MARCO
TIMD4	0	5.95065	0.826	0.033	0		FCER1G
KANK1	4.89801e-168	5.62162	0.396	0.011	8.89086e-164		SIGLEC1
PLVAP	0	5.58315	0.992	0.124	0		C1QA
ENSSSCG00000013788	0	5.47257	0.761	0.038	0		C1QB
ENSSSCG00000037137	1.27624e-214	5.35697	0.548	0.025	2.31664e-210
IGFBP2	1.8664e-221	5.29037	0.548	0.016	3.3879e-217
ATP6V1G3	2.9105e-218	5.27615	0.441	0.038	5.28314e-214
ENSSSCG00000009239	0	5.25999	0.834	0.045	0
ENSSSCG00000031640	0	5.19564	0.992	0.094	0
ENSSSCG00000023014	7.95531e-159	5.16625	0.404	0.013	1.44405e-154
HPGD	0	5.0321	0.902	0.075	0
TRPC6	6.75541e-96	5.01425	0.247	0.006	1.22624e-91
PAMR1	2.55688e-79	5.00839	0.208	0.007	4.64124e-75
SPTBN2	9.11299e-70	4.97162	0.169	0.003	1.65419e-65
SDC3	0	4.95755	0.831	0.078	0
ENSSSCG00000037466	5.82287637979291e-317	4.93697	0.705	0.082	1.05696852046001e-312
BNIP5	2.90899e-72	4.84713	0.197	0.01	5.28039e-68
IDO1	4.89449e-104	4.82223	0.289	0.011	8.88448e-100
ADORA3	3.18432e-241	4.75273	0.666	0.062	5.78018e-237
ENSSSCG00000013556	0	4.74122	0.938	0.215	0
PTGS1	1.02069e-142	4.72798	0.421	0.022	1.85276e-138
NEURL1	1.59787e-58	4.70068	0.169	0.006	2.90045e-54
STON2	1.63161e-73	4.68794	0.213	0.011	2.9617e-69
ENSSSCG00000007644	2.97047e-159	4.59249	0.472	0.032	5.392e-155
TMEM26	5.51555e-95	4.57281	0.239	0.006	1.00118e-90
C4BPA	0	4.50359	0.978	0.149	0
ENSSSCG00000015821	9.89065e-50	4.48913	0.107	0.001	1.79535e-45
CMKLR1	4.33183e-193	4.39457	0.607	0.054	7.86313e-189
ENSSSCG00000040016	0	4.37146	0.803	0.158	0
CALHM6	5.22718e-133	4.32331	0.416	0.048	9.48838e-129
ENSSSCG00000004441	3.9653e-114	4.27782	0.374	0.026	7.19781e-110
ARMCX2	1.19966e-37	4.27573	0.112	0.004	2.17762e-33
TPM2	1.56543e-94	4.17496	0.334	0.028	2.84157e-90
ENSSSCG00000018034	2.58189e-100	4.17412	0.312	0.035	4.68665e-96
GPBAR1	1.32561e-58	4.16419	0.171	0.015	2.40625e-54
CD180	3.76082e-79	4.16108	0.27	0.028	6.82664e-75
LRRC25	3.70785e-133	4.15721	0.435	0.05	6.73049e-129
ADGRG6	6.21071e-161	4.14458	0.506	0.053	1.12737e-156
ENSSSCG00000001064	1.45684e-188	4.11315	0.604	0.077	2.64446e-184
ENSSSCG00000025271	0	4.09775	0.809	0.195	0
SIGLEC1	7.49087e-211	4.07895	0.537	0.112	1.35974e-206
SLC40A1	6.31449e-111	4.07436	0.404	0.034	1.14621e-106
RAPGEF4	7.32232e-54	4.04046	0.18	0.011	1.32915e-49
ENSSSCG00000026653	3.15937e-251	4.03662	0.744	0.126	5.73488e-247
STXBP1	1.44078e-180	4.03464	0.542	0.089	2.6153e-176
ABLIM2	8.6298e-44	4.02992	0.129	0.008	1.56648e-39
C1QA	0	4.01515	0.997	0.332	0
CHRNB1	9.36642e-146	4.00662	0.483	0.061	1.70019e-141
ETV5	1.81696e-101	4.00428	0.351	0.025	3.29815e-97
PLAU	1.26022e-97	3.98339	0.374	0.057	2.28755e-93
PRXL2A	0	3.94595	0.86	0.248	0
ABCA1	6.89687e-266	3.91081	0.784	0.156	1.25192e-261
LTB4R2	6.05663e-59	3.89986	0.197	0.02	1.0994e-54
PLA2G4A	1.55656e-106	3.8993	0.374	0.054	2.82547e-102
CFP	0	3.87808	0.919	0.291	0
TNS3	2.71297e-126	3.84691	0.475	0.056	4.92459e-122
ENSSSCG00000035189	1.43107e-70	3.82166	0.27	0.026	2.59768e-66
TMEM150C	1.90846e-75	3.79809	0.272	0.02	3.46424e-71
STUM	4.65029e-42	3.78881	0.149	0.01	8.44121e-38
P2RY13	2.47545e-30	3.76683	0.11	0.009	4.49344e-26
ENSSSCG00000047793	2.39674e-39	3.75978	0.146	0.013	4.35056e-35
ENSSSCG00000029231	1.96707e-105	3.71259	0.39	0.06	3.57062e-101
GM2A	9.74574e-290	3.70019	0.817	0.223	1.76905e-285
CALML4	2.70959e-125	3.66491	0.52	0.072	4.91845e-121
ENSSSCG00000045794	3.06223e-69	3.6467	0.253	0.033	5.55857e-65
VSIG4	4.64587e-288	3.63255	0.829	0.229	8.43318e-284
ENSSSCG00000040110	8.59603e-32	3.62788	0.107	0.01	1.56035e-27
CAMK1	6.43005e-101	3.61973	0.331	0.068	1.16718e-96
ABCG1	2.33159e-57	3.61657	0.228	0.023	4.23229e-53
ENSSSCG00000022247	8.00416e-27	3.60306	0.101	0.007	1.45291e-22
CDH5	5.21216e-186	3.5798	0.638	0.051	9.46112e-182
C1QB	0	3.57417	0.994	0.368	0
BAMBI	4.11599e-55	3.55489	0.213	0.02	7.47135e-51
SASH1	1.75063e-169	3.55044	0.635	0.113	3.17774e-165
KLHL13	1.09977e-91	3.52856	0.306	0.066	1.9963e-87
PNKD	1.72286e-76	3.50687	0.309	0.064	3.12733e-72
PDE7B	1.10163e-28	3.43782	0.121	0.012	1.99968e-24
CTTNBP2NL	4.04163e-154	3.433	0.517	0.133	7.33636e-150
PTAFR	2.62176e-67	3.41989	0.281	0.041	4.75902e-63
ARHGAP32	2.45418e-48	3.40034	0.185	0.026	4.45484e-44
ENSSSCG00000030882	3.47094e-117	3.39582	0.385	0.102	6.30045e-113
CAMKK1	5.82623e-28	3.39367	0.11	0.017	1.05758e-23
CIDEB	1.3876e-61	3.3829	0.208	0.042	2.51877e-57
IFIT2	2.18898e-79	3.34821	0.357	0.057	3.97343e-75
TGFBI	1.47601e-173	3.33846	0.708	0.126	2.67925e-169
BST2	1.41226e-215	3.33208	0.775	0.202	2.56353e-211
EBI3	2.9662e-39	3.31172	0.18	0.029	5.38424e-35
ADAP2	1.90357e-99	3.27939	0.43	0.099	3.45536e-95
AKAP5	3.89358e-38	3.27245	0.166	0.025	7.06762e-34
ID3	1.80098e-174	3.25966	0.742	0.16	3.26914e-170
DYSF	8.27129e-70	3.25551	0.253	0.017	1.5014e-65
ENSSSCG00000023868	3.06289e-28	3.24908	0.11	0.011	5.55976e-24
CTSS	0	3.24536	0.997	0.507	0
PMP22	4.38772e-74	3.2203	0.36	0.054	7.96459e-70
C1QC	0	3.20408	0.997	0.338	0
ANKRD22	7.01284e-78	3.20349	0.258	0.069	1.27297e-73
TNFRSF21	2.89056e-121	3.20173	0.5	0.135	5.24694e-117
SLC35F6	3.98215e-64	3.19164	0.284	0.065	7.2284e-60
TMC1	1.05412e-24	3.17369	0.115	0.015	1.91345e-20
NEBL	4.33068e-76	3.17105	0.36	0.057	7.86105e-72
SCARB2	3.2902e-145	3.14046	0.624	0.137	5.97237e-141
CHST15	4.85112e-52	3.13567	0.219	0.049	8.80575e-48
PTPRJ	7.80095e-197	3.13391	0.716	0.234	1.41603e-192
ITGA9	3.87251e-56	3.12817	0.27	0.043	7.02937e-52
TBC1D8	3.66202e-38	3.128	0.194	0.034	6.64731e-34
TSPAN33	2.41415e-55	3.11177	0.284	0.044	4.38216e-51
ENSSSCG00000017754	3.80761e-246	3.11058	0.854	0.289	6.91158e-242
ACVRL1	1.5997e-147	3.10246	0.612	0.117	2.90378e-143
KMO	2.9676e-74	3.07885	0.315	0.082	5.38679e-70
ADGRA3	1.41226e-25	3.07793	0.112	0.014	2.56354e-21
ENSSSCG00000010056	1.1346e-61	3.0592	0.242	0.068	2.05953e-57
STAP1	4.28167e-50	3.05442	0.228	0.049	7.77209e-46
PDE4A	1.04965e-39	3.04638	0.191	0.036	1.90533e-35
CPEB3	6.21658e-44	3.02403	0.213	0.038	1.12843e-39
TP53INP1	9.12306e-133	3.01046	0.598	0.157	1.65602e-128
ENSSSCG00000003236	6.19646e-85	3.00175	0.435	0.098	1.12478e-80
TRIM47	1.91989e-101	3.00103	0.5	0.106	3.48498e-97
GPNMB	8.12071e-163	2.97937	0.702	0.215	1.47407e-158
ENSSSCG00000043838	4.09968e-21	2.97866	0.101	0.012	7.44173e-17
CORO1B	6.54774e-203	2.96452	0.739	0.277	1.18854e-198
CD302	2.57889e-102	2.96159	0.492	0.129	4.6812e-98
SMPDL3A	7.6502e-173	2.95187	0.756	0.222	1.38866e-168
FADS2	3.83601e-31	2.9223	0.143	0.017	6.96313e-27
ENSSSCG00000028691	5.34912e-61	2.90965	0.306	0.061	9.70972e-57
ENSSSCG00000039821	7.06545e-59	2.90169	0.306	0.055	1.28252e-54
AIF1	1.66269413359266e-314	2.88452	0.978	0.377	3.01812239129739e-310
UST	3.59084e-48	2.8845	0.171	0.058	6.5181e-44
CSF1R	1.90567e-247	2.87588	0.91	0.275	3.45917e-243
PLD1	3.5982e-36	2.85527	0.146	0.04	6.53145e-32
PLCB2	1.72089e-72	2.84482	0.329	0.093	3.12376e-68
ACKR3	7.17903e-40	2.84412	0.219	0.035	1.30314e-35
CXCL10	4.61683e-36	2.84201	0.253	0.05	8.38048e-32
EPB41L2	5.01403e-146	2.84126	0.669	0.229	9.10147e-142
SLC36A1	4.95679e-53	2.84099	0.261	0.063	8.99757e-49
CD300C	6.85286e-125	2.82969	0.638	0.203	1.24393e-120
CD68	1.72266e-189	2.81764	0.851	0.282	3.12698e-185
ADORA2B	1.75771e-48	2.81754	0.267	0.043	3.1906e-44
MSMB	5.50412e-97	2.81667	0.419	0.164	9.99109e-93
MRC2	2.93136e-42	2.80043	0.219	0.047	5.321e-38
ENSSSCG00000017920	8.07055e-181	2.7975	0.82	0.295	1.46497e-176
CREG1	4.04175e-117	2.77194	0.545	0.19	7.33659e-113
CEP112	1.77997e-24	2.76801	0.154	0.037	3.23101e-20
SLC45A3	4.63294e-49	2.75943	0.157	0.055	8.40971e-45
CASP1	5.93131e-126	2.754	0.598	0.219	1.07665e-121
IFIT5	2.5155e-55	2.74619	0.295	0.096	4.56614e-51
AASDHPPT	4.97848e-86	2.74518	0.461	0.135	9.03693e-82
TPD52	5.0675e-158	2.73984	0.702	0.25	9.19853e-154
ENSSSCG00000039731	8.0169e-234	2.73877	0.871	0.372	1.45523e-229
ENSSSCG00000014997	2.65653e-157	2.73365	0.705	0.279	4.82214e-153
ADM	2.61501e-31	2.72482	0.199	0.048	4.74677e-27
IL18	9.11976e-89	2.71956	0.503	0.128	1.65542e-84
DAGLA	3.69911e-32	2.71496	0.154	0.043	6.71463e-28
SH2B2	2.44669e-44	2.69522	0.233	0.065	4.44123e-40
CARMIL1	2.06349e-57	2.68808	0.287	0.087	3.74565e-53
PLEKHA5	8.12515e-37	2.68752	0.211	0.033	1.47488e-32
SLC24A4	2.61507e-18	2.67741	0.107	0.018	4.74688e-14
TBXAS1	8.42178e-44	2.67159	0.258	0.063	1.52872e-39
MARCKS	2.73994e-232	2.67154	0.919	0.263	4.97353e-228
RELT	7.69505e-42	2.66923	0.225	0.058	1.39681e-37
SNX18	1.50699e-50	2.6689	0.301	0.067	2.73549e-46
SLC8A1	4.265e-100	2.66496	0.452	0.17	7.74183e-96
TMEM51	1.39863e-26	2.66357	0.124	0.039	2.53879e-22
ENSSSCG00000031398	4.05959e-48	2.65887	0.253	0.075	7.36897e-44
GNB4	2.52944e-88	2.64114	0.41	0.166	4.59143e-84
SRC	1.60947e-42	2.63846	0.171	0.064	2.92151e-38
TPST1	4.50913e-51	2.63833	0.292	0.079	8.18498e-47
ITGB5	4.37175e-69	2.62794	0.399	0.125	7.9356e-65
HPRT1	1.52474e-133	2.62733	0.607	0.252	2.7677e-129
AFMID	6.21592e-46	2.6272	0.287	0.083	1.12831e-41
NAGK	5.15397e-126	2.61713	0.624	0.244	9.35549e-122
PIK3AP1	1.58572e-131	2.61558	0.649	0.233	2.8784e-127
ITGAV	1.37635e-46	2.6057	0.287	0.09	2.49836e-42
ENSSSCG00000031951	1.90889e-99	2.59618	0.528	0.19	3.46501e-95
SLC8B1	1.17886e-36	2.58921	0.208	0.06	2.13986e-32
CD2AP	3.28389e-89	2.58824	0.531	0.165	5.96091e-85
ENSSSCG00000004024	6.52613e-175	2.58233	0.815	0.352	1.18462e-170
FJX1	5.3417e-30	2.58094	0.171	0.06	9.69626e-26
ENSSSCG00000046579	6.15169e-21	2.57595	0.124	0.021	1.11665e-16
ENSSSCG00000006324	2.38925e-117	2.57259	0.64	0.243	4.33696e-113
THRB	5.03832e-31	2.57161	0.16	0.048	9.14557e-27
TMEM86A	3.02739e-48	2.5693	0.261	0.08	5.49532e-44
PDCD1LG2	2.89967e-73	2.55739	0.452	0.144	5.26349e-69
GPR35	2.29768e-47	2.5519	0.222	0.089	4.17076e-43
PARP9	2.87213e-29	2.54118	0.188	0.053	5.21349e-25
MSR1	7.24443e-54	2.53004	0.329	0.124	1.31501e-49
ENSSSCG00000051432	3.58805e-28	2.52214	0.16	0.048	6.51303e-24
RXRA	8.00073e-89	2.52052	0.444	0.187	1.45229e-84
RGL1	3.14468e-65	2.51996	0.396	0.123	5.70823e-61
P2RY12	1.9467e-30	2.51803	0.208	0.049	3.53365e-26
ALDH2	8.17222e-51	2.51696	0.281	0.092	1.48342e-46
OAS2	8.80241e-46	2.51647	0.301	0.092	1.59781e-41
LAP3	1.31545e-156	2.51125	0.758	0.308	2.38781e-152
RHOBTB1	1.01489e-18	2.50346	0.126	0.024	1.84223e-14
RAI14	1.49196e-15	2.49675	0.107	0.019	2.7082e-11
ITPRIPL1	1.50031e-16	2.49032	0.101	0.032	2.72337e-12
FGD2	5.10055e-64	2.48351	0.393	0.112	9.25852e-60
ACP2	6.00789e-76	2.48045	0.393	0.17	1.09055e-71
PRCP	4.73205e-117	2.47671	0.663	0.212	8.58963e-113
RASL11A	5.37423e-16	2.46425	0.124	0.027	9.75531e-12
MYO9A	6.85022e-62	2.46335	0.416	0.119	1.24345e-57
SLC31A2	3.47821e-36	2.45788	0.185	0.072	6.31365e-32
IGSF6	9.67964e-87	2.44854	0.486	0.21	1.75705e-82
ENSSSCG00000009627	9.21155e-24	2.4362	0.157	0.04	1.67208e-19
ENSSSCG00000022236	4.57738e-229	2.43483	0.98	0.405	8.30887e-225
SLC45A4	2.41159e-32	2.4304	0.188	0.06	4.37752e-28
IL15	4.91642e-32	2.42891	0.202	0.054	8.92429e-28
METTL21A	1.88317e-61	2.42616	0.376	0.098	3.41833e-57
BMF	3.47578e-37	2.42308	0.253	0.076	6.30924e-33
BLVRB	3.20878e-70	2.41571	0.444	0.179	5.82458e-66
BANK1	4.11141e-111	2.41565	0.666	0.19	7.46304e-107
CTSB	2.24878e-175	2.40943	0.868	0.418	4.08199e-171
PSAP	1.18591e-263	2.40513	0.997	0.587	2.15266e-259
ENSSSCG00000049524	1.30445e-169	2.40408	0.815	0.358	2.36784e-165
SGPP1	1.8013e-102	2.40054	0.573	0.238	3.26971e-98
EPB41L3	5.16477e-70	2.39622	0.404	0.169	9.37509e-66
SBF2	1.59215e-28	2.36905	0.194	0.068	2.89007e-24
TXNIP	1.22966e-141	2.36707	0.823	0.39	2.23207e-137
CCDC32	4.82501e-35	2.36497	0.228	0.083	8.75835e-31
INSIG1	3.93322e-93	2.35559	0.621	0.29	7.13959e-89
ADA2	1.4754e-70	2.3513	0.441	0.192	2.67815e-66
EIF4E3	3.1269e-37	2.34606	0.244	0.057	5.67596e-33
IFI6	6.96246e-221	2.34386	0.98	0.564	1.26383e-216
CMTM3	1.55e-65	2.33922	0.421	0.158	2.81357e-61
ABCD1	4.33982e-25	2.33885	0.163	0.052	7.87764e-21
GPD1L	2.34781e-57	2.3384	0.32	0.134	4.26174e-53
ENSSSCG00000044489	1.38522e-30	2.33632	0.16	0.067	2.51445e-26
RAB20	5.22527e-58	2.33423	0.284	0.13	9.48492e-54
LHFPL2	1.8711e-23	2.33266	0.177	0.05	3.39642e-19
C2	4.25351e-49	2.33054	0.205	0.1	7.72097e-45
CA13	2.29076e-29	2.31799	0.174	0.07	4.15818e-25
TMEM106A	3.46762e-36	2.31164	0.23	0.103	6.29443e-32
HAVCR2	2.49658e-61	2.31097	0.424	0.137	4.53179e-57
MGLL	9.84583e-26	2.29644	0.205	0.06	1.78722e-21
BTG3	7.91558e-49	2.28969	0.36	0.112	1.43684e-44
ENSSSCG00000022162	7.66511e-31	2.28735	0.188	0.06	1.39137e-26
GLUL	1.10548e-171	2.27836	0.885	0.45	2.00666e-167
CSRP1	1.10657e-136	2.27635	0.767	0.383	2.00864e-132
RAB32	2.95245e-81	2.26823	0.494	0.241	5.3593e-77
PARVB	2.70385e-19	2.26142	0.115	0.024	4.90803e-15
ZNF710	2.06761e-17	2.25945	0.118	0.036	3.75313e-13
PDIA5	9.50193e-26	2.25929	0.169	0.071	1.72479e-21
TSPAN13	1.61856e-92	2.25904	0.567	0.233	2.938e-88
SELENOP	2.22419e-236	2.25412	0.949	0.325	4.03736e-232
SCMH1	1.04126e-21	2.25201	0.14	0.027	1.89009e-17
ENSSSCG00000051630	1.41832e-17	2.2502	0.107	0.022	2.57453e-13
ENSSSCG00000035224	5.42532e-67	2.24613	0.433	0.128	9.84803e-63
GIMAP8	1.34605e-25	2.2377	0.177	0.06	2.44334e-21
PLIN2	3.44126e-93	2.23125	0.66	0.295	6.24658e-89
CD14	1.24509e-92	2.23096	0.643	0.253	2.26009e-88
GHSR	2.79092e-113	2.22043	0.753	0.302	5.06608e-109
IRF5	1.30057e-66	2.21391	0.492	0.194	2.36079e-62
SERPING1	1.58538e-83	2.21272	0.573	0.211	2.87778e-79
MAT2B	5.85931e-108	2.20731	0.677	0.331	1.06358e-103
BATF3	1.02297e-34	2.2049	0.247	0.074	1.8569e-30
ADA	3.25384e-36	2.20172	0.191	0.093	5.90637e-32
GJC1	1.56829e-35	2.19467	0.152	0.017	2.84676e-31
RHOB	1.00457e-122	2.18376	0.795	0.363	1.82349e-118
UNC93B1	7.06498e-60	2.17867	0.402	0.184	1.28243e-55
TMEM60	1.68716e-64	2.17653	0.441	0.203	3.06253e-60
NRROS	3.34231e-31	2.16965	0.225	0.068	6.06697e-27
FGR	4.39999e-87	2.16469	0.604	0.261	7.98685e-83
FBXO39	5.16885e-38	2.16316	0.298	0.112	9.3825e-34
TMEM245	3.22082e-77	2.159	0.492	0.153	5.84643e-73
GAB2	1.20137e-34	2.15664	0.197	0.092	2.18072e-30
VSIR	3.35735e-53	2.15503	0.399	0.136	6.09426e-49
ENSSSCG00000039175	1.26792e-47	2.14994	0.376	0.159	2.30153e-43
SCAMP5	2.69288e-18	2.14242	0.115	0.042	4.88812e-14
WDR11	1.41735e-19	2.1413	0.149	0.057	2.57277e-15
IGSF8	8.12569e-17	2.13659	0.135	0.059	1.47497e-12
PPM1J	1.85955e-45	2.13431	0.25	0.131	3.37545e-41
AMPD3	2.10589e-26	2.13424	0.199	0.09	3.82261e-22
FES	5.50544e-42	2.13358	0.303	0.126	9.99347e-38
DTX3L	4.92675e-28	2.13315	0.222	0.072	8.94303e-24
FAM214B	3.97563e-35	2.11803	0.222	0.109	7.21657e-31
TCF7L2	4.15077e-66	2.1102	0.511	0.233	7.53448e-62
ENSSSCG00000040056	7.54857e-91	2.10653	0.666	0.352	1.37022e-86
ATP2A3	4.98124e-55	2.09602	0.452	0.165	9.04195e-51
CREBL2	1.90655e-24	2.09488	0.191	0.075	3.46077e-20
TLR8	5.99391e-49	2.09397	0.36	0.169	1.08801e-44
SNX24	2.25237e-44	2.09306	0.244	0.129	4.0885e-40
ENSSSCG00000038144	1.64697e-20	2.08975	0.163	0.044	2.98959e-16
ZNF385A	1.80619e-35	2.0853	0.188	0.106	3.27859e-31
HEBP1	2.57317e-57	2.0784	0.413	0.194	4.67081e-53
BLVRA	4.50864e-46	2.06268	0.287	0.16	8.18408e-42
PLOD1	2.55849e-18	2.05244	0.152	0.046	4.64418e-14
MERTK	3.92478e-38	2.04712	0.244	0.123	7.12426e-34
TENT5A	2.08835e-41	2.04105	0.365	0.184	3.79078e-37
SHTN1	2.06067e-63	2.04031	0.469	0.232	3.74053e-59
GALM	5.19566e-33	2.03974	0.239	0.112	9.43115e-29
ENSSSCG00000033089	6.63075e-73	2.03452	0.567	0.217	1.20361e-68
ARL3	1.26547e-16	2.03189	0.126	0.04	2.29708e-12
CTNS	4.5983e-17	2.03036	0.112	0.031	8.34684e-13
PWWP2B	1.25629e-24	2.02961	0.177	0.052	2.28041e-20
ENSSSCG00000027677	5.63742e-75	2.02718	0.584	0.263	1.0233e-70
IFITM3	6.06368e-165	2.0173	0.949	0.502	1.10068e-160
ZMAT3	5.72268e-18	2.01549	0.157	0.064	1.03878e-13
ST3GAL5	2.08091e-53	2.01484	0.444	0.131	3.77726e-49
ENSSSCG00000016184	4.768e-32	2.01239	0.183	0.102	8.65486e-28
BMPR1A	8.83671e-17	2.00367	0.107	0.046	1.60404e-12
CEBPA	8.52844e-41	2.00187	0.317	0.164	1.54808e-36
B4GALNT1	1.06685e-21	1.99901	0.163	0.08	1.93654e-17
HERC6	4.76761e-39	1.99752	0.34	0.135	8.65416e-35
STAT2	2.11128e-45	1.99382	0.376	0.154	3.83239e-41
PECR	6.53237e-28	1.98988	0.199	0.103	1.18576e-23
OTULINL	2.36347e-62	1.9854	0.514	0.217	4.29016e-58
SLC29A3	6.44162e-14	1.98351	0.11	0.04	1.16928e-09
NFAM1	1.66065e-51	1.97477	0.43	0.206	3.01441e-47
CNDP2	2.37989e-81	1.9731	0.621	0.329	4.31998e-77
AXL	3.88283e-49	1.97228	0.379	0.183	7.04811e-45
DIPK1A	7.00252e-40	1.97161	0.351	0.162	1.2711e-35
ALDH1L2	1.34352e-19	1.96831	0.129	0.062	2.43875e-15
HPSE	1.78243e-12	1.95965	0.124	0.035	3.23547e-08
LGALS3BP	2.60113e-47	1.95905	0.404	0.191	4.72158e-43
ENSSSCG00000007117	3.49318e-25	1.95534	0.199	0.06	6.34081e-21
GBA	9.73911e-46	1.94569	0.34	0.184	1.76784e-41
RASGRP4	5.02347e-18	1.94511	0.118	0.058	9.1186e-14
ISG12(A)	1.60988e-58	1.94143	0.433	0.105	2.92225e-54
DUSP16	1.29898e-13	1.94076	0.126	0.062	2.35791e-09
ANO6	2.37197e-75	1.93689	0.559	0.267	4.30559e-71
C3orf38	5.13375e-70	1.93359	0.581	0.292	9.31878e-66
ENSSSCG00000030277	3.56391e-50	1.92814	0.452	0.218	6.4692e-46
GRN	2.25601e-152	1.92736	0.927	0.389	4.0951e-148
ACER3	4.65985e-68	1.92643	0.545	0.279	8.45856e-64
STX11	1.48355e-71	1.92528	0.618	0.314	2.69294e-67
ARMCX3	3.33666e-43	1.92465	0.357	0.126	6.05671e-39
SYNJ1	4.24153e-34	1.92291	0.247	0.118	7.69923e-30
GRK3	5.3372e-66	1.92125	0.525	0.239	9.68808e-62
XYLT2	5.98569e-16	1.91947	0.115	0.033	1.08652e-11
TFE3	5.69364e-17	1.91939	0.149	0.07	1.03351e-12
NR3C1	1.05587e-92	1.91902	0.728	0.436	1.91662e-88
ENSSSCG00000003079	6.09411e-24	1.91892	0.239	0.098	1.1062e-19
PLAAT3	3.18373e-72	1.91862	0.596	0.281	5.77911e-68
DOCK4	3.00773e-48	1.91861	0.396	0.201	5.45963e-44
FAM111B	1.01992e-46	1.91364	0.399	0.185	1.85136e-42
DAPK1	3.64093e-40	1.91233	0.309	0.154	6.60901e-36
PYCARD	6.82778e-39	1.90726	0.413	0.146	1.23938e-34
ETV1	1.37213e-16	1.89979	0.149	0.045	2.49068e-12
LY86	1.04013e-52	1.89395	0.48	0.196	1.88805e-48
RBM47	9.32142e-39	1.89303	0.306	0.146	1.69202e-34
CNOT10	1.58605e-29	1.88803	0.284	0.133	2.879e-25
MAPKAPK3	1.76239e-34	1.88702	0.256	0.128	3.1991e-30
B3GNT3	1.46563e-33	1.88065	0.244	0.144	2.66042e-29
MTM1	1.81797e-21	1.87497	0.191	0.079	3.29997e-17
LIPA	1.0167e-79	1.86448	0.68	0.336	1.84552e-75
SLC38A6	9.31062e-27	1.86032	0.211	0.11	1.69006e-22
VPS54	4.21021e-23	1.86009	0.185	0.096	7.64236e-19
ADGRE3	1.67538e-31	1.85795	0.157	0.097	3.04114e-27
KBTBD6	1.75881e-11	1.8554	0.112	0.033	3.19259e-07
CADM1	8.74493e-38	1.8535	0.36	0.103	1.58738e-33
MPP5	8.17044e-19	1.84468	0.14	0.074	1.4831e-14
SLC37A2	5.21593e-15	1.84459	0.112	0.038	9.46795e-11
PRKAR2B	3.69776e-49	1.84437	0.348	0.087	6.71218e-45
PRAM1	2.43656e-33	1.84173	0.278	0.147	4.42284e-29
ARSB	1.19232e-12	1.83885	0.115	0.055	2.16431e-08
NF1	4.1142e-30	1.83761	0.261	0.122	7.46809e-26
FCER1G	8.92684e-161	1.83669	0.986	0.483	1.6204e-156
ADCY4	8.99435e-34	1.83243	0.272	0.148	1.63266e-29
TNFSF9	2.74122e-29	1.82397	0.34	0.162	4.97587e-25
C1orf53	4.97539e-31	1.82275	0.244	0.142	9.03133e-27
C5AR1	3.96583e-63	1.8209	0.652	0.287	7.19877e-59
TM2D2	4.77069e-61	1.82025	0.497	0.26	8.65975e-57
CCDC88C	2.46666e-23	1.8196	0.261	0.108	4.47748e-19
ENSSSCG00000042386	3.11866e-31	1.81621	0.331	0.159	5.661e-27
MAPKAP1	1.27469e-39	1.81599	0.374	0.185	2.31382e-35
CD36	4.48248e-23	1.81459	0.278	0.101	8.1366e-19
NEDD4L	3.28512e-10	1.81036	0.104	0.036	5.96314e-06
ENSSSCG00000012006	2.60538e-19	1.80877	0.166	0.081	4.72929e-15
SGSH	8.24528e-15	1.80205	0.11	0.06	1.49668e-10
ATG2A	2.18421e-18	1.80108	0.174	0.087	3.96478e-14
ENSSSCG00000042223	3.19008e-28	1.79921	0.298	0.127	5.79064e-24
POLB	4.57679e-51	1.79612	0.424	0.235	8.30778e-47
ENSSSCG00000021576	2.10808e-89	1.79342	0.77	0.411	3.82658e-85
GNPDA2	9.70948e-31	1.79125	0.278	0.127	1.76246e-26
ETHE1	5.7001e-57	1.79064	0.478	0.293	1.03468e-52
PRPS2	5.74395e-65	1.79006	0.551	0.275	1.04264e-60
CD274	2.43782e-16	1.78722	0.138	0.078	4.42514e-12
SNAP23	2.43915e-71	1.78468	0.59	0.337	4.42755e-67
WFDC2	1.65991e-109	1.78407	0.508	0.088	3.01308e-105
NDE1	1.875e-19	1.78153	0.149	0.056	3.4035e-15
CMYA5	8.29083e-16	1.78111	0.115	0.024	1.50495e-11
LTBR	2.08881e-32	1.7781	0.25	0.144	3.7916e-28
RNF149	3.12087e-76	1.77418	0.683	0.425	5.665e-72
WSB1	2.36933e-87	1.77379	0.705	0.482	4.30082e-83
RAPGEF2	2.25558e-26	1.77116	0.228	0.083	4.09433e-22
ENSSSCG00000050402	6.5456e-24	1.77103	0.185	0.097	1.18816e-19
ADAM9	2.69349e-53	1.77101	0.469	0.283	4.88923e-49
BTK	8.8498e-36	1.77098	0.303	0.167	1.60641e-31
ENSSSCG00000014361	6.44617e-114	1.76875	0.848	0.472	1.17011e-109
ADAM10	4.56211e-64	1.76853	0.573	0.287	8.28115e-60
THOP1	2.23969e-14	1.76176	0.121	0.064	4.06548e-10
SLC16A7	2.15726e-25	1.76102	0.247	0.121	3.91585e-21
FKBP15	3.07408e-23	1.75956	0.25	0.117	5.58006e-19
ARHGAP21	1.28898e-29	1.75538	0.267	0.134	2.33975e-25
MBOAT1	8.59577e-24	1.7548	0.185	0.095	1.5603e-19
PIR	2.18662e-11	1.74817	0.11	0.06	3.96915e-07
ENSSSCG00000042343	2.67814e-19	1.74678	0.213	0.085	4.86136e-15
PROS1	1.124e-13	1.74638	0.163	0.052	2.04028e-09
PRKAR2A	6.0992e-35	1.74446	0.289	0.167	1.10713e-30
PLBD2	1.01062e-28	1.7444	0.216	0.113	1.83447e-24
LRMDA	4.18994e-15	1.74305	0.104	0.064	7.60557e-11
ARL13B	4.02332e-13	1.74162	0.126	0.046	7.30313e-09
JDP2	2.63888e-40	1.74077	0.374	0.208	4.79009e-36
CTU2	1.2199e-16	1.73988	0.146	0.073	2.21436e-12
ECE1	1.13925e-31	1.73684	0.236	0.052	2.06796e-27
KLHDC3	6.06737e-13	1.73559	0.124	0.052	1.10135e-08
STX4	3.99692e-21	1.73449	0.163	0.093	7.25521e-17
SCARB1	7.02559e-22	1.73257	0.25	0.094	1.27529e-17
IRAK3	1.62639e-17	1.73213	0.185	0.068	2.95222e-13
PRKCD	4.17835e-35	1.73212	0.272	0.145	7.58454e-31
ZYX	1.17303e-70	1.72822	0.66	0.35	2.12928e-66
ARHGAP22	1.33013e-08	1.72499	0.104	0.042	0.000241445
CALU	7.94542e-38	1.72274	0.41	0.227	1.44225e-33
CHKA	8.39924e-24	1.71971	0.194	0.095	1.52463e-19
TIFA	3.49855e-29	1.71899	0.23	0.076	6.35057e-25
FUCA2	1.00623e-37	1.71841	0.303	0.165	1.8265e-33
MCOLN1	5.23945e-18	1.71495	0.14	0.073	9.51064e-14
LRRC8D	2.13863e-27	1.71468	0.284	0.139	3.88204e-23
AK3	1.01591e-36	1.71367	0.388	0.153	1.84408e-32
FRMD4B	1.18888e-53	1.70093	0.503	0.196	2.15805e-49
SLC12A7	2.3006e-33	1.70064	0.256	0.146	4.17606e-29
AP1B1	4.75538e-22	1.70035	0.222	0.119	8.63197e-18
GNS	3.17268e-49	1.69795	0.545	0.302	5.75905e-45
CD244	9.39527e-37	1.69448	0.303	0.089	1.70543e-32
ICAM1	7.72946e-76	1.69122	0.711	0.374	1.40305e-71
LYSMD2	9.64009e-15	1.68247	0.129	0.051	1.74987e-10
IVD	1.25238e-20	1.67892	0.233	0.114	2.27332e-16
POLR3H	3.89063e-13	1.67759	0.101	0.05	7.06228e-09
NRIP1	1.29049e-32	1.67651	0.337	0.192	2.34249e-28
ENSSSCG00000005460	6.28502e-33	1.66887	0.374	0.212	1.14086e-28
ACSL5	1.66945e-38	1.66853	0.421	0.231	3.03038e-34
P4HA1	4.56134e-37	1.66158	0.312	0.182	8.27975e-33
COLGALT1	2.43368e-38	1.65931	0.413	0.226	4.41762e-34
SLAMF8	1.27062e-22	1.65698	0.146	0.101	2.30643e-18
DUSP10	4.05459e-15	1.65629	0.121	0.037	7.3599e-11
GALT	9.16843e-13	1.65533	0.135	0.062	1.66425e-08
ZCCHC24	5.68693e-26	1.65494	0.202	0.055	1.03229e-21
EVL	3.98073e-55	1.65118	0.598	0.298	7.22582e-51
ARV1	4.01933e-24	1.64644	0.205	0.143	7.29589e-20
ENSSSCG00000012061	3.635e-21	1.64642	0.185	0.087	6.59825e-17
ARAP1	3.90951e-28	1.64465	0.264	0.151	7.09655e-24
ENSSSCG00000017164	4.64229e-86	1.64424	0.829	0.391	8.42669e-82
DAGLB	1.3865e-22	1.64137	0.199	0.125	2.51678e-18
CXorf21	8.76736e-18	1.63799	0.129	0.072	1.59145e-13
STARD3NL	1.74883e-31	1.63603	0.295	0.167	3.17448e-27
PMEPA1	4.99577e-38	1.63264	0.365	0.123	9.06833e-34
HFE	1.00456e-11	1.63057	0.101	0.062	1.82347e-07
MFSD14B	8.59535e-42	1.62959	0.438	0.264	1.56023e-37
KLF7	1.10153e-21	1.62952	0.154	0.047	1.99949e-17
DRAM1	4.38269e-36	1.62892	0.39	0.222	7.95545e-32
RESF1	5.09692e-78	1.62781	0.725	0.487	9.25193e-74
TNFAIP8L2	6.38748e-27	1.62092	0.18	0.126	1.15945e-22
IRF7	8.27171e-24	1.61607	0.281	0.136	1.50148e-19
JADE2	1.09075e-16	1.61538	0.163	0.067	1.97992e-12
ARAP3	2.006e-10	1.61022	0.112	0.04	3.6413e-06
TIGAR	9.19897e-11	1.60784	0.129	0.064	1.6698e-06
SCPEP1	1.08648e-31	1.60595	0.351	0.217	1.97218e-27
HEXB	2.72448e-44	1.60381	0.416	0.254	4.94548e-40
ARHGDIA	4.68554e-111	1.60362	0.868	0.597	8.50519e-107
GNG10	1.05855e-118	1.6018	0.949	0.576	1.92149e-114
CCDC91	1.08953e-20	1.60152	0.126	0.084	1.97771e-16
FBXO48	1.14999e-15	1.59265	0.205	0.093	2.08746e-11
RNF114	1.37089e-30	1.59237	0.326	0.198	2.48845e-26
FUCA1	3.8905e-26	1.59193	0.253	0.167	7.06204e-22
ENSSSCG00000037566	1.77826e-28	1.59047	0.303	0.18	3.22789e-24
FECH	1.84937e-16	1.58864	0.143	0.091	3.35698e-12
ITSN1	2.19691e-19	1.58674	0.177	0.113	3.98783e-15
MPRIP	2.20174e-14	1.5852	0.146	0.059	3.9966e-10
ARRDC3	3.0624e-34	1.58346	0.41	0.182	5.55887e-30
RSAD2	4.04994e-26	1.58305	0.261	0.082	7.35145e-22
TEC	3.21647e-15	1.58214	0.166	0.091	5.83853e-11
ARHGEF2	3.64054e-50	1.58147	0.447	0.235	6.60831e-46
PLAC9	9.17406e-21	1.58111	0.191	0.128	1.66528e-16
PDCD4	2.39515e-53	1.57893	0.562	0.259	4.34768e-49
PIM3	3.02388e-30	1.57465	0.365	0.206	5.48895e-26
SPRED1	8.57767e-17	1.57387	0.191	0.102	1.55702e-12
SESTD1	8.63616e-21	1.57326	0.169	0.097	1.56764e-16
TMEM132A	1.28228e-16	1.57322	0.112	0.074	2.32759e-12
IKBKB	1.56271e-21	1.57063	0.219	0.113	2.83663e-17
TMEM63A	1.22152e-22	1.5697	0.242	0.13	2.21729e-18
ATF5	9.81553e-20	1.56839	0.211	0.14	1.78172e-15
SLA-DMB	5.27401e-97	1.56779	0.876	0.513	9.57338e-93
ENSSSCG00000010401	2.48055e-34	1.56276	0.376	0.228	4.5027e-30
ERLIN2	2.70626e-16	1.56259	0.157	0.079	4.9124e-12
CMTM8	1.88649e-15	1.55988	0.18	0.069	3.42435e-11
RBM19	9.73856e-22	1.55845	0.191	0.122	1.76774e-17
MPP1	3.19088e-37	1.55618	0.494	0.3	5.79208e-33
EXT1	3.64234e-22	1.55262	0.188	0.109	6.61157e-18
ABR	2.23754e-36	1.54654	0.427	0.23	4.06159e-32
NCF4	2.58299e-45	1.54559	0.581	0.34	4.68864e-41
CTSZ	6.3977e-64	1.54308	0.756	0.432	1.16131e-59
IL6ST	3.27689e-33	1.54163	0.371	0.136	5.9482e-29
ZNFX1	6.17632e-28	1.54116	0.331	0.145	1.12112e-23
SEC23A	3.34443e-15	1.54064	0.163	0.096	6.0708e-11
DCXR	7.33153e-28	1.53905	0.289	0.19	1.33082e-23
ARHGAP24	3.89757e-09	1.53622	0.143	0.062	7.07486e-05
PLIN3	4.45794e-14	1.53432	0.107	0.08	8.09205e-10
PLXND1	1.76451e-28	1.5327	0.357	0.154	3.20294e-24
TYROBP	4.92414e-149	1.53257	0.98	0.434	8.93829e-145
HS6ST1	2.04814e-12	1.53166	0.16	0.108	3.71778e-08
PLCG2	2.34984e-28	1.52897	0.357	0.164	4.26544e-24
TBL2	2.56723e-08	1.52642	0.101	0.045	0.000466003
KYNU	1.96543e-17	1.51919	0.202	0.127	3.56765e-13
GSDMD	9.56491e-27	1.51663	0.295	0.173	1.73622e-22
FCHO2	2.26866e-28	1.51167	0.374	0.207	4.11807e-24
PIK3CB	4.52212e-18	1.50934	0.174	0.107	8.20855e-14
PTPN9	2.23897e-15	1.50724	0.146	0.089	4.06417e-11
SLC46A3	4.21871e-17	1.50644	0.23	0.121	7.6578e-13
HIVEP1	4.12038e-19	1.50495	0.239	0.124	7.47931e-15
ENSSSCG00000015083	3.14703e-49	1.50482	0.449	0.142	5.7125e-45
ENSSSCG00000011434	3.14334e-21	1.50417	0.213	0.111	5.70579e-17
FLOT2	8.90624e-23	1.50412	0.219	0.144	1.61666e-18
ZDHHC9	1.62204e-15	1.49876	0.177	0.097	2.94433e-11
ARHGAP1	2.3205e-22	1.49794	0.258	0.142	4.21217e-18
GGA2	7.109e-30	1.49413	0.346	0.208	1.29043e-25
TYK2	1.12686e-13	1.49335	0.143	0.073	2.04548e-09
ENSSSCG00000039222	5.42546e-49	1.4905	0.635	0.316	9.8483e-45
PLEK	1.99982e-71	1.49035	0.798	0.454	3.63008e-67
THEMIS2	6.97735e-25	1.48714	0.298	0.193	1.26653e-20
TFEC	1.46036e-33	1.48355	0.511	0.26	2.65084e-29
NSL1	1.99131e-11	1.48	0.107	0.048	3.61462e-07
NAMPT	2.22891e-40	1.47914	0.528	0.327	4.04592e-36
ATP6V0D1	4.39003e-33	1.47686	0.362	0.243	7.96879e-29
ENSSSCG00000000657	4.26756e-92	1.47574	0.815	0.548	7.74647e-88
ACSF2	9.11067e-28	1.47488	0.34	0.203	1.65377e-23
C19orf38	1.75359e-26	1.47419	0.205	0.162	3.18311e-22
DBNL	4.06676e-49	1.4736	0.522	0.314	7.38198e-45
TTC3	1.84211e-28	1.47336	0.371	0.206	3.3438e-24
CIAO2A	3.07501e-21	1.4713	0.174	0.128	5.58175e-17
LYN	2.28385e-45	1.4675	0.525	0.336	4.14565e-41
WASHC4	1.24415e-39	1.46665	0.463	0.273	2.25839e-35
WDFY2	8.21452e-22	1.46626	0.228	0.129	1.4911e-17
HCK	1.26983e-28	1.46133	0.323	0.214	2.30499e-24
ZNF618	1.35011e-10	1.46043	0.112	0.065	2.45072e-06
TRIM38	1.80095e-21	1.45526	0.225	0.164	3.26909e-17
OSBPL1A	4.19672e-25	1.45302	0.312	0.197	7.61789e-21
NCKAP1L	3.24408e-35	1.45254	0.455	0.291	5.88865e-31
TREX1	2.22888e-17	1.45227	0.191	0.125	4.04586e-13
CD63	3.23634e-123	1.45102	0.98	0.729	5.87461e-119
TTC13	2.28691e-12	1.44946	0.112	0.062	4.1512e-08
CAPZA2	2.13177e-106	1.44781	0.879	0.64	3.8696e-102
DDIT4	3.0553e-38	1.4452	0.596	0.348	5.54599e-34
OS9	5.10388e-39	1.44103	0.452	0.306	9.26457e-35
WDFY3	6.41416e-14	1.44099	0.16	0.098	1.1643e-09
CMPK2	3.38055e-16	1.44038	0.183	0.08	6.13637e-12
DNASE1L1	5.4246e-43	1.43865	0.612	0.356	9.84674e-39
SFT2D1	7.76713e-67	1.43825	0.716	0.476	1.40989e-62
TBC1D2B	3.81235e-16	1.43817	0.191	0.103	6.92017e-12
TK2	3.4784e-10	1.43485	0.118	0.071	6.31399e-06
TRIM21	9.10543e-10	1.43293	0.107	0.049	1.65282e-05
NDRG1	4.79008e-22	1.43169	0.289	0.177	8.69496e-18
EVI5	1.64726e-18	1.4315	0.23	0.152	2.99011e-14
CD86	8.13231e-41	1.4296	0.539	0.292	1.47618e-36
ENSSSCG00000034555	1.56595e-32	1.4291	0.517	0.286	2.84251e-28
ENSSSCG00000038825	7.3662e-31	1.42574	0.365	0.188	1.33711e-26
PAQR8	1.86682e-12	1.42462	0.115	0.073	3.38866e-08
FTL	2.10347e-118	1.42461	0.994	0.932	3.81821e-114
ID2	1.74409e-73	1.42442	0.84	0.659	3.16587e-69
CREB3	4.66511e-27	1.42148	0.312	0.181	8.4681e-23
RANBP2	1.55673e-43	1.42096	0.573	0.39	2.82578e-39
SH2B3	8.10728e-16	1.42064	0.205	0.124	1.47163e-11
NCF2	9.39426e-24	1.42038	0.177	0.126	1.70525e-19
SNX6	1.59325e-78	1.41871	0.831	0.556	2.89207e-74
ATP7A	2.98769e-27	1.41848	0.301	0.179	5.42325e-23
ATP6V1A	1.10617e-26	1.4173	0.216	0.155	2.00791e-22
EIF4EBP1	6.59954e-41	1.4162	0.525	0.349	1.19795e-36
VCPIP1	7.3478e-18	1.4123	0.213	0.134	1.33377e-13
ABCC5	1.24571e-15	1.41036	0.129	0.094	2.26121e-11
CDC26	2.9554e-27	1.40733	0.287	0.228	5.36465e-23
CDKN1A	6.18467e-38	1.40722	0.508	0.318	1.12264e-33
TMBIM1	1.61471e-43	1.40551	0.475	0.302	2.93103e-39
ITM2B	3.98377e-144	1.40542	0.983	0.81	7.23135e-140
TAPT1	2.15245e-29	1.40467	0.343	0.201	3.90713e-25
RAMP2	9.82325e-111	1.40381	0.919	0.387	1.78312e-106
NMI	1.19985e-27	1.40163	0.368	0.227	2.17796e-23
PLA2G7	1.59982e-19	1.40008	0.27	0.154	2.904e-15
MFSD12	1.18002e-21	1.39857	0.242	0.165	2.14198e-17
ENSSSCG00000004547	7.47641e-17	1.39754	0.183	0.096	1.35712e-12
ENSSSCG00000012452	9.85889e-66	1.39221	0.812	0.512	1.78959e-61
MARCHF8	9.8763e-13	1.39138	0.138	0.055	1.79275e-08
RND3	3.01181e-18	1.3913	0.298	0.158	5.46704e-14
PDGFB	7.7302e-22	1.38665	0.216	0.068	1.40319e-17
MYOF	1.29831e-21	1.38146	0.289	0.185	2.35668e-17
PDGFC	3.92707e-19	1.37919	0.171	0.132	7.12842e-15
CCDC180	9.31171e-10	1.37798	0.11	0.068	1.69026e-05
TNFRSF1B	6.68878e-97	1.3728	0.831	0.576	1.21415e-92
ENSSSCG00000018039	5.19469e-13	1.37018	0.166	0.093	9.42941e-09
ENSSSCG00000045565	7.89194e-08	1.36172	0.11	0.054	0.00143254
MANBA	3.38245e-18	1.36011	0.154	0.112	6.13983e-14
PIP4K2A	2.99138e-46	1.35815	0.587	0.334	5.42996e-42
SMIM19	1.84183e-40	1.35427	0.545	0.355	3.34329e-36
MRTFA	4.05524e-18	1.35314	0.228	0.111	7.36106e-14
PRDM2	5.99838e-27	1.35075	0.404	0.258	1.08883e-22
ELMSAN1	8.86064e-12	1.34963	0.135	0.077	1.60838e-07
CFD	5.96326e-184	1.34418	0.949	0.422	1.08245e-179
ARL5B	1.18827e-36	1.3439	0.57	0.377	2.15695e-32
SLC39A8	1.12807e-12	1.3404	0.126	0.088	2.04767e-08
TNFRSF1A	2.93694e-23	1.34023	0.343	0.196	5.33113e-19
PSEN2	1.37514e-09	1.33937	0.14	0.062	2.49616e-05
RNF13	9.62597e-47	1.33749	0.657	0.412	1.74731e-42
SPI1	3.86827e-50	1.33655	0.75	0.376	7.02169e-46
FSD1L	5.65012e-13	1.32965	0.115	0.091	1.02561e-08
GADD45B	1.43121e-47	1.32887	0.598	0.281	2.59794e-43
SOAT1	3.91609e-12	1.32852	0.104	0.072	7.10849e-08
PRKACB	2.95245e-50	1.32705	0.61	0.321	5.35929e-46
NCOA4	1.74752e-36	1.32616	0.508	0.305	3.1721e-32
ZNF276	2.62338e-10	1.32525	0.118	0.071	4.76195e-06
STING1	5.58279e-27	1.3237	0.371	0.191	1.01339e-22
ATP23	4.63171e-12	1.32366	0.129	0.091	8.40748e-08
BIN3	2.58889e-12	1.32318	0.138	0.065	4.69936e-08
ENSSSCG00000008137	5.17426e-41	1.32143	0.618	0.398	9.39233e-37
ACSL4	5.76756e-35	1.31785	0.514	0.347	1.04693e-30
NGLY1	1.51531e-16	1.31621	0.191	0.128	2.75059e-12
CD58	1.8468e-27	1.31452	0.374	0.241	3.35232e-23
CNPY3	9.5995e-25	1.31448	0.281	0.202	1.7425e-20
SLC25A28	1.77229e-17	1.31393	0.202	0.117	3.21707e-13
FERMT3	2.43459e-46	1.31388	0.615	0.4	4.41926e-42
ELMO2	2.22937e-12	1.30983	0.124	0.05	4.04675e-08
ENSSSCG00000042402	8.19234e-11	1.30842	0.112	0.062	1.48707e-06
ANKS1A	3.21964e-10	1.30733	0.138	0.084	5.84429e-06
IFNGR2	1.82008e-34	1.30543	0.534	0.34	3.30381e-30
RASGRP3	1.80189e-14	1.30436	0.174	0.116	3.27078e-10
CEPT1	3.13403e-15	1.30143	0.163	0.109	5.6889e-11
VPS13C	1.29562e-29	1.29773	0.455	0.311	2.35182e-25
KLHL5	2.69592e-20	1.29694	0.272	0.144	4.89364e-16
ENSSSCG00000032652	4.78592e-15	1.29585	0.115	0.095	8.68741e-11
GNA11	4.27938e-10	1.29561	0.126	0.079	7.76794e-06
CAMSAP2	1.18574e-10	1.29528	0.154	0.088	2.15235e-06
CACUL1	2.21789e-19	1.29467	0.278	0.185	4.02592e-15
TAX1BP3	4.34372e-21	1.29338	0.295	0.194	7.88472e-17
ASAH1	6.39016e-33	1.29185	0.61	0.327	1.15994e-28
DENND5A	2.27359e-25	1.28823	0.351	0.222	4.12702e-21
ANTXR2	1.35241e-10	1.28721	0.18	0.11	2.4549e-06
KYAT3	4.0464e-17	1.28558	0.174	0.136	7.34503e-13
MGAT1	1.9703e-22	1.28525	0.272	0.185	3.57648e-18
SLC15A4	2.49004e-12	1.28495	0.146	0.094	4.51993e-08
SETD7	1.80517e-08	1.28439	0.112	0.066	0.000327674
LITAF	1.774e-52	1.28248	0.764	0.506	3.22016e-48
LY96	2.89234e-32	1.28078	0.492	0.34	5.25017e-28
SLC43A2	8.88842e-22	1.27998	0.278	0.195	1.61343e-17
ENSSSCG00000036618	4.50443e-137	1.27884	0.961	0.742	8.17644e-133
LAMP1	1.03287e-70	1.27604	0.885	0.531	1.87487e-66
SREBF1	7.44403e-10	1.27517	0.138	0.089	1.35124e-05
G6PD	1.54897e-19	1.27494	0.25	0.209	2.81169e-15
ATP6V1B2	1.54604e-22	1.27424	0.284	0.196	2.80638e-18
RAC1	2.17677e-71	1.27257	0.857	0.605	3.95127e-67
BCAT1	4.42045e-19	1.27022	0.258	0.212	8.024e-15
KDM2B	9.02937e-14	1.27004	0.16	0.092	1.63901e-09
GALNS	1.52714e-15	1.26564	0.18	0.102	2.77207e-11
TRAF7	3.24362e-11	1.26504	0.163	0.112	5.88781e-07
CIAPIN1	1.63377e-09	1.26501	0.11	0.088	2.96561e-05
SELENOT	2.14885e-50	1.26468	0.733	0.53	3.90059e-46
LEPROT	6.38442e-14	1.26258	0.157	0.128	1.1589e-09
IFFO1	2.65887e-14	1.2615	0.124	0.065	4.82637e-10
ARL2	2.304e-22	1.25998	0.346	0.214	4.18222e-18
ENSSSCG00000031610	1.06613e-14	1.25637	0.135	0.06	1.93524e-10
ENSSSCG00000041612	3.18055e-31	1.25569	0.551	0.416	5.77333e-27
GALK1	1.3722e-24	1.2553	0.258	0.199	2.49082e-20
ATP6V0A1	1.27818e-11	1.25506	0.135	0.105	2.32015e-07
ENSSSCG00000006777	1.39182e-37	1.25302	0.559	0.343	2.52643e-33
DPYSL2	2.32621e-20	1.25269	0.301	0.199	4.22254e-16
FCGRT	6.57565e-59	1.25247	0.871	0.546	1.19361e-54
FNIP2	3.83145e-23	1.24746	0.264	0.126	6.95484e-19
ABCC1	1.85395e-12	1.24719	0.174	0.093	3.36529e-08
ENSSSCG00000026996	1.00513e-08	1.24447	0.107	0.051	0.000182451
IPO5	1.07886e-20	1.24273	0.32	0.234	1.95835e-16
DPY19L3	9.2868e-07	1.24228	0.115	0.077	0.0168574
AKAP7	1.51513e-13	1.24127	0.216	0.123	2.75027e-09
CRYBG3	7.05921e-19	1.24018	0.239	0.148	1.28139e-14
GSTO1	3.82988e-26	1.23948	0.312	0.232	6.95201e-22
AP5B1	3.15896e-09	1.23859	0.115	0.076	5.73415e-05
KDM1B	2.33444e-07	1.23847	0.129	0.09	0.00423747
ADGRE5	4.97394e-87	1.23654	0.882	0.652	9.0287e-83
ENSSSCG00000007743	2.35279e-86	1.23417	0.874	0.709	4.27078e-82
LRRC8A	3.88773e-15	1.23173	0.208	0.121	7.057e-11
GPR137B	1.03828e-20	1.22931	0.365	0.248	1.88469e-16
MYC	5.49162e-22	1.22713	0.303	0.168	9.96839e-18
SLC49A3	4.75949e-24	1.22574	0.278	0.201	8.63942e-20
DPYD	8.26391e-20	1.22548	0.216	0.148	1.50007e-15
TRAFD1	3.49149e-21	1.2241	0.228	0.143	6.33776e-17
SLC4A2	1.30881e-08	1.22313	0.112	0.073	0.000237575
PIK3CA	1.39298e-13	1.22227	0.185	0.114	2.52854e-09
SESN3	6.23879e-24	1.22198	0.317	0.214	1.13246e-19
SLC25A4	5.39723e-23	1.2188	0.326	0.218	9.79705e-19
GIMAP4	2.88803e-36	1.21455	0.697	0.462	5.24236e-32
ASRGL1	8.95994e-20	1.21285	0.208	0.171	1.62641e-15
MX2	1.12223e-19	1.21184	0.365	0.228	2.03708e-15
TRIM8	1.52186e-10	1.21175	0.132	0.07	2.76248e-06
PDE6D	7.21937e-11	1.21126	0.104	0.082	1.31046e-06
PARP4	5.56181e-11	1.20908	0.124	0.097	1.00958e-06
CKS2	3.60947e-31	1.20803	0.548	0.322	6.55191e-27
HERC1	2.42089e-25	1.20647	0.382	0.231	4.39441e-21
ENSSSCG00000041966	2.64646e-19	1.20558	0.34	0.22	4.80385e-15
ENSSSCG00000009683	2.12047e-08	1.2029	0.124	0.07	0.000384907
ARRDC4	1.12961e-12	1.19729	0.146	0.101	2.05047e-08
CAMK2D	4.3397e-30	1.19646	0.444	0.253	7.87743e-26
STAT6	3.0181e-18	1.19615	0.216	0.168	5.47846e-14
CD82	4.83292e-22	1.19576	0.317	0.191	8.77271e-18
ATP2C1	3.86371e-15	1.19468	0.177	0.127	7.0134e-11
USP37	1.63456e-12	1.19447	0.185	0.136	2.96705e-08
PHTF2	7.08044e-23	1.19337	0.303	0.192	1.28524e-18
ENSSSCG00000038506	5.17085e-37	1.19012	0.565	0.443	9.38612e-33
ENSSSCG00000031381	7.40264e-53	1.19	0.795	0.54	1.34373e-48
TENT2	9.78878e-16	1.18952	0.194	0.107	1.77686e-11
MROH1	6.36602e-11	1.18948	0.157	0.107	1.15556e-06
DUSP1	6.78856e-50	1.18896	0.775	0.561	1.23226e-45
SDC2	3.12337e-27	1.18798	0.525	0.25	5.66955e-23
ENSSSCG00000021991	5.5223e-22	1.18567	0.385	0.273	1.00241e-17
BCL6	2.19604e-07	1.18473	0.11	0.077	0.00398626
GLA	9.54805e-29	1.1836	0.452	0.325	1.73316e-24
ENSSSCG00000048333	3.56934e-17	1.17647	0.275	0.177	6.47906e-13
TMEM35B	7.11918e-23	1.17491	0.213	0.178	1.29227e-18
GOLM1	1.62432e-25	1.1743	0.371	0.203	2.94847e-21
MGAT4A	1.01797e-39	1.17395	0.621	0.425	1.84782e-35
NLRP3	1.35347e-21	1.1724	0.281	0.166	2.45681e-17
PSMB10	6.20244e-28	1.17109	0.486	0.344	1.12587e-23
ENSSSCG00000000025	6.19606e-25	1.17101	0.466	0.288	1.12471e-20
CD40	2.09861e-16	1.17074	0.253	0.19	3.8094e-12
RUFY3	1.77579e-13	1.16847	0.169	0.11	3.22341e-09
TMEM59	2.96478e-62	1.16676	0.809	0.592	5.38167e-58
VAMP4	1.81137e-12	1.16566	0.183	0.143	3.288e-08
SNX12	4.22439e-09	1.16216	0.138	0.117	7.6681e-05
CUX1	4.07207e-23	1.16193	0.365	0.248	7.39162e-19
AKR1B1	5.86222e-07	1.16159	0.138	0.087	0.0106411
F11R	4.29738e-09	1.15686	0.121	0.077	7.8006e-05
ENSSSCG00000004324	7.4284e-10	1.15396	0.11	0.095	1.3484e-05
GP91-PHOX	4.35434e-62	1.15214	0.801	0.384	7.90401e-58
ABHD5	1.10327e-14	1.15172	0.301	0.196	2.00266e-10
IL17C	8.59221e-09	1.15062	0.121	0.092	0.000155966
SLC66A2	1.76573e-07	1.14956	0.11	0.071	0.00320515
PARP12	5.06269e-16	1.1487	0.264	0.162	9.18979e-12
ATP2B1	3.01925e-55	1.14649	0.725	0.56	5.48054e-51
SRI	9.74725e-40	1.14629	0.666	0.495	1.76932e-35
DRAM2	1.23136e-20	1.14575	0.312	0.221	2.23517e-16
STX12	1.42925e-26	1.14463	0.416	0.281	2.59438e-22
ENSSSCG00000039656	5.53786e-40	1.14413	0.683	0.483	1.00523e-35
IFI44	1.94663e-06	1.14143	0.121	0.071	0.0353353
GNAQ	7.34577e-16	1.14111	0.253	0.166	1.3334e-11
ATL2	5.72656e-12	1.14059	0.194	0.12	1.03949e-07
TMEM248	3.33523e-20	1.13977	0.278	0.192	6.0541e-16
ENSSSCG00000042328	6.89389e-13	1.13868	0.281	0.211	1.25138e-08
DLST	1.13361e-12	1.13849	0.191	0.142	2.05772e-08
ENSSSCG00000014565	1.06638e-88	1.13837	0.963	0.784	1.93569e-84
IDH2	1.18086e-28	1.13779	0.489	0.363	2.1435e-24
PYGL	7.03218e-23	1.13718	0.402	0.287	1.27648e-18
MOB3C	8.7798e-14	1.1366	0.169	0.096	1.59371e-09
RASA1	8.12762e-21	1.13345	0.357	0.225	1.47533e-16
ZCCHC2	4.63112e-17	1.13313	0.306	0.209	8.40642e-13
IRS2	3.77486e-20	1.13273	0.435	0.303	6.85212e-16
AP2S1	3.74922e-35	1.13078	0.61	0.462	6.80559e-31
DENND4B	4.39205e-10	1.1307	0.135	0.087	7.97245e-06
ACTR1A	2.23455e-13	1.13037	0.185	0.139	4.05616e-09
MX1	2.01615e-15	1.12951	0.258	0.164	3.65971e-11
TIMM44	2.8486e-11	1.12936	0.101	0.088	5.17078e-07
SLC9A1	3.86553e-09	1.12874	0.107	0.048	7.0167e-05
UBE2L6	2.41873e-21	1.12781	0.317	0.187	4.39049e-17
PGPEP1	3.88638e-11	1.12699	0.104	0.069	7.05456e-07
CISD3	5.81375e-17	1.12558	0.239	0.134	1.05531e-12
TBC1D1	1.05358e-26	1.1243	0.458	0.319	1.91246e-22
PARP14	8.47073e-26	1.1224	0.449	0.245	1.53761e-21
NXT2	6.39235e-15	1.12167	0.177	0.116	1.16034e-10
GADD45A	8.74485e-20	1.11816	0.36	0.198	1.58737e-15
NR4A3	5.3295e-23	1.11719	0.41	0.227	9.6741e-19
ENSSSCG00000046571	2.57187e-14	1.11596	0.14	0.076	4.66845e-10
MAN2A1	1.93614e-21	1.11585	0.32	0.209	3.51448e-17
B3GLCT	1.01539e-08	1.11406	0.107	0.072	0.000184313
ZNF664	7.70695e-09	1.11343	0.115	0.078	0.000139897
MGST3	2.85356e-34	1.11339	0.624	0.483	5.17978e-30
TMBIM6	8.91616e-76	1.11096	0.896	0.743	1.61846e-71
TET3	1.26973e-09	1.11002	0.121	0.085	2.30481e-05
GGH	3.73847e-18	1.10963	0.258	0.21	6.78607e-14
ENSSSCG00000009425	6.92042e-11	1.10737	0.166	0.098	1.25619e-06
VAV1	8.1839e-21	1.10515	0.312	0.22	1.48554e-16
NECAP2	2.44074e-25	1.10504	0.438	0.338	4.43044e-21
SLC30A1	4.15797e-14	1.10284	0.261	0.197	7.54755e-10
OCEL1	2.04348e-18	1.10175	0.247	0.183	3.70933e-14
RUVBL1	2.01457e-16	1.10091	0.169	0.16	3.65685e-12
WDR45	3.92759e-15	1.10082	0.256	0.196	7.12935e-11
PLD3	1.11771e-21	1.10076	0.334	0.234	2.02887e-17
SIAH2	1.25198e-19	1.10035	0.171	0.105	2.27259e-15
SLC3A2	4.60213e-21	1.09758	0.337	0.25	8.35379e-17
TRIO	1.12115e-11	1.09736	0.143	0.12	2.0351e-07
CNN3	4.61585e-32	1.09188	0.239	0.064	8.37869e-28
USP6NL	1.16259e-21	1.09065	0.284	0.197	2.11033e-17
WARS1	3.4652e-15	1.09045	0.174	0.128	6.29003e-11
ZFYVE16	7.73639e-20	1.08656	0.284	0.229	1.40431e-15
ENSSSCG00000023091	9.49933e-10	1.08642	0.132	0.105	1.72432e-05
ICAM2	7.72409e-31	1.08624	0.567	0.421	1.40208e-26
ZFP36	1.06649e-39	1.08553	0.615	0.372	1.93589e-35
PLAUR	2.58325e-15	1.08213	0.298	0.209	4.68911e-11
CUL4A	1.4871e-09	1.08185	0.129	0.084	2.69939e-05
ENSSSCG00000049811	4.33345e-19	1.08012	0.267	0.171	7.86607e-15
AAGAB	3.19296e-10	1.07943	0.135	0.107	5.79587e-06
ACP5	3.95942e-10	1.07927	0.281	0.16	7.18715e-06
BIRC3	3.56233e-47	1.0776	0.767	0.667	6.46635e-43
ENSSSCG00000007735	1.13841e-17	1.07674	0.292	0.204	2.06643e-13
WDR7	2.48631e-09	1.07422	0.124	0.074	4.51315e-05
ENSSSCG00000012731	2.86659e-13	1.07233	0.169	0.123	5.20344e-09
ENSSSCG00000022773	5.75188e-10	1.07028	0.18	0.113	1.04408e-05
YKT6	5.45368e-20	1.06868	0.427	0.337	9.89952e-16
FBXO7	1.01935e-19	1.06741	0.278	0.169	1.85032e-15
ENSSSCG00000003421	3.31846e-16	1.06681	0.306	0.228	6.02366e-12
BRWD3	1.43416e-10	1.066	0.132	0.076	2.60329e-06
ITGAM	4.12642e-21	1.06391	0.337	0.247	7.49027e-17
CTNND1	1.24154e-16	1.06267	0.225	0.164	2.25364e-12
TMEM164	1.09088e-06	1.06058	0.104	0.054	0.0198017
ADAM17	2.1352e-14	1.06044	0.183	0.143	3.87582e-10
PHACTR1	4.72606e-40	1.06014	0.604	0.342	8.57874e-36
TGFBR3	1.54986e-15	1.0599	0.202	0.104	2.8133e-11
PIK3C2A	1.14332e-18	1.05824	0.334	0.239	2.07536e-14
HEATR3	2.30352e-20	1.05555	0.329	0.223	4.18134e-16
ENSSSCG00000038967	6.92792e-16	1.05535	0.199	0.174	1.25756e-11
SLC36A4	1.67467e-08	1.05465	0.11	0.065	0.000303986
GCA	2.31401e-14	1.05237	0.132	0.108	4.2004e-10
CEP44	1.20249e-09	1.05204	0.166	0.106	2.18277e-05
RCSD1	3.37495e-27	1.05168	0.52	0.305	6.12622e-23
C2orf69	3.07911e-16	1.05106	0.264	0.168	5.5892e-12
RNPEP	7.32119e-16	1.05018	0.199	0.157	1.32894e-11
ATP6V1F	4.94312e-32	1.04944	0.739	0.489	8.97275e-28
B9D2	2.80796e-14	1.04824	0.093	0.103	5.09701e-10
SLC15A3	1.40547e-17	1.04823	0.183	0.159	2.55121e-13
VAPB	4.22993e-22	1.04807	0.393	0.287	7.67817e-18
HSD17B11	9.37142e-09	1.04599	0.213	0.133	0.00017011
ATP1A1	7.30517e-32	1.04421	0.59	0.431	1.32603e-27
TFEB	6.59729e-10	1.0437	0.132	0.107	1.19754e-05
PPA1	4.94496e-20	1.04298	0.478	0.347	8.9761e-16
CNOT11	1.75753e-09	1.04237	0.132	0.108	3.19027e-05
MFSD1	2.69156e-18	1.04183	0.306	0.231	4.88573e-14
RIPOR1	3.18778e-08	1.04096	0.146	0.111	0.000578645
APP	8.02247e-26	1.04075	0.598	0.357	1.45624e-21
SLC35G1	2.52618e-15	1.0405	0.104	0.093	4.58553e-11
VPS35L	4.09507e-09	1.03896	0.126	0.099	7.43338e-05
HMG20A	5.17511e-14	1.03757	0.146	0.117	9.39386e-10
ENSSSCG00000022925	4.25475e-29	1.03478	0.542	0.357	7.72322e-25
TMEM140	1.78323e-07	1.03315	0.104	0.052	0.00323692
ENSSSCG00000005959	9.95969e-31	1.0314	0.68	0.509	1.80788e-26
RGS10	1.33589e-19	1.02952	0.382	0.286	2.42491e-15
COMMD1	1.6918e-14	1.0291	0.222	0.191	3.07095e-10
DESI1	8.58061e-09	1.02425	0.104	0.097	0.000155755
TRANK1	2.91536e-05	1.02063	0.118	0.081	0.529197
ZBTB18	6.59215e-06	1.02044	0.112	0.075	0.119661
ADAR	4.58442e-09	1.02017	0.118	0.076	8.32164e-05
ENSSSCG00000036556	1.01633e-23	1.01984	0.36	0.245	1.84484e-19
TNRC18	7.09189e-07	1.01977	0.14	0.09	0.0128732
DNASE1L3	1.48049e-19	1.01941	0.272	0.13	2.68738e-15
RNF125	1.6867e-15	1.01927	0.236	0.105	3.06171e-11
FOXS1	1.72192e-07	1.01828	0.135	0.074	0.00312564
LAPTM4A	2.7551e-33	1.01372	0.683	0.504	5.00105e-29
ENSSSCG00000033909	9.13602e-59	1.01239	0.888	0.751	1.65837e-54
OGFRL1	3.74888e-21	1.01214	0.416	0.314	6.80498e-17
WDTC1	1.42124e-07	1.012	0.112	0.072	0.00257983
AP2M1	1.77087e-26	1.01132	0.455	0.336	3.21448e-22
ZEB2	4.77223e-26	1.01124	0.652	0.44	8.66256e-22
TXNDC15	3.9916e-17	1.00739	0.275	0.223	7.24555e-13
ENSSSCG00000049912	2.8852e-09	1.00452	0.104	0.082	5.23721e-05
IFIT1	6.29956e-24	1.00446	0.413	0.207	1.1435e-19
PRKAG2	1.10784e-10	1.00353	0.183	0.102	2.01094e-06
ENSSSCG00000039706	2.20513e-29	1.00264	0.284	0.115	4.00275e-25
GSAP	6.55256e-23	1.00208	0.449	0.314	1.18942e-18
CNNM3	6.53285e-08	0.999906	0.132	0.094	0.00118584
SCAMP1	1.88944e-12	0.999404	0.166	0.127	3.42972e-08
PRDX2	2.11153e-30	0.998958	0.739	0.516	3.83286e-26
CCDC115	4.51617e-11	0.996998	0.191	0.136	8.19774e-07
SLC11A1	2.23195e-11	0.995079	0.25	0.19	4.05143e-07
NCSTN	1.77019e-12	0.994477	0.183	0.139	3.21325e-08
ENSSSCG00000001927	1.96993e-16	0.994289	0.452	0.325	3.57582e-12
OLFM1	4.63556e-13	0.994287	0.169	0.151	8.41447e-09
DENND10	6.55277e-12	0.993159	0.18	0.151	1.18946e-07
QKI	1.71766e-31	0.993061	0.624	0.451	3.1179e-27
B2M	2.84229e-154	0.99281	1	0.998	5.15932e-150
KLF9	9.99434e-17	0.991871	0.27	0.184	1.81417e-12
RPS6KC1	6.01058e-09	0.991244	0.112	0.091	0.000109104
RETSAT	1.35137e-11	0.990897	0.135	0.129	2.453e-07
CANX	9.31015e-37	0.990794	0.787	0.605	1.68998e-32
C20orf27	1.50135e-20	0.989989	0.402	0.314	2.72526e-16
SUMF1	8.21283e-16	0.987866	0.225	0.187	1.49079e-11
ENSSSCG00000051365	9.35335e-08	0.987027	0.14	0.071	0.00169782
ENSSSCG00000002446	3.25655e-11	0.985939	0.152	0.134	5.91129e-07
DECR1	4.08456e-15	0.985645	0.202	0.167	7.41429e-11
WBP1L	2.26319e-11	0.985542	0.157	0.107	4.10814e-07
ENSSSCG00000012523	7.62786e-09	0.984945	0.11	0.09	0.000138461
SH3BP2	1.75128e-13	0.98443	0.25	0.198	3.17892e-09
ENSSSCG00000007705	5.62666e-11	0.981641	0.183	0.122	1.02135e-06
YPEL2	3.50179e-07	0.980406	0.112	0.064	0.00635645
GLMP	9.92106e-18	0.978136	0.267	0.233	1.80087e-13
TAP1	4.11615e-25	0.977977	0.486	0.296	7.47163e-21
ENSSSCG00000000530	7.79759e-18	0.977374	0.444	0.323	1.41542e-13
WDR37	5.79895e-10	0.975921	0.157	0.122	1.05263e-05
RARA	2.46455e-17	0.975441	0.32	0.234	4.47364e-13
AP2A1	1.0631e-11	0.974868	0.157	0.134	1.92974e-07
SOCS4	1.16517e-13	0.974822	0.25	0.165	2.11502e-09
MTRES1	2.2464e-11	0.97447	0.115	0.112	4.07767e-07
BBX	3.18457e-27	0.973411	0.5	0.376	5.78063e-23
ENSSSCG00000004387	2.67599e-19	0.971875	0.362	0.248	4.85745e-15
PLEKHA2	2.55287e-17	0.9713	0.357	0.27	4.63397e-13
INSIG2	4.66144e-12	0.970636	0.197	0.136	8.46145e-08
RNF181	1.71171e-26	0.969887	0.629	0.49	3.1071e-22
MMP14	6.15231e-13	0.969436	0.129	0.13	1.11677e-08
PTPA	7.39027e-15	0.969223	0.211	0.177	1.34148e-10
SGK3	2.03781e-07	0.968962	0.112	0.085	0.00369903
RAD9A	4.22838e-11	0.96848	0.132	0.131	7.67536e-07
DOCK7	1.07694e-08	0.96763	0.115	0.099	0.000195486
GATD1	1.22198e-11	0.96763	0.121	0.126	2.21815e-07
PTK2B	5.87055e-12	0.966715	0.213	0.141	1.06562e-07
CMIP	4.94229e-06	0.966326	0.135	0.101	0.0897125
PTPN6	7.1278e-21	0.965773	0.435	0.349	1.29384e-16
SGMS1	4.59709e-18	0.965518	0.309	0.193	8.34463e-14
DCP2	4.13889e-16	0.96444	0.32	0.212	7.51291e-12
CDK6	2.86353e-16	0.96415	0.211	0.128	5.19788e-12
SNUPN	1.92964e-13	0.963329	0.152	0.129	3.50268e-09
CYP20A1	8.56824e-18	0.963211	0.351	0.297	1.55531e-13
ENSSSCG00000022757	8.68018e-19	0.962813	0.455	0.347	1.57563e-14
SH3BP5	1.77602e-10	0.962622	0.211	0.147	3.22383e-06
VAV3	5.78128e-14	0.961513	0.216	0.182	1.04942e-09
IL6R	1.1254e-10	0.961306	0.208	0.125	2.04283e-06
STAT1	2.96783e-47	0.960991	0.778	0.564	5.38721e-43
WDR83OS	9.55024e-25	0.960646	0.576	0.464	1.73356e-20
GRK5	2.47897e-07	0.959406	0.14	0.087	0.00449983
FNTA	6.27325e-15	0.958897	0.239	0.21	1.13872e-10
GAPVD1	8.64243e-16	0.958672	0.298	0.227	1.56877e-11
ARHGAP25	9.7796e-23	0.956851	0.433	0.276	1.77519e-18
VAMP7	2.98906e-09	0.954471	0.115	0.113	5.42573e-05
IRF2	4.0044e-27	0.954201	0.508	0.37	7.26879e-23
RIT1	7.43673e-16	0.952578	0.197	0.099	1.34992e-11
FKBP5	8.7475e-34	0.952087	0.64	0.462	1.58785e-29
TMEM65	7.04085e-09	0.948902	0.152	0.098	0.000127806
ENSSSCG00000009240	4.4584e-63	0.948232	0.702	0.303	8.09289e-59
PJA2	5.0327e-21	0.946949	0.41	0.298	9.13535e-17
IL10RA	1.81734e-15	0.946422	0.256	0.145	3.29884e-11
CMTM7	1.15285e-23	0.9461	0.525	0.368	2.09265e-19
ERAP1	7.15461e-12	0.945002	0.219	0.165	1.2987e-07
CD81	1.47361e-62	0.944951	0.941	0.848	2.6749e-58
TESK2	1.52035e-09	0.944571	0.163	0.114	2.75973e-05
ENSSSCG00000007692	3.32029e-26	0.943765	0.517	0.41	6.02698e-22
FCF1	4.62872e-12	0.943194	0.169	0.136	8.40205e-08
ARL5A	5.25965e-15	0.94271	0.295	0.247	9.54731e-11
MTURN	1.42015e-11	0.941971	0.177	0.117	2.57786e-07
MALSU1	2.70138e-11	0.939172	0.239	0.175	4.90354e-07
USP24	1.2189e-18	0.93914	0.34	0.239	2.21254e-14
RUBCN	8.20409e-10	0.938717	0.104	0.063	1.48921e-05
IL13RA1	9.44915e-17	0.938113	0.253	0.208	1.71521e-12
DTX3	9.53616e-14	0.937961	0.244	0.194	1.731e-09
AP3B1	3.78964e-13	0.93649	0.278	0.25	6.87896e-09
MNT	3.02582e-09	0.934122	0.118	0.073	5.49247e-05
SHFL	4.33491e-17	0.933591	0.301	0.24	7.86873e-13
TBC1D9	1.25655e-10	0.933356	0.16	0.142	2.28088e-06
ENSSSCG00000007617	3.55751e-19	0.933051	0.258	0.177	6.45758e-15
SERINC1	1.50065e-24	0.933027	0.542	0.385	2.72398e-20
GABARAPL2	1.30129e-35	0.932911	0.663	0.508	2.3621e-31
HADH	2.01592e-16	0.932717	0.281	0.24	3.65929e-12
PCNX1	1.72406e-06	0.931231	0.149	0.089	0.0312951
TRIM22	1.48149e-15	0.930594	0.334	0.263	2.68921e-11
SMAD5	1.31303e-09	0.9302	0.188	0.162	2.38342e-05
RASSF4	3.83196e-11	0.928506	0.365	0.251	6.95577e-07
DUSP2	2.20871e-16	0.927164	0.444	0.34	4.00926e-12
TMEM127	5.65492e-13	0.925525	0.152	0.121	1.02648e-08
ETV6	6.83479e-10	0.925522	0.152	0.113	1.24065e-05
ARMC8	5.0787e-11	0.924638	0.124	0.083	9.21886e-07
CYB5A	9.08721e-17	0.923681	0.301	0.249	1.64951e-12
OGDH	2.65069e-14	0.923657	0.326	0.287	4.81154e-10
USP8	2.81411e-19	0.921376	0.424	0.342	5.10817e-15
IQSEC1	1.29113e-10	0.919465	0.177	0.133	2.34367e-06
FAM91A1	6.3743e-17	0.919243	0.303	0.235	1.15706e-12
RHBDF2	1.58155e-13	0.91912	0.157	0.149	2.87082e-09
ARPC4	1.82474e-33	0.918413	0.761	0.632	3.31226e-29
ORAI1	1.18341e-15	0.916781	0.236	0.221	2.14812e-11
SAP30L	6.94449e-19	0.91609	0.298	0.21	1.26056e-14
TMEM189	3.57071e-17	0.914133	0.365	0.291	6.48155e-13
INPPL1	2.41113e-09	0.91357	0.185	0.123	4.37669e-05
BCL2L1	1.65906e-08	0.912183	0.154	0.122	0.000301153
PDZD11	5.36387e-10	0.911501	0.081	0.101	9.7365e-06
CLCC1	9.65502e-14	0.910426	0.205	0.141	1.75258e-09
PTPN18	1.1748e-46	0.909555	0.882	0.737	2.13249e-42
TNFSF13B	1.474e-07	0.909031	0.306	0.238	0.00267561
RELL1	8.74692e-17	0.908895	0.357	0.271	1.58774e-12
ENSSSCG00000022401	6.17239e-13	0.908415	0.379	0.298	1.12041e-08
ENSSSCG00000000563	6.04741e-16	0.90795	0.306	0.17	1.09773e-11
BCAP29	3.84603e-21	0.907668	0.424	0.32	6.98131e-17
ENSSSCG00000045487	5.58194e-07	0.90714	0.146	0.113	0.0101323
ENSSSCG00000032554	1.3261e-11	0.904593	0.171	0.138	2.40714e-07
ANKRD39	6.16541e-13	0.904404	0.219	0.178	1.11915e-08
ACSL1	6.02748e-07	0.90423	0.107	0.088	0.0109411
ENSSSCG00000034230	3.73729e-26	0.903894	0.624	0.5	6.78392e-22
ENSSSCG00000001341	3.13613e-97	0.899945	0.986	0.962	5.6927e-93
MKLN1	6.83258e-07	0.897556	0.112	0.097	0.0124025
ARRB1	4.90758e-09	0.896631	0.222	0.152	8.90824e-05
TPP1	4.67481e-16	0.895623	0.272	0.216	8.48572e-12
CD47	6.35111e-33	0.894967	0.75	0.6	1.15285e-28
LPCAT2	2.7598e-12	0.893906	0.216	0.102	5.00958e-08
ENSSSCG00000003278	4.73865e-13	0.890853	0.25	0.232	8.6016e-09
OSBPL9	3.03631e-14	0.887481	0.287	0.231	5.51151e-10
ASAP1	7.08494e-22	0.886606	0.32	0.193	1.28606e-17
ATP6V0B	9.80929e-23	0.886434	0.708	0.509	1.78058e-18
CLIP1	2.60554e-16	0.886102	0.354	0.258	4.72957e-12
PFKP	3.16957e-15	0.886075	0.289	0.172	5.75341e-11
SPOPL	1.40062e-08	0.885123	0.101	0.089	0.00025424
GMFG	6.5361e-78	0.883991	0.952	0.642	1.18643e-73
ENSSSCG00000022906	1.73121e-13	0.883691	0.236	0.209	3.14249e-09
FUT11	1.43668e-05	0.883597	0.121	0.083	0.260786
ENSSSCG00000013100	5.13562e-08	0.882781	0.154	0.077	0.000932218
CRAT	1.1687e-07	0.882451	0.121	0.103	0.00212142
ENSSSCG00000045459	4.75413e-07	0.881911	0.118	0.082	0.0086297
ENSSSCG00000050742	1.78332e-13	0.881337	0.157	0.16	3.23709e-09
LPCAT1	2.5039e-09	0.881134	0.16	0.076	4.54508e-05
TENT5C	2.42445e-22	0.88068	0.475	0.29	4.40085e-18
PTGS2	1.84267e-06	0.879306	0.222	0.162	0.0334482
FADD	1.98926e-15	0.87928	0.219	0.198	3.6109e-11
ZFAND1	3.48085e-06	0.879207	0.11	0.075	0.0631844
MAP2K1	6.50402e-09	0.879082	0.135	0.115	0.000118061
ANXA11	1.3722e-17	0.878856	0.39	0.302	2.49081e-13
GPI	1.21908e-17	0.877641	0.447	0.352	2.21288e-13
PSMA6	9.40443e-22	0.876713	0.674	0.528	1.70709e-17
MTSS1	4.98197e-15	0.875809	0.317	0.23	9.04326e-11
KEAP1	2.2605e-07	0.875011	0.115	0.094	0.00410326
NAPEPLD	1.44396e-12	0.874529	0.174	0.157	2.62107e-08
ZMAT5	1.70643e-14	0.874014	0.138	0.141	3.09751e-10
CWF19L2	1.18633e-14	0.872966	0.317	0.252	2.15343e-10
MYD88	2.03692e-18	0.872551	0.242	0.231	3.69742e-14
RRAS	2.4779e-15	0.870705	0.295	0.217	4.49788e-11
KLF2	1.27746e-29	0.869777	0.621	0.353	2.31885e-25
KIAA0930	6.55753e-15	0.868309	0.233	0.181	1.19032e-10
OSTM1	1.30398e-14	0.867367	0.301	0.242	2.36698e-10
FYB1	4.46521e-40	0.866721	0.553	0.263	8.10525e-36
AAMP	1.70129e-18	0.866557	0.27	0.23	3.08817e-14
NBR1	9.58085e-16	0.865251	0.292	0.236	1.73912e-11
PCDHGA4	1.53089e-07	0.864115	0.157	0.129	0.00277886
GLG1	1.43837e-18	0.863643	0.312	0.242	2.61092e-14
PPP4R3A	2.48456e-23	0.863124	0.478	0.416	4.50998e-19
POC1A	5.38701e-06	0.8626	0.135	0.111	0.0977851
KIAA2013	1.00836e-13	0.861585	0.239	0.204	1.83038e-09
BRI3	4.15862e-20	0.861492	0.626	0.485	7.54873e-16
ARRB2	1.12642e-16	0.860465	0.466	0.361	2.04468e-12
ENSSSCG00000026414	8.76517e-17	0.858813	0.497	0.409	1.59105e-12
ARHGEF12	9.48394e-08	0.858042	0.107	0.051	0.00172152
OSTF1	5.67015e-44	0.856791	0.817	0.662	1.02925e-39
ELP5	4.81538e-10	0.856699	0.107	0.089	8.74088e-06
ENSSSCG00000008990	1.39978e-15	0.856693	0.278	0.246	2.54089e-11
BRD1	1.95616e-05	0.856692	0.11	0.083	0.355082
NPTN	1.05049e-17	0.856653	0.393	0.327	1.90685e-13
CISD2	2.34342e-15	0.856525	0.447	0.346	4.25378e-11
ATG4C	3.37916e-08	0.855158	0.146	0.093	0.000613386
ZFP90	0.000107502	0.854997	0.101	0.071	1
AMD1	1.44808e-18	0.853714	0.424	0.373	2.62856e-14
CTNNA1	7.34643e-13	0.853655	0.348	0.287	1.33352e-08
ENSSSCG00000015645	9.17193e-07	0.852262	0.149	0.118	0.0166489
ADGRL2	4.27075e-11	0.851342	0.202	0.126	7.75227e-07
MBOAT7	6.81482e-09	0.850216	0.135	0.111	0.000123703
MED7	1.84645e-13	0.849343	0.239	0.161	3.35168e-09
LAT2	4.75205e-18	0.846329	0.612	0.446	8.62593e-14
BRK1	5.00461e-13	0.845612	0.191	0.163	9.08436e-09
CYB561D2	2.17267e-09	0.844476	0.163	0.153	3.94382e-05
PXN	6.73125e-10	0.842269	0.143	0.125	1.22186e-05
ENSSSCG00000008677	2.07047e-07	0.840843	0.138	0.115	0.00375832
ENSSSCG00000026719	8.91587e-17	0.840413	0.171	0.154	1.61841e-12
GAK	2.05488e-08	0.839699	0.112	0.097	0.000373001
RNF4	1.68866e-11	0.837311	0.202	0.153	3.06525e-07
ENSSSCG00000017146	1.67303e-13	0.836118	0.36	0.245	3.03689e-09
RASGEF1B	4.3217e-13	0.834908	0.48	0.349	7.84474e-09
PRKCB	9.17934e-17	0.834377	0.449	0.343	1.66623e-12
AFF1	1.56345e-13	0.833494	0.301	0.251	2.83798e-09
VPS29	1.43344e-17	0.83322	0.556	0.451	2.60198e-13
HECTD4	1.89025e-11	0.831985	0.154	0.099	3.43118e-07
CD163	2.08549e-62	0.83182	0.708	0.295	3.78559e-58
ARMH3	4.26625e-08	0.831285	0.11	0.063	0.00077441
LRPAP1	1.35074e-14	0.831009	0.537	0.384	2.45186e-10
BTBD7	1.17204e-08	0.830032	0.211	0.158	0.000212748
BCL2A1	7.43492e-29	0.8289	0.758	0.525	1.34959e-24
PTTG1IP	6.51891e-17	0.828591	0.365	0.3	1.18331e-12
DR1	1.02913e-11	0.827561	0.211	0.159	1.86807e-07
ENSSSCG00000002451	3.00721e-15	0.82729	0.36	0.276	5.45868e-11
GGA1	1.2234e-08	0.82624	0.096	0.104	0.000222072
TOB1	3.69722e-14	0.823645	0.368	0.26	6.7112e-10
SCYL2	6.58621e-09	0.822075	0.149	0.122	0.000119553
MIF4GD	1.22046e-10	0.820971	0.211	0.188	2.21538e-06
FNDC3B	1.60857e-11	0.817752	0.233	0.218	2.91987e-07
RUFY1	1.8783e-12	0.816886	0.239	0.211	3.40948e-08
ENSSSCG00000012886	1.32668e-08	0.81566	0.107	0.096	0.000240818
FUT8	3.26254e-11	0.814568	0.216	0.161	5.92217e-07
ZNF395	6.03455e-14	0.814461	0.233	0.14	1.09539e-09
ERO1A	1.72602e-18	0.812939	0.365	0.296	3.13308e-14
CARD11	4.14432e-06	0.812435	0.104	0.056	0.0752277
GRB2	1.90988e-25	0.812432	0.792	0.624	3.46681e-21
CUL4B	3.81444e-11	0.811147	0.14	0.122	6.92396e-07
SIGMAR1	1.48286e-13	0.810265	0.132	0.141	2.6917e-09
RAB5C	2.90815e-17	0.810148	0.441	0.364	5.27887e-13
IFNAR1	4.35709e-16	0.809715	0.34	0.276	7.90898e-12
IFNGR1	8.06912e-20	0.808605	0.483	0.384	1.46471e-15
ITPK1	1.08096e-07	0.807966	0.104	0.099	0.00196215
SEC24B	2.88404e-07	0.807851	0.124	0.116	0.00523511
SIRT2	3.72902e-12	0.807153	0.157	0.159	6.76891e-08
RAB31	1.32324e-14	0.807092	0.169	0.18	2.40194e-10
DUSP3	1.40681e-07	0.806755	0.135	0.114	0.00255365
IFI30	1.71022e-23	0.803936	0.716	0.464	3.1044e-19
TXNDC12	2.88599e-11	0.803742	0.169	0.155	5.23864e-07
EPSTI1	1.24172e-09	0.802776	0.258	0.204	2.25397e-05
ARFGEF2	6.38038e-10	0.800685	0.174	0.147	1.15817e-05
CRLS1	7.3631e-08	0.800391	0.129	0.124	0.00133655
NPEPPS	5.56397e-15	0.795285	0.239	0.194	1.00997e-10
CD164	6.94928e-18	0.792428	0.615	0.474	1.26143e-13
BDH2	9.46517e-11	0.791916	0.199	0.181	1.71812e-06
GOLIM4	9.38795e-12	0.79147	0.171	0.162	1.7041e-07
ANKRD10	5.10201e-06	0.791268	0.163	0.112	0.0926117
AFF4	3.72987e-16	0.790549	0.427	0.352	6.77046e-12
CDK19	1.92465e-09	0.790287	0.132	0.091	3.49362e-05
TAOK2	6.25361e-15	0.788635	0.306	0.261	1.13516e-10
MFSD3	4.86186e-13	0.78777	0.143	0.145	8.82526e-09
MCMBP	7.69845e-11	0.786982	0.177	0.173	1.39742e-06
ENSSSCG00000027665	2.36446e-12	0.784368	0.121	0.126	4.29197e-08
DOCK11	5.66245e-16	0.783181	0.368	0.301	1.02785e-11
HMMR	7.68559e-09	0.782623	0.115	0.104	0.000139509
SNX2	5.36879e-20	0.782326	0.531	0.426	9.74543e-16
MSL3	4.51407e-14	0.782204	0.295	0.271	8.19394e-10
PGGT1B	4.97185e-12	0.781941	0.225	0.231	9.02489e-08
NDEL1	7.85878e-19	0.781233	0.514	0.476	1.42653e-14
CBFB	7.18831e-12	0.77989	0.194	0.174	1.30482e-07
VPS26A	1.22276e-15	0.779481	0.315	0.287	2.21955e-11
SLC50A1	1.40866e-07	0.779309	0.14	0.12	0.002557
TXNDC16	1.22176e-10	0.779288	0.115	0.12	2.21774e-06
SKAP2	2.92301e-13	0.778219	0.438	0.366	5.30585e-09
ZNF609	2.19503e-11	0.777426	0.185	0.131	3.98442e-07
PHKB	8.15166e-11	0.772576	0.138	0.134	1.47969e-06
CTSA	1.00062e-14	0.769918	0.626	0.425	1.81633e-10
MEPCE	3.87375e-11	0.7696	0.312	0.276	7.03163e-07
SYAP1	5.01912e-16	0.769493	0.475	0.403	9.11071e-12
SEC24A	1.87866e-14	0.768522	0.247	0.198	3.41014e-10
HMGXB3	5.67871e-07	0.768248	0.107	0.079	0.010308
PSME4	1.08903e-09	0.765211	0.174	0.133	1.9768e-05
RTN4	1.12007e-19	0.764493	0.545	0.437	2.03315e-15
OGFOD1	5.38451e-08	0.763332	0.126	0.107	0.000977396
RRBP1	6.1812e-19	0.763013	0.584	0.459	1.12201e-14
TLN1	4.91261e-28	0.762448	0.708	0.576	8.91737e-24
UVRAG	6.28654e-15	0.759053	0.298	0.248	1.14113e-10
SLC39A10	2.35309e-08	0.758398	0.211	0.144	0.000427132
HACD4	1.02392e-15	0.758115	0.208	0.233	1.85862e-11
NDUFS3	2.43823e-14	0.757564	0.419	0.344	4.42588e-10
USP14	2.24109e-12	0.756642	0.25	0.21	4.06803e-08
CYBA	1.2714e-71	0.755586	0.941	0.648	2.30784e-67
LRRK1	8.3851e-07	0.754962	0.107	0.092	0.0152206
EZH1	9.70289e-11	0.754289	0.183	0.145	1.76127e-06
ENSSSCG00000032626	4.74225e-06	0.753714	0.169	0.126	0.0860814
TWF2	3.15648e-15	0.751762	0.402	0.351	5.72963e-11
ZFAND5	7.74335e-14	0.751061	0.593	0.489	1.40557e-09
ENSSSCG00000038362	6.8864e-06	0.749888	0.11	0.076	0.125002
NAAA	1.22019e-06	0.749788	0.362	0.258	0.022149
BICD2	6.89402e-08	0.749075	0.129	0.109	0.0012514
ENSSSCG00000010053	9.13297e-08	0.748955	0.132	0.124	0.00165782
ENSSSCG00000032984	1.97634e-12	0.748915	0.25	0.218	3.58745e-08
RHOA	1.72621e-25	0.747176	0.812	0.659	3.13342e-21
CFAP36	1.3402e-10	0.745309	0.149	0.143	2.43273e-06
HACD3	8.81446e-14	0.744388	0.225	0.195	1.6e-09
YTHDF3	5.66255e-15	0.743881	0.27	0.241	1.02787e-10
XPO6	2.64969e-16	0.743866	0.219	0.15	4.80971e-12
COPS7A	2.7351e-09	0.743701	0.132	0.146	4.96476e-05
RPS6KA1	6.0958e-11	0.743473	0.258	0.228	1.10651e-06
PSEN1	2.10011e-11	0.74219	0.272	0.228	3.81212e-07
CD38	4.67602e-15	0.74175	0.239	0.126	8.48791e-11
MOSPD2	4.48942e-11	0.741008	0.191	0.195	8.1492e-07
SNX17	2.73885e-14	0.740908	0.256	0.225	4.97156e-10
SLC7A7	2.4252e-06	0.740737	0.346	0.259	0.0440222
LCP2	1.35476e-27	0.739965	0.604	0.453	2.45915e-23
DTNBP1	9.12594e-17	0.73968	0.275	0.267	1.65654e-12
FBXL15	7.61281e-10	0.738552	0.121	0.131	1.38188e-05
ZNF639	4.44643e-08	0.73774	0.174	0.14	0.000807116
RAB10	1.16265e-12	0.737416	0.52	0.412	2.11044e-08
TET1	1.806e-11	0.737406	0.104	0.042	3.27824e-07
ENSSSCG00000016990	2.12621e-24	0.737279	0.806	0.657	3.8595e-20
HSD3B7	4.57961e-08	0.736446	0.205	0.196	0.000831291
TUT7	2.58533e-21	0.735095	0.517	0.431	4.6929e-17
SECISBP2L	1.26256e-10	0.734077	0.219	0.195	2.2918e-06
PPP4R3B	7.00036e-13	0.73298	0.402	0.341	1.2707e-08
ENSSSCG00000008057	2.57931e-15	0.732967	0.267	0.256	4.68196e-11
GOSR1	5.08408e-13	0.732755	0.239	0.195	9.22862e-09
ENSSSCG00000001850	3.49897e-11	0.73212	0.118	0.122	6.35132e-07
SPAG9	2.53293e-20	0.731322	0.506	0.421	4.59777e-16
IRAK4	2.43029e-16	0.729698	0.23	0.222	4.41147e-12
RNF145	3.50597e-05	0.729251	0.121	0.085	0.636403
SDHB	3.08246e-13	0.728777	0.427	0.369	5.59527e-09
CCS	7.98268e-09	0.728311	0.18	0.163	0.000144902
FNBP1	8.12113e-34	0.727283	0.587	0.443	1.47415e-29
ZNF217	1.27851e-15	0.726796	0.233	0.143	2.32075e-11
[truncated: 195 more rows]

## Sheet: C8-MZB1-Bcells
	p_val	avg_log2FC	pct.1	pct.2	p_val_adj		Canonical markers - MZB1pos B cells
[truncated: 1,749 more rows]

[truncated: 11 more sheets: C9-SFTA2-AT2, C10-IL6-BloodVessels, C11-CD14-Monocytes, C12-ProlifTcells, C13-ProlifMonocytes, C14-CCL21-Lymphatics, C15-pDC, C16-Club, C17-fibroblasts, C18-Monocytes, C19-Monocytes]
